# Supplementary material for: Biosecurity Versus African Swine Fever—Making, Acceptance, and Results of a German Online Assessment Tool
Source: Pathogens. 2025 May 23;14(6):524. doi: 10.3390/pathogens14060524 (PMC12195703; doi:10.3390/pathogens14060524)
Supplement: Supplementary file 1 [file pathogens-14-00524-s001.zip]

Archive with 5 entries (4 files):
- pathogens-3564037-supplementary/
- pathogens-3564037-supplementary/Table S1 questionnaire.csv
- pathogens-3564037-supplementary/Table S2 farm_survey_data.csv
- pathogens-3564037-supplementary/Table S3 glossary.csv
- pathogens-3564037-supplementary/Table S4 overview.csv
