# Supplementary material for: Biosecurity Versus African Swine Fever—Making, Acceptance, and Results of a German Online Assessment Tool
Source: Pathogens. 2025 May 23;14(6):524. doi: 10.3390/pathogens14060524 (PMC12195703; doi:10.3390/pathogens14060524)
Supplement: Supplementary file 1 [file pathogens-14-00524-s001.zip › pathogens-3564037-supplementary/Table S1 questionnaire.csv]

ID	Main_Category	Sub_Category	Production_Type	Question	Answer_Score_1	Anwer_Score_0.5	Answer_Score_0
1	Farm features	Location	all	Form of housing	Closed stables	Open stable	Stable with free range
2	Farm features	Location	all	Are there any other pig farms within a radius of 500 metres?	No		Yes
3	Farm features	Location	all	Are there any game collection centres, game marketing or cutting plants or animal by-products plants in the immediate vicinity?	No		Yes
4	Farm features	Location	all	Are there wild boar in the immediate vicinity	No		Yes
5	Farm features	Location	all	If so, how close could the wild boar get to the barn/free range?	Not closer than 10 m		Direct access
6	Farm features	Location	all	If pigs are kept outside: Is there a functioning double fence? Pigs cannot escape or wild boars cannot enter	Yes- sufficient and continuous double fencing present	Yes- double fencing present but with gaps / defects	No- no double fencing in place
7	Farm features	Location	all	Is there a biogas plant for pig manure on the company premises?	No		Yes
8	Farm features	Location	all	If yes, is the biogas plant supplied with pig manure from several farms?	No		Yes
9	Farm features	Location	all	Is there a site plan showing the biosafety areas for hygiene locks, cleaning, disinfection, etc.?	Yes- current site plan available	Yes - there is a site plan - but it is older	No - no plan available
10	Farm features	Location	all	Are the required records on livestock also kept in accordance with the new EU requirements, e.g. stock registers and losses as well as animal health?	Yes - required records of livestock are kept	In principle, records are kept - but they are not always up to date	No / do not know
11	Farm features	Location	all	Is there a farm-specific biosecurity plan? New requirement under European Community Animal Health Law (AHL)	Yes - there is a plan with a description of the fencing - black and white zones as well as cleaning and disinfection and pest control measures	Yes - various plans - cleaning and disinfection documents and work instructions are available - but not in an overview	No / do not know
12	Farm features	Dirty (black)/clean (white) interface on compound	all	Is there a clear spatial separation between the biogas plant and the pig farm? Clear biosafe separation - no crossing paths	Yes-complete separation including paths		No-no complete separation, paths may cross
13	Farm features	Dirty (black)/clean (white) interface on compound	all	Is food waste and organic waste utilised in the biogas plant?	No		Yes
14	Farm features	Dirty (black)/clean (white) interface on compound	all	Separation of functional areas: Is there a division into clean areas - animals, feed, bedding material etc., and unclean areas, manure, dung, carcasses etc., according to the �black and white� principle?	Black and white areas are are well defined and paid attention to every day	Black and white areas are are principally defined but not paid attention to every day	Such areas are not defined
15	Farm features	Dirty (black)/clean (white) interface on compound	all	Is the animal area biosafely separated from feed and bedding with regard to the delivery of feed, bedding etc.?	Yes		No
16	Farm features	Dirty (black)/clean (white) interface on compound	all	Is there a route system with a black and white division established on the farm premises - so that the routes of animal and slurry/manure or carcass transports do not cross?	Yes, and routes do not cross	Yes, but routes may cross, occasionally	No, no route system established
17	Farm features	Dirty (black)/clean (white) interface on compound	all	Are the equipment and machines used in the barn - drivers, pushers, trailers, etc. - stored locked so that wild boars have no access?	Yes-Storage is safe from contact with wild boar	Presumably yes	Access/contact with wild boar not impossible
18	Farm features	Physical structure	all	If there are several animal species on the farm: Are pigs and other domestic animals and livestock separated? Are pigs housed separately?	There are other animal species on the farm besides pigs - but separate stables for pigs		Other animal species are present but not spatially separated
19	Farm features	Physical structure	all	The fencing of the premises	Is completely closed	Has gaps	Is not existing
20	Farm features	Physical structure	all	What is the general structural condition of the stables?	Good, intact	Partly also older buildings in need of renovation	Predominantly moderate - with deficiencies
21	Farm features	Physical structure	all	Condition of the building envelope: Do windows, doors, walls, joints, ceilings and roofs offer opportunities for wild birds and rodents to pass through?	Everything intact - almost no opportunities for wild birds and rodents to slip through	Ingress of wild birds or passage of rodents cannot be ruled out	Rodents and/or wild birds enter the barn
22	Farm features	Physical structure	all	Are existing loading ramps specially secured against access by wild boar?	Yes- sniffing/entering the ramp by wild boars is impossible	Wild boars could in principle enter/sniff out the ramp	No ramp in place for loading
23	Farm features	Physical structure	all	Are the animal area and adjoining rooms adequately lit during the day and also at night if required?	Yes- Animal area and adjoining rooms may be well lit at all times	Lighting only available in parts of the barn	Rather not / don't know
24	Farm features	Physical structure	all	Is it possible for pigs to come into contact with pigs from other farms, including during transport?	No - no contact. Secure enclosure and separate transportation		Contact / exchange cannot be ruled out with certainty, e.g. during collective transportation
25	Farm features	Access premises	all	Can the premises only be accessed or entered through lockable gates?	Yes		No
26	Farm features	Access premises	all	Is the gate or are the gates always closed?	Yes-all gates are always locked after passing through	Gate is open during the day or temporarily	No - gate is usually open / there is no gate
27	Farm features	Access premises	all	Stables marked with a sign �Pigs - no unauthorised access�	Yes		No
28	Farm features	Access premises	all	Free range area marked with sign �Pig herd - unauthorised feeding and entry prohibited�?	Yes		No
29	Farm features	Access premises	all	Is access to the premises controlled?	Yes, access is controlled		No, uncontrolled access may be possible
30	Farm features	Access premises	all	Do external persons only enter the premises with the consent of the livestock owner?	Yes, always	Yes, most of the time	Not regulated
31	Farm features	Access premises	all	Can visitors log in e.g. ring a bell?	Yes		Not regulated
32	Farm features	Access premises	all	Is there a clear route orientation for visitors, i.e. visitors - suppliers - sperm couriers etc. - do not walk uncontrolled through the door into the corridors etc.?	Yes		No
33	Farm features	Personnel	all	Do you have stables at several locations?	No		Yes
34	Farm features	Personnel	all	Does the farm operate with permanent staff?	Fixed permanent staff for each operating site or only family business - no ongoing change of workers		Changing personnel
35	Farm features	Personnel	all	Do staff move between locations?	No - or only one location		Yes
36	Farm features	Personnel	all	Do people working in stables have contact with ASF epidemic areas?	No	unknown	Yes
37	Farm features	Personnel	all	Generally, are employees from ASF epidemic areas working on the farm e.g. harvest workers - seasonal workers	No		Yes
38	Farm features	Personnel	all	Do people working in the barn have contact with other pigs, e.g. working as a transporter or working on other farms?	No		Yes
39	Farm features	Personnel	all	Have all persons working on the farm been instructed in hygiene and biosecurity and are they familiar with the farm's individual biosecurity plan?	Yes- instructions signed with documentation	Yes - instructions take place - but without documentation	None of this/ language comprehension questionable/ unknown
40	Farm features	Personnel	all	Are professional visitors, veterinarians, consultants and external personnel for delivery and pickup of pigs, vaccination and scanning instructed/trained in farm-specific hygiene requirements and is this documented?	Tes- training with documentation	Yes-training but no documentation	No instruction/training
41	Farm features	Personnel	all	Do farm managers and/or stable staff hunt in their spare time?	No, never	Occurs occasionally - not regularly	Yes, regularly
42	Farm features	Personnel	all	Do you have more than one type of production on the farm? e.g. piglet production and rearing - rearing and fattening - closed system	No		Yes
43	Farm features	Personnel	all	Are pigs herded across the premises?	No		Yes
44	Compound/stable interface	Hygiene lock	all	Are there functioning facilities for cleaning and disinfecting footwear at the entrances and exits of the barn? At least one weather-protected water connection, brushes or similar, disinfection facility	Yes- weather-protected boot washing facilities incl. disinfection available	There is a water connection outside in front of the stable	No / do not know
45	Compound/stable interface	Hygiene lock	all	Are street clothes and protective barn-specific clothing kept away from each other?	Yes- are stored separately from each other without contact or exclusively disposable protective clothing is used		No
46	Compound/stable interface	Hygiene lock	all	Is there a hygiene lock with changing facilities for all employees and visitors?	Yes		No
47	Compound/stable interface	Hygiene lock	all	Is access to the stable area only possible via the hygiene lock?	Yes		No
48	Compound/stable interface	Hygiene lock	all	Is the hygiene lock used by all persons on the farm - even when changing to the black (dirty) area and back, the outside area, workshop, carcass storage etc during the activity?	es- at least change of shoes and clothes- hand hygiene	Yes- at least wash and disinfect hands- change boots	Rather rare / no lock
49	Compound/stable interface	Hygiene lock	all	Do visitors use the hygiene lock?	Yes- with showering or at least washing and disinfecting hands as well as changing boots and clothes	Yes-at least change of boots	Rather rare / no lock
50	Compound/stable interface	Hygiene lock	all	Hygiene lock: Barrier - washbasin - rubbish bin available?	Everything available and in working order	Partially available	Not applicable
51	Compound/stable interface	Hygiene lock	all	Hygiene lock: tidiness / cleanliness?	Clean and tidy		Moderate cleanliness
52	Compound/stable interface	Hygiene lock	all	Hygiene lock: cleaning and disinfection	Regularly weekly	Sporadically- less than weekly	Only in service period
53	Compound/stable interface	Hygiene lock	all	Hygiene lock can be wet-cleaned and disinfected	Yes		No
54	Compound/stable interface	Hygiene lock	all	Hygiene lock: Disinfection tray available and used?	Yes- regular fresh filling, visual check for color change or soiling if necessary	Yes - but no regular checks	No
55	Compound/stable interface	Hygiene lock	all	Hygiene lock: Availability of soap - disposable hand towels - disinfectant for hand hygiene?	Soap, disposable hand towels and disinfectant available	Disinfectant missing	Soap / disposable towels missing
56	Compound/stable interface	Hygiene lock	all	Is a visitors' book (record of visitors with signature) kept?	Yes and conscientiously managed, all visitors must sign in		Irregularly / no
57	Compound/stable interface	Hygiene lock	all	Is biosafety training provided for other visitors - including documentation in accordance with the new European Community requirement of the Animal Health Law (AHL)?	Yes		No
58	Compound/stable interface	Hygiene lock	all	Do professional visitors, vets, breeding consultants, feed suppliers etc. keep records of their tours?	Yes	Do not know	No
59	Compound/stable interface	Protective clothing	all	Is the farm's own protective clothing or disposable clothing and footwear provided for each employee?	Yes		No
60	Compound/stable interface	Protective clothing	all	Do visitors and external personnel wear fresh, company-specific protective clothing including shoes, e.g. for stabling and unstabling, vaccination?	Yes- fresh disposable clothing is provided	Yes- but clothing partly already used	Only occasionally / not regulated
61	Compound/stable interface	Protective clothing	all	If there are several stables on the farm: Is there a change of clothing?	Yes- change of clothes and boots	Yes- at least a change of boots	No, no measures
62	Compound/stable interface	Protective clothing	all	Cleanliness of boots and shoes worn in the stable?	Clean		Dirty
63	Compound/stable interface	Protective clothing	all	Is protective clothing and footwear worn in the barn removed when leaving the barn?	Yes- change of shoes and clothes	No- only shoe change	No, no change at all
64	Compound/stable interface	Protective clothing	all	Is disposable protective clothing disposed of safely after use - or is used reusable protective clothing washed at 60� C?	Yes- will be disposed of/washed		No- is reused
65	Compound/stable interface	Break room	all	Social space (break room)	Available- clean- tidy	Available	Not applicable
66	Compound/stable interface	Break room	all	Location of the social space (break room)	In the white area seperated by hygiene lock		Outside the white area e.g. in residential building
67	Compound/stable interface	Break room	all	How are meal leftovers, provisions and other food disposed of?	Only via household waste		Don't know / not regulated
68	Compound/stable interface	Break room	all	Sanitary facilities	Available- clean- tidy	Available	Not applicable
69	Compound/stable interface	Break room	all	Location of the sanitary facilities in both the black (dirty) and white (clean) areas	Yes, in both areas	Only in white area	Only in the black area or in the residential building
70	Management	Traffic on compound	all	Are traffic areas paved - i.e. washable surface, paving - tar?	Yes- all paths, traffic areas, parking lots etc. are paved		No- many unpaved traffic areas
71	Management	Traffic on compound	all	Are the operating areas clean, traffic areas - parking lots - delivery areas - paths etc.? I.e. clear areas - without undergrowth or junk	Yes- operating areas are kept clean and tidy	Operating areas are kept clean for the most part	No- predominantly not
72	Management	Traffic on compound	all	Feed and bedding are only delivered to the traffic areas, no access to the stable area necessary	Yes		No
73	Management	Traffic on compound	all	Does the rendering plant vehicle drive onto the farm premises when the carcass container is emptied?	No		Yes
74	Management	Traffic on compound	all	Is manure or slurry removed regularly and do the transport vehicles have to cross the farm premises?	No - there is no removal of manure or slurry at all, e.g. direct discharge into BGA	Transport is always carried out with own vehicles - no transport by external vehicles with crossing paths	Yes- transport is carried out by external vehicles - routes could cross each other
75	Management	Cleaning/disinfection/pest control	all	Are overshoes used by the driver of the delivery vehicle?	Yes, always	Yes, at least in disease risk periods	No
76	Management	Cleaning/disinfection/pest control	all	Are tools such as buckets, brooms, shovels, driving boards etc. only used in one stable?	Yes		No, used in several stables
77	Management	Cleaning/disinfection/pest control	all	Are wheelbarrows/equipment for transporting carcasses cleaned and disinfected?	After every use	Sporadically- less than weekly	No
78	Management	Cleaning/disinfection/pest control	all	Is there joint use of machinery for slurry or animal transport by several farms? e.g. also joint use of a slurry mixer?	No		Yes
79	Management	Cleaning/disinfection/pest control	all	If yes: Are the shared machines cleaned and disinfected before being transferred to the next farm?	Yes- cleaning and disinfection takes place before delivery		No - cleaning and disinfection does not or not always take place before delivery
80	Management	Cleaning/disinfection/pest control	all	Is there a structured, traceable cleaning and disinfection plan with documentation of the agents used - all concentrations - all users?	Yes	Yes, but no documentation	No
81	Management	Cleaning/disinfection/pest control	all	Are the prerequisites for carrying out a vehicle tire disinfection for vehicles that drive onto the farm premises in place?	Yes- requirements for carrying out vehicle and tire disinfection are available and are always ready for use		Not applicable / not used
82	Management	Cleaning/disinfection/pest control	all	Is systematic rodent control carried out in accordance with SchHaltHygV, including monitoring of infestation and documentation?	Yes		No
83	Management	Cleaning/disinfection/pest control	all	Are dogs or cats kept on the farm premises?	No	yes- there are dogs/cats- but without access to grain-, bedding-, machinery- and manure storage, anteroom and stable	Access by dogs/cats to the animal area cannot be ruled out with certainty or may occur
84	Management	Production specific	rearing/fattening, piglet production, mixed	Is the stable divided into different stable compartments?	Yes - the stable is subdivided into compartments and structurally separated including supply air etc.	Yes- stable is subdivided	No- no subdivision
85	Management	Production specific	rearing and fattening	Is there only one age group on the farm?	Yes		No
86	Management	Production specific	rearing/fattening, piglet production, mixed	Are the animals purchased from several suppliers?	No additional purchase of animals, e.g. restocking with self-bred animals	Purchase only from one supplier	Purchase from several suppliers
87	Management	Production specific	rearing and fattening	Fattening or rearing farms: operated according to the all in / all out - system?	yes- for the entire stable	yes- in parts	No
88	Management	Production specific	piglet production, mixed	Do you have a quarantine/isolation stable for gilts and purchased boars?	Yes- well isolated from the main herd, separate ventilation/management	Yes- but the same ventilation/management within the buildings of the main herd	No
89	Management	Production specific	piglet production, mixed	Is this quarantine/isolation stable on your farm?	No	Yes, but in periphery	Yes
90	Management	Production specific	piglet production, mixed	Is there separate access, including changing facilities for staff, to the quarantine/isolation stable for gilts and purchased boars?	Yes- separate entrance with changing room	Yes- separate entrance but without changing room	No separate entrance
91	Management	Livestock movement	all	Who carries out the animal transports?	Transportation is carried out with the farm's own vehicles and trailers, e.g. to the nearest slaughterhouse or collection point	Delivery and collection is carried out exclusively by regional vehicles without border traffic - e.g. from producer groups	Transportation is partly or always carried out by commercial freight forwarders with supra-regional transport
92	Management	Livestock movement	all	Which ramp is used for animal traffic during stabling?	Stabling/purchasing does not take place via the slaughter animal sales ramp but via another fixed or mobile ramp	Stabling / purchasing takes place via a single fixed or mobile ramp available at the stable	No fixed ramp available: New animals are stalled directly from the transport vehicle
93	Management	Livestock movement	all	Visual inspection of the cleanliness of animal transport vehicles, including the loading area, when delivering or removing live animals?	yes and corresponding evaluation and action	Yes	No
94	Management	Livestock movement	all	Is there a paved washable sales ramp?	Yes		No
95	Management	Livestock movement	all	Is loading carried out directly from the compartment during the sale or are groups separated in advance in the aisle?	Groups separated in advance in the aisle		Sale directly from the compartment
96	Management	Livestock movement	all	Does the driver enter the aisle or stable area when loading?	No, never		May occasionally happen
97	Management	Livestock movement	all	Are traffic areas/ramps cleaned and disinfected after loading or unloading a transport?	Yes- after each loading or unloading	irregularly	never
98	Management	Livestock movement	all	Is there an occasional sale of individual pigs e.g. suckling pigs to small-scale buyers?	No		Yes
99	Management	Cadaver management	all	How are dead animals removed from the barn?	Through a special stable lock	Trough the stable entrance	Via the sale ramp
100	Management	Cadaver management	all	Does the employee who has brought the dead animals to the carcass container go through the hygiene lock again if he continues to work in the stable building?	Yes, taking all measures	Yes - shoes/boots are changed and hands are disinfected	No, no measures
101	Management	Cadaver management	all	Dead pigs are stored in a closed container - which is secured against unauthorized access and the entry of vermin - rodents - wild animals and the leakage of liquids and is easy to clean and disinfect	Yes		No, some of this does not apply
102	Management	Cadaver management	all	Equipment of the collection vehicle of the rendering plant: Loading of the container with emptying above the vehicle or are individual animals pulled onto the vehicle with a cable winch?	The containers are emptied directly above the collection vehicle		Carcasses are generally or partially, e.g. sows, loaded with a winch
103	Management	Cadaver management	all	How far away from the barn are the carcass containers located for collection?	Away from stables - i.e. not in the immediate vicinity of stable buildings and far away from air inlets and doors - no crossing paths		near stables and/or crossing paths
104	Management	Cadaver management	all	Does cleaning/disinfection of the cadaver storage container take place inside and outside and the area / ramp after each emptying, including documentation?	Yes	Regularly - but not after every emptying or without documentation	No / do not know
105	Management	Cadaver management	all	Do you have a joint carcass storage facility with one or more parts of the farm - so that dead pigs have to be transported from one herd to another?	No		Yes
106	Management	Feedstuff management	all	Is the feed, roughage and/or bedding straw, silage, hay, grass, soil, etc. used, as well as engagement material used for the animals, safe with regard to contamination with ASF?	Yes- contamination is excluded	Probably yes	Unknown
107	Management	Feedstuff management	all	If engagement material or bedding material such as hay, straw, alfalfa, green cuttings etc. is stored on the farm: Are they stored in such a way that wild boars have no access?	Yes- safely stored		Access by wild boar cannot be ruled out with certainty
108	Management	Feedstuff management	all	Are there any feed residues in the silo environment / feed storage area?	No	Occasionally	Unknown
109	Management	Feedstuff management	all	Are there any other feedstuffs or objects used in the barn, e.g. piglet milk powder - engagement materials such as jute sacks - wood, ropes or barn inventory - troughs etc. stored outside the barn in field barns?	No - everything stored close to the barn within the fenced-in premises	Yes - additional but well-secured locked external storage is available	Yes - there is an outside storage area for various materials used in the barn - access by wild boar cannot be ruled out with certainty
110	Management	Feedstuff management	all	Can it happen that swill/leftovers/food waste are fed to pigs in the herd?	This is excluded		This cannot be ruled out with certainty
111	Management	Manure/slurry management	all	If bedding is used: Is manure removed from the stable during the passage?	No		Yes
112	Management	Manure/slurry management	all	If bedding is used: If manure is removed during the passage: How is this done?	Automated		By staff from the barn door
113	Management	Manure/slurry management	all	If bedding is used: If manure is stored on the farm, could wild boar have access?	No storage on premises	Manure is stored on the farm premises, safe from wild boar	Storage on farm premises - access by wild boar cannot be ruled out
114	Management	Manure/slurry management	all	If bedding is used: If the manure is stored on the farm: Are storage facilities / covers intact - what is the cleanliness in the immediate vicinity?	No storage on premises	Manure is stored safely and cleanly on the farm premises	Manure is moderately stored as far as safety and cleanliness is concerned
115	Management	Manure/slurry management	all	If bedding is used: Where is the manure/feces of pigs and other animal species stored?	No storage on premises	In the part of the site where the stables are located	On farm premises - but outside the part of the site where the stables are located
116	Management	Manure/slurry management	all	Is there sufficient storage capacity for manure for at least 3 weeks and slurry for at least 8 weeks?	Yes- sufficient storage capacity available	No - therefore regular removal by the farm's own vehicles	No - therefore regular removal by external vehicles
