# Supplementary material for: Biosecurity Versus African Swine Fever—Making, Acceptance, and Results of a German Online Assessment Tool
Source: Pathogens. 2025 May 23;14(6):524. doi: 10.3390/pathogens14060524 (PMC12195703; doi:10.3390/pathogens14060524)
Supplement: Supplementary file 1 [file pathogens-14-00524-s001.zip › pathogens-3564037-supplementary/Table S2 farm_survey_data.csv]

Farm-ID	Date	Production type	Farm size (heads of pigs)	Federal state	Type of use	Total result - max. achievable points	Total result - achieved points	Total result - percent of max achieved	Main_1_farm_features - max. achievable points	Main_1_farm_features - achieved points	Main_1_farm_features - percent of max achieved	Sub_location - max. achievable points	Sub_location - achieved points	Sub_location - percent of max achieved	Sub_black_white_compound - max. achievable points	Sub_black_white_compound - achieved points	Sub_black_white_compound - percent of max achieved				Sub_phys_structure - max. achievable points	Sub_phys_structure - achieved points	Sub_phys_structure - percent of max achieved	Sub_acc_premises - max. achievable points	Sub_acc_premises - achieved points	Sub_acc_premises - percent of max achieved	Sub_personnel - max. achievable points	Sub_personnel - achieved points	Sub_personnel - percent of max achieved				Main_2_interface - max. achievable points	Main_2_interface - achieved points	Main_2_interface - percent of max achieved	Sub_hygiene_lock - max. achievable points	Sub_hygiene_lock - achieved points	Sub_hygiene_lock - percent of max achieved	Sub_clothing - max. achievable points	Sub_clothing - achieved points	Sub_clothing - percent of max achieved	Sub_room - max. achievable points	Sub_room - achieved points	Sub_room - percent of max achieved	Main_3_management - max. achievable points	Main_3_management - achieved points	Main_3_management - percent of max achieved	Sub_traffic_compound - max. achievable points	Sub_traffic_compound - achieved points
1	18.06.2019 09:36	Piglet production	300	Bavaria	Secondary use	263.3	173.7	65.9	96.1	62.0	64.6	26.7	14.3	53.3	8.0	8.0	100.0				14.2	9.0	63.5	17.6	15.9	90.6	29.6	14.8	50.1				63.0	44.0	69.8	43.7	27.7	63.4	12.3	9.2	75.1	7.1	7.1	100.0	104.3	67.7	64.9	29.2	14.4
2	18.06.2019 13:09	Rearing and fattening	1000	North Rhine-Westphalia	Initial use zur Risikobewertung	245.6	139.1	56.7	85.5	63.4	74.1	18.5	18.5	100.0	8.0	2.5	31.6				14.2	11.3	79.5	15.2	10.5	69.4	29.6	20.4	69.2				63.0	32.4	51.4	43.7	23.0	52.6	12.3	6.9	55.9	7.1	2.5	35.8	97.1	43.4	44.7	27.5	16.1
3	18.06.2019 13:13	Rearing and fattening	1000	Lower Saxony	Initial use zur Risikobewertung	237.8	195.6	82.2	84.7	72.1	85.1	21.9	16.8	76.7	8.0	3.1	39.0				14.2	14.2	100.0	13.5	13.5	100.0	27.0	24.4	90.4				58.7	44.7	76.2	43.7	32.0	73.3	9.9	9.9	100.0	5.1	2.8	54.3	94.4	78.8	83.4	27.5	20.9
4	18.06.2019 14:02	Mixed production	300	Lower Saxony	Initial use zur Risikobewertung	236.0	179.0	75.8	87.1	64.0	73.5	21.9	10.2	46.6	5.5	5.5	100.0				14.2	10.2	72.1	15.9	12.6	78.8	29.6	25.5	86.3				60.7	55.5	91.6	43.7	40.5	92.9	9.9	9.9	100.0	7.1	5.1	71.7	88.2	59.4	67.4	27.5	17.0
5	18.06.2019 14:47	Rearing and fattening	3000	Lower Saxony	Initial use zur Risikobewertung	246.0	196.8	80.0	86.3	59.3	68.8	18.5	11.1	59.9	8.0	1.6	19.5				14.2	10.5	73.6	15.9	12.9	81.2	29.6	23.3	78.7				63.0	63.0	100.0	43.7	43.7	100.0	12.3	12.3	100.0	7.1	7.1	100.0	96.7	74.5	77.0	27.1	22.2
6	18.06.2019 15:10	Mixed production	800	Lower Saxony	Initial use zur Risikobewertung	188.3	108.4	57.5	85.8	42.1	49.1	24.8	12.9	52.2	8.0	6.4	80.5				14.2	2.6	18.6	15.2	13.5	89.1	23.6	6.6	27.9				40.4	26.7	65.9	29.2	19.4	66.4	8.0	5.7	70.7	3.2	1.6	50.0	62.1	39.6	63.7	14.6	5.5
7	18.06.2019 19:10	Rearing and fattening	2000	Lower Saxony	Initial use zur Risikobewertung	251.6	118.5	47.1	94.1	55.0	58.4	24.8	20.2	81.4	8.0	3.1	39.0				14.2	11.0	77.3	17.6	11.2	63.7	29.6	9.5	32.0				63.0	24.9	39.5	43.7	16.4	37.6	12.3	5.9	48.3	7.1	2.5	35.8	94.4	38.6	40.9	27.5	13.8
8	18.06.2019 23:43	Rearing and fattening	2000	North Rhine-Westphalia	Initial use zur Risikobewertung	243.2	152.9	62.9	87.7	62.5	71.2	20.0	10.7	53.4	8.0	3.1	39.0				14.2	12.5	88.1	15.9	12.4	77.7	29.6	23.8	80.5				61.0	30.7	50.3	43.7	23.1	52.9	12.3	5.7	46.3	5.1	1.9	37.0	94.4	59.7	63.2	27.5	17.0
9	19.06.2019 08:18	Rearing and fattening	1000	North Rhine-Westphalia	Initial use zur Risikobewertung	235.8	157.2	66.7	82.7	58.6	70.9	20.0	11.2	55.9	8.0	3.1	39.0				14.2	10.6	74.6	13.5	10.5	77.8	27.0	23.2	86.0				61.0	36.3	59.5	43.7	24.0	55.0	12.3	12.3	100.0	5.1	0.0	0.0	92.0	62.2	67.6	27.5	15.8
10	19.06.2019 08:39	Rearing and fattening	2000	North Rhine-Westphalia	Initial use zur Risikobewertung	251.6	156.0	62.0	93.5	57.7	61.7	26.7	13.1	49.1	8.0	5.5	68.4				14.2	11.2	78.7	17.6	11.2	63.7	27.0	16.7	62.0				61.0	32.5	53.2	43.7	21.2	48.6	12.3	8.8	71.2	5.1	2.5	50.0	97.1	65.8	67.8	27.5	16.0
11	19.06.2019 08:51	Rearing and fattening	2000	North Rhine-Westphalia	Initial use zur Risikobewertung	226.8	168.2	74.2	75.2	56.1	74.6	20.0	16.3	81.7	8.0	3.1	39.0				11.3	9.0	79.8	13.5	9.4	69.3	22.4	18.3	81.4				57.5	39.4	68.6	43.7	29.9	68.4	8.7	6.4	73.0	5.1	3.2	63.0	94.1	72.7	77.2	27.1	18.5
12	19.06.2019 10:47	Rearing and fattening	700	Lower Saxony	Initial use zur Risikobewertung	235.2	119.1	50.7	82.1	53.3	64.9	21.9	16.8	76.5	5.5	1.6	28.5				14.2	6.0	42.0	13.5	9.4	69.3	27.0	19.6	72.8				57.5	20.4	35.4	40.2	13.5	33.6	12.3	6.9	55.9	5.1	0.0	0.0	95.5	45.4	47.6	27.1	13.7
13	19.06.2019 12:03	Mixed production	2000	Bavaria	Initial use zur Risikobewertung	239.1	98.4	41.2	88.9	40.8	45.9	21.9	8.9	40.8	8.0	0.0	0.0				14.2	4.8	33.8	15.2	4.1	27.3	29.6	22.9	77.5				59.5	17.0	28.6	43.7	13.3	30.4	8.7	2.1	24.3	7.1	1.6	22.6	90.8	40.6	44.7	27.5	10.0
14	19.06.2019 13:54	Rearing and fattening	800	Mecklenburg Western Pomerania	Secondary use	239.0	170.7	71.4	81.3	57.0	70.2	18.5	10.7	57.8	8.0	8.0	100.0				14.2	11.9	84.0	13.5	9.4	69.3	27.0	17.0	62.9				60.7	53.0	87.4	43.7	36.7	84.0	9.9	9.9	100.0	7.1	6.4	90.3	97.1	60.7	62.5	27.5	15.6
15	19.06.2019 13:57	Mixed production	2000	Baden-W�rttemberg	Initial use zur Risikobewertung	237.9	154.3	64.9	85.3	52.7	61.7	20.0	14.0	70.0	8.0	3.1	39.0				14.2	9.7	68.0	13.5	6.4	47.2	29.6	19.5	66.0				63.0	39.0	61.9	43.7	24.2	55.3	12.3	8.8	71.2	7.1	6.1	86.7	89.5	62.6	69.9	27.5	19.9
16	19.06.2019 14:06	Mixed production	1000	Saxony	Initial use zur Risikobewertung	238.3	206.2	86.5	87.1	78.6	90.3	21.9	17.2	78.3	8.0	5.5	68.4				14.2	14.2	100.0	15.9	15.9	100.0	27.0	25.8	95.6				63.0	60.8	96.5	43.7	41.5	95.0	12.3	12.3	100.0	7.1	7.1	100.0	88.2	66.8	75.7	27.5	21.0
17	19.06.2019 15:48	Rearing and fattening	900	North Rhine-Westphalia	Initial use zur Risikobewertung	237.8	111.3	46.8	82.7	36.3	43.9	20.0	7.4	37.0	8.0	1.6	19.5				14.2	3.3	23.4	13.5	4.1	30.7	27.0	19.9	73.8				61.0	16.9	27.6	43.7	6.7	15.3	12.3	10.2	82.7	5.1	0.0	0.0	94.1	58.1	61.7	27.1	12.2
18	19.06.2019 16:10	Mixed production	10000	Brandenburg	Initial use zur Risikobewertung	245.6	210.9	85.8	94.4	78.5	83.1	26.7	17.4	65.3	8.0	8.0	100.0				14.2	12.9	90.6	15.9	15.9	100.0	29.6	24.2	81.9				63.0	57.7	91.6	43.7	38.4	87.9	12.3	12.3	100.0	7.1	7.1	100.0	88.2	74.7	84.7	27.5	22.2
19	19.06.2019 16:20	Rearing and fattening	3000	Lower Saxony	Initial use zur Risikobewertung	242.4	144.9	59.8	87.2	55.5	63.6	21.9	14.8	67.4	8.0	3.1	39.0				14.2	11.9	84.0	13.5	7.5	55.7	29.6	18.1	61.4				61.0	26.9	44.1	43.7	17.9	41.0	12.3	9.0	73.1	5.1	0.0	0.0	94.1	62.5	66.4	27.1	13.3
20	19.06.2019 17:18	Rearing and fattening	600	Lower Saxony	Initial use zur Risikobewertung	235.5	144.2	61.2	82.7	50.0	60.5	20.0	9.4	47.0	8.0	4.1	51.1				14.2	8.2	57.4	13.5	7.1	52.8	27.0	21.2	78.7				58.7	39.0	66.4	43.7	27.2	62.2	9.9	9.9	100.0	5.1	1.9	37.0	94.1	55.2	58.6	27.1	11.5
21	19.06.2019 17:31	Rearing and fattening	1000	Schleswig Holstein	Initial use zur Risikobewertung	240.2	203.7	84.8	85.1	73.4	86.3	20.0	14.9	74.5	8.0	8.0	100.0				14.2	9.9	69.3	15.9	13.7	86.0	27.0	27.0	100.0				60.7	51.1	84.2	43.7	37.7	86.5	9.9	9.9	100.0	7.1	3.4	47.8	94.4	79.3	83.9	27.5	20.9
22	19.06.2019 17:58	Rearing and fattening	700	Bavaria	Initial use zur Risikobewertung	233.2	170.5	73.1	80.2	65.8	82.1	20.0	15.8	78.9	5.5	3.1	57.0				14.2	14.2	100.0	13.5	12.4	91.5	27.0	20.3	75.3				61.0	49.1	80.5	43.7	37.4	85.7	12.3	8.1	65.6	5.1	3.7	72.8	92.0	55.5	60.3	27.5	13.5
23	19.06.2019 18:51	Rearing and fattening	1000	Bavaria	Initial use zur Risikobewertung	246.9	170.9	69.2	90.1	59.7	66.2	24.8	13.6	54.7	8.0	5.5	68.4				14.2	8.6	60.2	13.5	8.3	61.3	29.6	23.8	80.5				61.0	42.4	69.6	43.7	31.2	71.4	12.3	8.8	71.2	5.1	2.5	50.0	95.8	68.8	71.8	27.5	16.8
24	19.06.2019 18:54	Rearing and fattening	300	North Rhine-Westphalia	Initial use zur Risikobewertung	237.3	112.2	47.3	81.8	50.3	61.4	20.0	12.1	60.6	5.5	3.1	57.0				14.2	9.4	66.0	15.2	4.1	27.3	27.0	21.5	79.7				61.0	8.6	14.0	43.7	8.6	19.6	12.3	0.0	0.0	5.1	0.0	0.0	94.4	53.4	56.5	27.5	19.4
25	19.06.2019 19:19	Rearing and fattening	700	North Rhine-Westphalia	Initial use zur Risikobewertung	235.3	123.5	52.5	80.8	47.3	58.5	20.0	8.8	44.2	8.0	3.1	39.0				14.2	9.1	64.3	13.5	9.4	69.3	25.0	16.8	67.1				57.5	26.7	46.5	43.7	20.2	46.2	8.7	5.7	64.9	5.1	0.9	17.9	97.1	49.5	51.0	27.5	11.4
26	19.06.2019 19:54	Rearing and fattening	800	North Rhine-Westphalia	Initial use zur Risikobewertung	243.2	145.6	59.9	87.7	47.8	54.5	20.0	9.8	48.9	8.0	4.1	51.1				14.2	6.3	44.1	15.9	9.6	60.0	29.6	18.1	61.4				61.0	32.0	52.4	43.7	23.0	52.8	12.3	7.1	57.8	5.1	1.8	35.8	94.4	65.8	69.7	27.5	19.8
27	19.06.2019 20:54	Mixed production	2000	Lower Saxony	Initial use zur Risikobewertung	238.1	155.3	65.2	86.9	59.3	68.2	20.0	12.2	60.9	8.0	3.1	39.0				14.2	11.9	84.0	15.2	9.2	60.5	29.6	22.9	77.5				63.0	32.4	51.5	43.7	19.1	43.9	12.3	8.8	71.2	7.1	4.5	64.2	88.2	63.5	72.1	27.5	14.5
28	19.06.2019 21:04	Rearing and fattening	2000	Mecklenburg Western Pomerania	Initial use zur Risikobewertung	228.2	117.7	51.6	76.3	43.9	57.5	18.5	6.9	37.1	8.0	3.1	39.0				14.2	6.5	45.7	13.5	8.3	61.3	22.0	19.1	86.9				57.5	17.6	30.7	43.7	12.5	28.6	8.7	4.3	48.7	5.1	0.9	17.9	94.4	56.2	59.5	27.5	14.5
29	19.06.2019 21:08	Mixed production	2000	Lower Saxony	Initial use zur Risikobewertung	236.3	129.7	54.9	82.7	44.6	53.9	20.0	12.9	64.7	8.0	0.0	0.0				14.2	7.0	49.4	13.5	6.4	47.2	27.0	18.2	67.5				63.0	25.0	39.7	43.7	17.4	39.9	12.3	3.1	24.9	7.1	4.5	64.2	90.6	60.1	66.4	27.5	20.2
30	19.06.2019 21:50	Rearing and fattening	3000	North Rhine-Westphalia	Initial use zur Risikobewertung	239.7	171.4	71.5	85.1	64.6	75.9	20.0	12.1	60.6	8.0	3.1	39.0				14.2	11.9	84.0	15.9	15.9	100.0	27.0	21.5	79.7				57.5	40.8	70.9	40.2	28.8	71.7	12.3	9.2	75.1	5.1	2.8	54.3	97.1	66.0	68.0	27.5	19.9
31	19.06.2019 21:52	Rearing and fattening	1000	Lower Saxony	Initial use zur Risikobewertung	254.9	217.6	85.4	96.1	82.8	86.2	26.7	23.1	86.3	8.0	5.5	68.4				14.2	14.2	100.0	17.6	17.6	100.0	29.6	22.5	76.1				63.0	61.2	97.1	43.7	41.8	95.8	12.3	12.3	100.0	7.1	7.1	100.0	95.8	73.6	76.8	27.5	19.9
32	19.06.2019 21:57	Rearing and fattening	500	Bavaria	Initial use zur Risikobewertung	220.7	98.8	44.8	74.6	41.3	55.4	20.0	14.9	74.7	8.0	1.6	19.5				11.3	1.4	12.8	15.9	7.1	44.8	19.4	16.2	83.6				51.6	4.3	8.2	40.2	0.0	0.0	6.4	4.3	66.7	5.1	0.0	0.0	94.4	53.2	56.3	27.5	16.3
33	19.06.2019 22:24	Mixed production	3000	Lower Saxony	Initial use zur Risikobewertung	238.9	184.9	77.4	87.7	63.9	72.8	20.0	11.2	55.9	8.0	5.5	68.4				14.2	10.6	74.6	15.9	13.7	86.0	29.6	22.9	77.5				63.0	57.9	91.9	43.7	40.5	92.9	12.3	12.3	100.0	7.1	5.1	71.7	88.2	63.2	71.6	27.5	21.0
34	19.06.2019 22:26	Rearing and fattening	3000	Schleswig Holstein	Initial use zur Risikobewertung	242.8	154.2	63.5	85.3	54.7	64.2	20.0	15.4	76.9	8.0	3.1	39.0				14.2	8.2	57.4	13.5	7.1	52.8	29.6	20.9	70.8				63.0	42.2	66.9	43.7	26.6	61.0	12.3	12.3	100.0	7.1	3.3	46.0	94.4	57.3	60.7	27.5	13.2
35	19.06.2019 22:27	Mixed production	2000	Lower Saxony	Initial use zur Risikobewertung	240.8	154.6	64.2	87.2	64.3	73.7	21.9	16.9	77.0	8.0	5.5	68.4				14.2	11.4	80.3	13.5	10.5	77.8	29.6	20.0	67.7				63.0	31.6	50.1	43.7	16.5	37.7	12.3	9.0	73.1	7.1	6.1	86.7	90.6	58.7	64.8	27.5	16.7
36	19.06.2019 23:00	Mixed production	1000	Lower Saxony	Initial use zur Risikobewertung	234.5	190.5	81.2	87.7	73.4	83.7	20.0	18.1	90.6	8.0	3.1	39.0				14.2	13.3	93.4	15.9	13.7	86.0	29.6	25.2	85.3				58.7	46.6	79.5	43.7	34.8	79.8	9.9	9.9	100.0	5.1	1.9	37.0	88.2	70.5	79.9	27.5	20.6
37	19.06.2019 23:33	Piglet production	200	Hesse	Initial use zur Risikobewertung	241.8	137.7	57.0	85.1	53.8	63.2	20.0	11.6	58.1	8.0	3.1	39.0				14.2	8.2	57.4	15.9	6.6	41.1	27.0	24.4	90.4				55.1	21.1	38.2	43.7	14.7	33.6	6.4	6.4	100.0	5.1	0.0	0.0	101.6	62.8	61.8	29.2	17.4
38	20.06.2019 05:41	Mixed production	2000	Lower Saxony	Initial use zur Risikobewertung	239.0	94.0	39.3	85.1	43.9	51.6	20.0	12.1	60.5	8.0	1.6	19.5				14.2	4.8	33.8	15.9	5.4	33.9	27.0	20.0	74.3				61.0	14.1	23.1	43.7	14.1	32.2	12.3	0.0	0.0	5.1	0.0	0.0	92.9	36.1	38.8	27.1	10.6
39	20.06.2019 06:57	Rearing and fattening	500	Lower Saxony	Initial use zur Risikobewertung	247.5	184.6	74.6	92.0	72.1	78.4	26.7	20.2	75.7	8.0	3.1	39.0				14.2	12.9	90.6	13.5	10.5	77.8	29.6	25.4	85.9				61.0	43.0	70.5	43.7	31.9	73.2	12.3	11.1	90.3	5.1	0.0	0.0	94.4	69.4	73.5	27.5	18.3
40	20.06.2019 06:57	Rearing and fattening	2000	Lower Saxony	Initial use zur Risikobewertung	238.2	146.8	61.7	82.7	56.0	67.7	20.0	11.2	55.9	8.0	3.1	39.0				14.2	11.0	77.3	13.5	12.4	91.5	27.0	18.3	67.9				61.0	33.0	54.2	43.7	19.2	44.0	12.3	11.1	90.3	5.1	2.8	54.3	94.4	57.8	61.2	27.5	14.4
41	20.06.2019 07:00	Mixed production	800	Bavaria	Initial use zur Risikobewertung	245.9	176.9	71.9	89.7	67.2	74.9	21.9	11.2	50.9	8.0	8.0	100.0				14.2	10.6	74.8	15.9	15.9	100.0	29.6	21.4	72.5				63.0	52.6	83.5	43.7	36.8	84.2	12.3	10.4	84.7	7.1	5.4	77.0	93.2	57.0	61.2	27.5	13.1
42	20.06.2019 07:06	Mixed production	2000	North Rhine-Westphalia	Initial use zur Risikobewertung	234.3	168.4	71.9	82.7	65.3	78.9	20.0	13.9	69.7	8.0	3.1	39.0				14.2	11.9	84.0	13.5	13.5	100.0	27.0	22.7	84.3				61.0	38.4	63.0	43.7	26.6	61.0	12.3	9.9	80.8	5.1	1.8	36.4	90.6	64.8	71.5	27.5	16.3
43	20.06.2019 07:39	Rearing and fattening	1000	Rhineland Palatinate	Initial use zur Risikobewertung	231.1	169.7	73.4	81.6	59.3	72.7	21.9	15.4	70.4	8.0	3.1	39.0				14.2	8.2	57.4	13.5	11.3	83.5	23.9	21.3	89.2				55.1	34.1	61.9	43.7	27.7	63.6	6.4	6.4	100.0	5.1	0.0	0.0	94.4	76.2	80.7	27.5	18.5
44	20.06.2019 07:48	Rearing and fattening	2000	Schleswig Holstein	Initial use zur Risikobewertung	237.8	164.6	69.2	82.7	53.0	64.1	20.0	10.2	51.1	8.0	3.1	39.0				14.2	8.2	57.4	13.5	7.1	52.8	27.0	24.4	90.4				60.7	47.5	78.3	43.7	34.0	77.8	9.9	9.9	100.0	7.1	3.6	51.3	94.4	64.1	67.8	27.5	13.5
45	20.06.2019 07:53	Rearing and fattening	1000	Lower Saxony	Initial use zur Risikobewertung	249.8	168.2	67.3	91.7	68.4	74.6	24.8	12.8	51.6	8.0	3.1	39.0				14.2	12.3	86.7	15.2	13.5	89.1	29.6	26.7	90.3				61.0	40.1	65.7	43.7	26.2	60.1	12.3	11.1	90.3	5.1	2.8	54.3	97.1	59.7	61.5	27.5	18.5
46	20.06.2019 08:20	Rearing and fattening	7000	Mecklenburg Western Pomerania	Initial use zur Risikobewertung	240.2	184.0	76.6	85.1	66.2	77.8	20.0	6.6	32.8	8.0	5.5	68.4				14.2	12.9	90.6	15.9	15.9	100.0	27.0	25.4	94.1				60.7	50.0	82.5	43.7	34.0	77.8	9.9	9.9	100.0	7.1	6.1	86.7	94.4	67.8	71.8	27.5	20.2
47	20.06.2019 08:24	Rearing and fattening	3000	Lower Saxony	Initial use zur Risikobewertung	237.8	174.5	73.4	82.7	57.7	69.8	20.0	13.2	65.9	8.0	5.5	68.4				14.2	11.4	80.5	13.5	12.4	91.5	27.0	15.3	56.6				60.7	45.8	75.5	43.7	33.3	76.2	9.9	6.4	64.2	7.1	6.1	86.7	94.4	71.0	75.1	27.5	16.8
48	20.06.2019 08:24	Rearing and fattening	3000	Lower Saxony	Initial use zur Risikobewertung	247.1	189.9	76.8	89.7	76.9	85.8	21.9	17.8	81.0	8.0	5.5	68.4				14.2	13.3	93.4	15.9	13.7	86.0	29.6	26.7	90.2				63.0	52.7	83.6	43.7	37.2	85.3	12.3	9.9	80.8	7.1	5.5	77.4	94.4	60.4	63.9	27.5	17.9
49	20.06.2019 08:38	Rearing and fattening	2000	North Rhine-Westphalia	Initial use zur Risikobewertung	247.1	147.5	59.7	89.7	59.9	66.8	21.9	9.9	45.1	8.0	1.6	19.5				14.2	11.6	81.2	15.9	9.9	62.4	29.6	27.0	91.2				63.0	35.7	56.6	43.7	22.5	51.6	12.3	9.9	80.8	7.1	3.2	45.1	94.4	52.0	55.0	27.5	13.9
50	20.06.2019 08:40	Rearing and fattening	2000	Mecklenburg Western Pomerania	Initial use zur Risikobewertung	237.8	148.3	62.4	82.7	61.5	74.4	20.0	12.2	60.9	8.0	3.1	39.0				14.2	12.9	90.6	13.5	6.4	47.2	27.0	27.0	100.0				60.7	29.5	48.7	43.7	21.8	50.0	9.9	3.6	35.8	7.1	4.1	58.4	94.4	57.3	60.7	27.5	15.0
51	20.06.2019 08:42	Rearing and fattening	3000	Mecklenburg Western Pomerania	Initial use zur Risikobewertung	246.9	160.1	64.8	89.4	59.7	66.8	26.7	17.4	65.3	8.0	3.1	39.0				14.2	10.1	70.7	13.5	9.4	69.3	27.0	19.7	73.1				63.0	43.6	69.2	43.7	28.7	65.8	12.3	8.8	71.2	7.1	6.1	86.7	94.4	56.7	60.1	27.5	17.7
52	20.06.2019 09:14	Rearing and fattening	200	Lower Saxony	Initial use zur Risikobewertung	242.2	139.4	57.5	85.1	45.0	52.8	20.0	10.6	52.8	8.0	1.6	19.5				14.2	3.3	23.4	15.9	8.3	52.0	27.0	21.2	78.7				63.0	34.7	55.1	43.7	21.0	48.2	12.3	7.6	61.5	7.1	6.1	86.7	94.1	59.7	63.4	27.1	15.3
53	20.06.2019 09:15	Rearing and fattening	5000	Mecklenburg Western Pomerania	Initial use zur Risikobewertung	240.2	151.7	63.2	82.7	53.8	65.0	20.0	12.2	60.9	8.0	3.1	39.0				14.2	11.9	84.0	13.5	9.4	69.3	27.0	17.1	63.6				63.0	36.5	57.9	43.7	19.2	44.1	12.3	10.2	82.7	7.1	7.1	100.0	94.4	61.5	65.1	27.5	18.2
54	20.06.2019 09:27	Rearing and fattening	2000	Lower Saxony	Initial use zur Risikobewertung	248.6	195.2	78.5	93.1	77.4	83.1	26.7	24.8	93.0	8.0	3.1	39.0				11.3	10.3	91.6	17.6	15.4	87.3	29.6	23.8	80.5				61.0	46.5	76.2	43.7	33.4	76.4	12.3	9.9	80.8	5.1	3.2	63.0	94.4	71.3	75.5	27.5	19.0
55	20.06.2019 09:29	Rearing and fattening	600	North Rhine-Westphalia	Initial use zur Risikobewertung	247.1	210.8	85.3	92.0	79.0	85.8	26.7	18.8	70.5	8.0	5.5	68.4				14.2	11.6	81.4	13.5	13.5	100.0	29.6	29.6	100.0				61.0	54.5	89.3	43.7	38.3	87.8	12.3	11.1	90.3	5.1	5.1	100.0	94.1	77.3	82.2	27.1	18.5
56	20.06.2019 09:30	Piglet production	300	Bavaria	Initial use zur Risikobewertung	241.6	164.0	67.9	85.6	56.8	66.3	18.5	13.9	75.1	8.0	4.1	51.1				14.2	9.4	66.0	15.3	9.0	58.8	29.6	20.4	69.0				63.0	41.3	65.5	43.7	30.7	70.3	12.3	8.1	65.6	7.1	2.5	35.8	93.0	66.0	71.0	26.8	18.1
57	20.06.2019 09:36	Piglet production	10000	Lower Saxony	Initial use zur Risikobewertung	246.9	203.8	82.5	84.7	70.0	82.7	21.9	18.6	84.8	8.0	5.5	68.4				14.2	12.9	90.6	13.5	10.5	77.8	27.0	22.5	83.4				63.0	54.8	86.9	43.7	35.4	81.1	12.3	12.3	100.0	7.1	7.1	100.0	99.2	79.0	79.6	29.2	20.9
58	20.06.2019 09:38	Rearing and fattening	2000	Lower Saxony	Initial use zur Risikobewertung	232.6	143.9	61.8	79.7	56.8	71.3	20.0	15.4	77.0	8.0	3.1	39.0				14.2	10.6	74.6	13.5	6.4	47.2	23.9	21.3	89.2				57.5	28.2	49.0	43.7	22.3	51.0	8.7	4.0	45.8	5.1	1.9	37.0	95.5	58.9	61.7	27.1	16.1
59	20.06.2019 09:44	Rearing and fattening	1000	Bavaria	Initial use zur Risikobewertung	238.3	203.1	85.2	80.8	70.6	87.3	21.9	15.1	68.6	5.5	5.5	100.0				11.3	11.3	100.0	15.2	11.8	77.7	27.0	27.0	100.0				63.0	48.2	76.6	43.7	36.1	82.8	12.3	8.7	71.0	7.1	3.4	47.8	94.4	84.3	89.3	27.5	20.9
60	20.06.2019 10:09	Mixed production	300	Lower Saxony	Initial use zur Risikobewertung	244.9	148.2	60.5	88.7	48.8	55.1	21.9	14.9	67.9	8.0	1.6	19.5				14.2	8.2	57.6	17.6	9.2	52.2	27.0	15.0	55.7				63.0	46.5	73.8	43.7	34.3	78.7	12.3	8.8	71.2	7.1	3.4	48.7	93.2	52.8	56.7	27.5	13.5
61	20.06.2019 10:09	Piglet production	10000	Lower Saxony	Initial use zur Risikobewertung	249.9	211.9	84.8	85.3	73.7	86.4	20.0	16.3	81.7	8.0	8.0	100.0				14.2	11.9	84.0	13.5	13.5	100.0	29.6	23.9	80.9				63.0	59.5	94.4	43.7	41.1	94.1	12.3	12.3	100.0	7.1	6.1	86.7	101.6	78.7	77.4	29.2	17.6
62	20.06.2019 10:30	Rearing and fattening	200	Hesse	Initial use zur Risikobewertung	245.8	162.6	66.1	93.5	59.8	64.0	26.7	13.3	49.9	8.0	3.1	39.0				14.2	7.2	50.8	17.6	12.4	70.2	27.0	23.8	88.2				55.2	37.2	67.3	40.2	25.7	63.9	9.9	8.8	88.1	5.1	2.8	54.3	97.1	65.6	67.6	27.5	18.6
63	20.06.2019 10:34	Mixed production	2000	Bavaria	Initial use zur Risikobewertung	233.9	168.7	72.1	82.7	63.7	77.0	20.0	15.4	77.0	8.0	3.1	39.0				14.2	11.6	81.2	13.5	9.4	69.3	27.0	24.2	89.8				63.0	42.8	67.9	43.7	29.6	67.8	12.3	12.3	100.0	7.1	0.9	12.8	88.2	62.2	70.6	27.5	16.3
64	20.06.2019 10:36	Mixed production	2000	North Rhine-Westphalia	Initial use zur Risikobewertung	234.5	117.1	49.9	85.3	40.0	46.9	20.0	10.2	51.1	8.0	0.0	0.0				14.2	7.7	54.1	13.5	7.5	55.7	29.6	14.6	49.3				61.0	39.4	64.6	43.7	26.5	60.7	12.3	11.1	90.3	5.1	1.8	35.8	88.2	37.6	42.7	27.5	12.9
65	20.06.2019 10:38	Rearing and fattening	1000	North Rhine-Westphalia	Initial use zur Risikobewertung	234.1	159.5	68.1	82.1	61.1	74.4	21.9	11.5	52.4	5.5	5.5	100.0				14.2	11.0	77.3	13.5	9.4	69.3	27.0	23.8	88.2				57.5	30.4	52.8	40.2	16.5	41.1	12.3	12.3	100.0	5.1	1.6	31.5	94.4	68.0	72.0	27.5	16.9
66	20.06.2019 10:42	Mixed production	700	Baden-W�rttemberg	Initial use zur Risikobewertung	246.9	144.5	58.5	90.7	65.4	72.1	26.7	19.5	73.1	8.0	6.4	80.5				11.3	9.0	79.8	15.2	13.5	89.1	29.6	16.9	57.3				63.0	30.3	48.0	43.7	23.0	52.6	12.3	4.8	38.6	7.1	2.5	35.8	93.2	48.8	52.4	27.5	14.8
67	20.06.2019 10:42	Rearing and fattening	1000	Bavaria	Initial use zur Risikobewertung	240.1	172.7	71.9	84.7	58.4	68.9	21.9	7.3	33.4	8.0	3.1	39.0				14.2	12.5	88.1	13.5	11.3	83.5	27.0	24.1	89.3				61.0	45.6	74.8	43.7	32.0	73.3	12.3	9.9	80.8	5.1	3.7	72.8	94.4	68.7	72.8	27.5	18.5
68	20.06.2019 10:50	Mixed production	100	Lower Saxony	Initial use zur Risikobewertung	235.7	119.8	50.8	84.3	46.7	55.4	24.8	8.1	32.7	8.0	3.1	39.0				11.3	9.4	83.3	15.2	12.2	80.2	25.0	13.9	55.6				61.0	19.8	32.4	43.7	8.7	19.9	12.3	11.1	90.3	5.1	0.0	0.0	90.5	53.3	58.9	27.1	17.1
69	20.06.2019 10:50	Mixed production	1000	Schleswig Holstein	Initial use zur Risikobewertung	228.3	177.4	77.7	82.7	70.2	84.9	20.0	16.3	81.7	8.0	5.5	68.4				14.2	10.2	72.1	13.5	12.4	91.5	27.0	25.8	95.6				57.5	44.1	76.8	43.7	33.6	76.9	8.7	6.9	78.5	5.1	3.7	72.8	88.2	63.1	71.5	27.5	19.0
70	20.06.2019 10:52	Piglet production	600	Bavaria	Initial use zur Risikobewertung	247.4	190.5	77.0	85.1	68.9	81.0	20.0	18.1	90.6	8.0	5.5	68.4				14.2	8.3	58.0	15.9	11.3	70.8	27.0	25.8	95.6				63.0	49.4	78.4	43.7	36.3	83.1	12.3	9.9	80.8	7.1	3.2	45.1	99.2	72.2	72.8	29.2	20.7
71	20.06.2019 10:55	Piglet production	300	Bavaria	Initial use zur Risikobewertung	254.4	178.6	70.2	91.7	66.3	72.3	24.8	12.2	49.1	8.0	3.1	39.0				14.2	13.3	93.4	15.2	15.2	100.0	29.6	22.6	76.5				61.0	42.0	68.8	43.7	28.4	65.0	12.3	9.9	80.8	5.1	3.7	72.8	101.6	70.3	69.1	29.2	20.5
72	20.06.2019 10:56	Rearing and fattening	1000	Bavaria	Initial use zur Risikobewertung	239.8	156.2	65.1	84.4	58.5	69.3	20.0	9.7	48.6	8.0	3.1	39.0				14.2	10.2	72.1	15.2	11.0	72.7	27.0	24.4	90.4				61.0	37.4	61.3	43.7	23.7	54.4	12.3	9.9	80.8	5.1	3.7	72.8	94.4	60.4	63.9	27.5	15.3
73	20.06.2019 10:56	Mixed production	3000	North Rhine-Westphalia	Initial use zur Risikobewertung	239.3	139.9	58.5	87.7	47.1	53.7	20.0	15.4	77.0	8.0	3.1	39.0				14.2	9.7	68.0	15.9	9.9	62.4	29.6	9.0	30.4				61.0	33.4	54.8	43.7	22.6	51.8	12.3	8.1	65.6	5.1	2.8	54.3	90.6	59.4	65.5	27.5	17.9
74	20.06.2019 11:01	Rearing and fattening	2000	Lower Saxony	Initial use zur Risikobewertung	240.2	175.3	73.0	87.1	63.4	72.7	21.9	12.7	57.7	5.5	3.1	57.0				14.2	11.2	78.7	15.9	12.9	81.2	29.6	23.4	79.3				58.7	45.3	77.2	43.7	34.5	78.9	9.9	9.9	100.0	5.1	0.9	17.9	94.4	66.7	70.6	27.5	17.2
75	20.06.2019 11:04	Rearing and fattening	800	North Rhine-Westphalia	Initial use zur Risikobewertung	238.1	156.7	65.8	81.3	53.0	65.3	18.5	11.0	59.3	8.0	1.6	19.5				14.2	8.2	57.4	13.5	11.3	83.5	27.0	21.0	77.9				61.0	41.0	67.3	43.7	28.7	65.8	12.3	12.3	100.0	5.1	0.0	0.0	95.8	62.6	65.3	27.5	17.9
76	20.06.2019 11:11	Mixed production	2000	Lower Saxony	Initial use zur Risikobewertung	245.6	171.5	69.8	92.0	63.3	68.8	26.7	20.3	76.1	8.0	3.1	39.0				14.2	11.9	84.0	13.5	10.5	77.8	29.6	17.3	58.7				63.0	47.7	75.7	43.7	30.9	70.8	12.3	12.3	100.0	7.1	4.5	64.2	90.6	60.5	66.9	27.5	16.5
77	20.06.2019 11:14	Rearing and fattening	200	North Rhine-Westphalia	Initial use zur Risikobewertung	238.2	131.0	55.0	85.1	50.4	59.3	20.0	9.2	45.8	8.0	3.1	39.0				14.2	7.2	50.8	15.9	6.6	41.1	27.0	24.4	90.4				58.7	23.7	40.4	43.7	14.0	32.1	9.9	8.8	88.1	5.1	0.9	17.9	94.4	56.9	60.3	27.5	13.7
78	20.06.2019 11:14	Mixed production	1000	North Rhine-Westphalia	Initial use zur Risikobewertung	245.6	196.7	80.1	92.0	69.9	75.9	26.7	21.6	80.9	8.0	5.5	68.4				14.2	12.9	90.6	13.5	8.3	61.3	29.6	21.6	73.1				63.0	52.3	83.0	43.7	38.7	88.6	12.3	10.4	84.7	7.1	3.2	45.1	90.6	74.6	82.3	27.5	18.9
79	20.06.2019 11:18	Rearing and fattening	500	Lower Saxony	Initial use zur Risikobewertung	247.1	147.9	59.8	89.7	52.3	58.3	21.9	10.3	46.8	8.0	3.1	39.0				14.2	10.2	72.1	15.9	10.7	67.2	29.6	17.9	60.7				63.0	31.0	49.1	43.7	15.4	35.2	12.3	10.2	82.7	7.1	5.4	77.0	94.4	64.6	68.4	27.5	15.5
80	20.06.2019 11:19	Mixed production	2000	North Rhine-Westphalia	Initial use zur Risikobewertung	240.8	170.8	70.9	87.2	59.4	68.1	21.9	18.6	84.8	8.0	1.6	19.5				14.2	11.9	84.0	13.5	9.4	69.3	29.6	17.9	60.6				63.0	49.1	77.9	43.7	31.3	71.7	12.3	12.3	100.0	7.1	5.5	77.4	90.6	62.4	68.9	27.5	19.4
81	20.06.2019 11:19	Rearing and fattening	3000	North Rhine-Westphalia	Initial use zur Risikobewertung	242.7	204.1	84.1	87.2	79.9	91.6	21.9	20.1	91.4	8.0	5.5	68.4				14.2	14.2	100.0	13.5	13.5	100.0	29.6	26.7	90.2				61.0	49.2	80.6	43.7	35.1	80.4	12.3	12.3	100.0	5.1	1.8	35.8	94.4	75.0	79.4	27.5	16.4
82	20.06.2019 11:20	Rearing and fattening	1000	Lower Saxony	Initial use zur Risikobewertung	246.4	181.3	73.6	88.9	66.4	74.7	21.9	18.3	83.3	8.0	5.5	68.4				14.2	11.6	81.2	15.2	14.0	92.4	29.6	17.1	57.9				63.0	51.9	82.4	43.7	38.2	87.4	12.3	9.2	75.1	7.1	4.5	64.2	94.4	62.9	66.6	27.5	18.9
83	20.06.2019 11:32	Rearing and fattening	7000	North Rhine-Westphalia	Initial use zur Risikobewertung	247.3	177.8	71.9	87.2	63.4	72.6	21.9	18.3	83.3	8.0	3.1	39.0				14.2	11.9	84.0	13.5	10.5	77.8	29.6	19.5	65.9				63.0	46.8	74.3	43.7	30.6	70.2	12.3	11.1	90.3	7.1	5.1	71.7	97.1	67.6	69.7	27.5	16.3
84	20.06.2019 11:32	Rearing and fattening	4000	Schleswig Holstein	Initial use zur Risikobewertung	248.9	218.0	87.6	90.1	77.5	86.0	24.8	17.9	72.2	8.0	5.5	68.4				14.2	14.2	100.0	13.5	13.5	100.0	29.6	26.4	89.3				63.0	63.0	100.0	43.7	43.7	100.0	12.3	12.3	100.0	7.1	7.1	100.0	95.8	77.5	80.9	27.5	19.8
85	20.06.2019 11:35	Piglet production	1000	North Rhine-Westphalia	Secondary use	254.0	188.0	74.0	89.4	73.5	82.2	20.0	15.8	78.9	8.0	8.0	100.0				14.2	12.9	90.6	17.6	17.6	100.0	29.6	19.2	65.0				63.0	45.3	72.0	43.7	29.9	68.4	12.3	12.3	100.0	7.1	3.2	45.1	101.6	69.2	68.0	29.2	16.4
86	20.06.2019 11:38	Rearing and fattening	1000	North Rhine-Westphalia	Initial use zur Risikobewertung	240.7	137.8	57.2	83.9	55.9	66.7	18.5	13.4	72.5	8.0	1.6	19.5				14.2	8.9	62.7	13.5	10.5	77.8	29.6	21.5	72.7				61.0	23.8	39.0	43.7	15.3	35.2	12.3	6.6	53.9	5.1	1.8	36.4	95.8	58.0	60.6	27.5	15.9
87	20.06.2019 11:43	Rearing and fattening	2000	Lower Saxony	Initial use zur Risikobewertung	240.8	197.4	82.0	85.3	73.6	86.3	20.0	14.9	74.5	8.0	8.0	100.0				14.2	13.3	93.4	13.5	12.4	91.5	29.6	25.1	84.9				61.0	50.4	82.6	43.7	36.3	83.1	12.3	12.3	100.0	5.1	1.8	35.8	94.4	73.4	77.7	27.5	21.2
88	20.06.2019 11:43	Rearing and fattening	2000	Lower Saxony	Initial use zur Risikobewertung	240.8	197.4	82.0	85.3	73.6	86.3	20.0	14.9	74.5	8.0	8.0	100.0				14.2	13.3	93.4	13.5	12.4	91.5	29.6	25.1	84.9				61.0	50.4	82.6	43.7	36.3	83.1	12.3	12.3	100.0	5.1	1.8	35.8	94.4	73.4	77.7	27.5	21.2
89	20.06.2019 11:53	Rearing and fattening	800	Lower Saxony	Initial use zur Risikobewertung	237.5	146.7	61.8	84.4	58.4	69.2	20.0	11.7	58.3	8.0	3.1	39.0				14.2	8.2	57.4	15.2	11.0	72.7	27.0	24.4	90.4				58.7	24.5	41.8	43.7	18.8	43.1	9.9	5.7	57.2	5.1	0.0	0.0	94.4	63.9	67.7	27.5	18.8
90	20.06.2019 12:05	Piglet production	500	Saxony-Anhalt	Initial use zur Risikobewertung	247.4	164.2	66.4	85.1	60.5	71.1	20.0	13.1	65.6	8.0	5.5	68.4				14.2	11.0	77.3	15.9	15.9	100.0	27.0	15.0	55.5				63.0	45.5	72.2	43.7	32.4	74.2	12.3	9.9	80.8	7.1	3.2	45.1	99.2	58.2	58.7	29.2	21.5
91	20.06.2019 12:11	Rearing and fattening	2000	North Rhine-Westphalia	Initial use zur Risikobewertung	238.8	185.0	77.5	83.4	72.2	86.6	20.0	13.9	69.7	8.0	5.5	68.4				11.3	9.9	88.2	17.6	17.6	100.0	26.5	25.2	95.1				61.0	42.8	70.2	43.7	30.6	70.1	12.3	8.8	71.2	5.1	3.5	68.5	94.4	70.1	74.2	27.5	20.8
92	20.06.2019 12:14	Rearing and fattening	2000	Bavaria	Initial use zur Risikobewertung	240.4	155.9	64.9	87.2	56.4	64.6	21.9	15.9	72.4	8.0	1.6	19.5				14.2	11.9	84.0	13.5	9.4	69.3	29.6	17.6	59.6				58.7	42.1	71.7	43.7	28.5	65.2	9.9	9.9	100.0	5.1	3.7	72.8	94.4	57.4	60.8	27.5	17.6
93	20.06.2019 12:17	Mixed production	1000	Lower Saxony	Initial use zur Risikobewertung	242.3	155.7	64.3	89.7	60.4	67.4	21.9	15.9	72.4	8.0	3.1	39.0				14.2	12.9	90.6	15.9	8.2	51.7	29.6	20.3	68.7				60.7	37.0	60.9	43.7	24.7	56.6	9.9	5.2	52.2	7.1	7.1	100.0	91.9	58.3	63.4	27.5	19.0
94	20.06.2019 12:19	Mixed production	1000	North Rhine-Westphalia	Initial use zur Risikobewertung	243.9	143.9	59.0	88.9	51.9	58.3	26.7	19.8	74.0	8.0	1.6	19.5				11.3	6.9	61.3	15.9	5.4	33.9	27.0	18.2	67.5				63.0	43.7	69.4	43.7	26.5	60.6	12.3	11.1	90.3	7.1	6.1	86.7	91.9	48.3	52.5	27.5	10.4
95	20.06.2019 12:20	Rearing and fattening	3000	North Rhine-Westphalia	Initial use zur Risikobewertung	240.8	170.3	70.7	85.3	69.7	81.7	20.0	15.8	78.9	8.0	3.1	39.0				14.2	10.6	74.6	13.5	13.5	100.0	29.6	26.7	90.2				61.0	39.3	64.5	43.7	29.7	68.0	12.3	8.8	71.2	5.1	0.9	17.9	94.4	61.3	64.9	27.5	15.1
96	20.06.2019 12:21	Rearing and fattening	900	Lower Saxony	Initial use zur Risikobewertung	238.2	149.6	62.8	80.7	45.2	56.0	18.5	9.2	49.4	8.0	3.1	39.0				11.3	4.3	37.9	15.9	9.6	60.0	27.0	19.1	70.8				63.0	42.2	67.0	43.7	26.1	59.9	12.3	9.9	80.8	7.1	6.1	86.7	94.4	62.2	65.8	27.5	14.0
97	20.06.2019 12:21	Mixed production	2000	Lower Saxony	Initial use zur Risikobewertung	230.2	166.2	72.2	80.8	63.6	78.7	20.0	16.3	81.7	8.0	5.5	68.4				14.2	13.3	93.4	13.5	13.5	100.0	25.0	15.0	59.8				57.5	39.3	68.4	43.7	32.9	75.4	8.7	6.4	73.0	5.1	0.0	0.0	91.9	63.3	68.9	27.5	14.5
98	20.06.2019 12:30	Rearing and fattening	700	Bavaria	Initial use zur Risikobewertung	246.5	158.9	64.5	91.1	57.3	62.9	26.7	9.2	34.4	8.0	5.5	68.4				14.2	5.7	40.4	15.2	9.9	65.5	27.0	27.0	100.0				61.0	38.2	62.6	43.7	28.2	64.7	12.3	9.9	80.8	5.1	0.0	0.0	94.4	63.4	67.1	27.5	16.3
99	20.06.2019 12:31	Rearing and fattening	1000	North Rhine-Westphalia	Initial use zur Risikobewertung	240.4	151.7	63.1	86.3	57.6	66.8	21.9	12.6	57.5	8.0	5.5	68.4				14.2	5.2	36.7	15.2	9.9	65.5	27.0	24.4	90.4				58.7	36.2	61.7	43.7	25.7	58.8	9.9	8.8	88.1	5.1	1.8	35.8	95.5	57.9	60.6	27.1	16.4
100	20.06.2019 12:34	Piglet production	4000	Bavaria	Initial use zur Risikobewertung	253.3	173.8	68.6	91.7	58.5	63.8	24.8	15.2	61.3	8.0	5.5	68.4				14.2	8.8	61.7	15.2	8.3	54.7	29.6	20.8	70.3				61.0	42.8	70.1	43.7	28.7	65.7	12.3	12.3	100.0	5.1	1.8	35.8	100.6	72.5	72.1	29.2	21.6
101	20.06.2019 12:38	Mixed production	1000	North Rhine-Westphalia	Initial use zur Risikobewertung	236.4	160.4	67.9	85.1	59.4	69.8	20.0	16.2	81.1	8.0	3.1	39.0				14.2	11.2	78.7	15.9	10.7	67.2	27.0	18.2	67.5				61.0	36.8	60.3	43.7	25.5	58.4	12.3	7.6	61.5	5.1	3.7	72.8	90.2	64.2	71.1	27.1	13.3
102	20.06.2019 12:40	Rearing and fattening	3000	Lower Saxony	Initial use zur Risikobewertung	238.2	149.4	62.7	82.7	43.0	52.0	20.0	8.9	44.5	8.0	3.1	39.0				14.2	8.2	57.4	13.5	6.0	44.3	27.0	16.8	62.5				61.0	36.3	59.5	43.7	25.2	57.7	12.3	10.2	82.7	5.1	0.9	17.9	94.4	70.1	74.3	27.5	20.2
103	20.06.2019 12:48	Rearing and fattening	2000	Lower Saxony	Initial use zur Risikobewertung	235.1	142.4	60.6	79.7	50.6	63.6	20.0	15.8	78.9	8.0	3.1	39.0				14.2	6.3	44.1	13.5	4.1	30.7	23.9	21.3	89.2				61.0	35.9	58.9	43.7	27.2	62.2	12.3	7.8	63.5	5.1	0.9	18.5	94.4	55.9	59.2	27.5	11.3
104	20.06.2019 12:51	Mixed production	2000	Lower Saxony	Initial use zur Risikobewertung	226.8	118.7	52.3	75.3	44.0	58.4	18.5	15.2	82.1	8.0	3.1	39.0				14.2	4.3	30.1	15.2	5.8	38.2	19.4	15.6	80.6				61.0	17.0	27.8	43.7	9.9	22.7	12.3	5.2	42.2	5.1	1.9	37.0	90.5	57.7	63.8	27.1	16.3
105	20.06.2019 12:52	Mixed production	2000	North Rhine-Westphalia	Initial use zur Risikobewertung	245.0	191.7	78.2	90.1	70.7	78.5	24.8	15.5	62.6	8.0	5.6	70.6				14.2	12.3	86.7	13.5	13.5	100.0	29.6	23.7	80.1				63.0	53.3	84.5	43.7	34.8	79.8	12.3	12.3	100.0	7.1	6.1	86.7	91.9	67.7	73.7	27.5	23.0
106	20.06.2019 13:03	Rearing and fattening	100	North Rhine-Westphalia	Initial use zur Risikobewertung	239.5	90.8	37.9	87.7	36.1	41.1	20.0	7.4	37.0	8.0	1.6	19.5				14.2	3.3	23.4	15.9	4.1	26.0	29.6	19.6	66.4				55.1	10.6	19.3	43.7	8.8	20.1	6.4	0.0	0.0	5.1	1.9	37.0	96.7	44.2	45.6	27.1	13.0
107	20.06.2019 13:08	Mixed production	1000	North Rhine-Westphalia	Initial use zur Risikobewertung	226.6	127.9	56.5	82.4	48.5	58.9	20.0	16.7	83.6	8.0	3.1	39.0				11.3	1.4	12.8	13.5	4.1	30.7	29.6	23.1	78.1				54.0	24.4	45.1	40.2	18.6	46.2	8.7	4.0	45.8	5.1	1.8	35.8	90.2	55.0	61.0	27.1	18.3
108	20.06.2019 13:25	Rearing and fattening	2000	Lower Saxony	Initial use zur Risikobewertung	247.7	173.3	70.0	88.9	59.5	67.0	21.9	12.5	57.0	8.0	1.6	19.5				14.2	11.9	84.0	15.2	11.0	72.7	29.6	22.5	76.1				63.0	42.4	67.3	43.7	24.7	56.5	12.3	12.3	100.0	7.1	5.4	77.0	95.8	71.4	74.5	27.5	14.5
109	20.06.2019 13:36	Rearing and fattening	1000	Lower Saxony	Initial use zur Risikobewertung	234.4	150.3	64.1	77.5	59.7	77.0	20.0	16.3	81.7	8.0	3.1	39.0				14.2	9.1	64.3	15.9	15.9	100.0	19.4	15.2	78.5				61.0	33.2	54.5	43.7	25.7	58.8	12.3	7.6	61.5	5.1	0.0	0.0	95.8	57.3	59.8	27.5	17.9
110	20.06.2019 13:45	Mixed production	1000	North Rhine-Westphalia	Initial use zur Risikobewertung	239.5	127.1	53.1	85.3	48.6	57.0	20.0	9.7	48.6	8.0	3.1	39.0				14.2	6.3	44.1	13.5	5.3	39.1	29.6	24.2	81.9				61.0	33.4	54.8	43.7	21.1	48.4	12.3	12.3	100.0	5.1	0.0	0.0	93.2	45.0	48.3	27.5	11.6
111	20.06.2019 13:55	Piglet production	1000	Bavaria	Initial use zur Risikobewertung	246.9	147.5	59.7	86.9	53.4	61.4	20.0	9.7	48.6	8.0	3.1	39.0				14.2	5.2	36.7	15.2	5.8	38.2	29.6	29.6	100.0				58.7	27.1	46.3	43.7	18.4	42.1	9.9	7.8	78.6	5.1	0.9	18.5	101.3	66.9	66.1	28.9	21.4
112	20.06.2019 13:58	Rearing and fattening	2000	Schleswig Holstein	Initial use zur Risikobewertung	241.4	132.0	54.7	84.3	46.4	55.0	21.9	11.4	51.8	8.0	3.1	39.0				11.3	4.1	36.2	13.5	7.1	52.8	29.6	20.7	69.9				63.0	35.3	56.0	43.7	25.3	58.0	12.3	5.4	44.2	7.1	4.5	64.2	94.1	50.4	53.5	27.1	13.6
113	20.06.2019 14:01	Mixed production	1000	Lower Saxony	Initial use zur Risikobewertung	238.2	152.9	64.2	87.1	51.3	58.9	21.9	12.9	58.8	8.0	5.6	70.6				14.2	8.6	60.4	15.9	6.6	41.1	27.0	17.6	65.3				63.0	39.2	62.2	43.7	28.5	65.2	12.3	7.6	61.5	7.1	3.2	45.1	88.2	62.4	70.7	27.5	19.9
114	20.06.2019 14:08	Mixed production	3000	Bavaria	Initial use zur Risikobewertung	238.8	165.7	69.4	87.2	51.1	58.6	21.9	11.7	53.2	8.0	3.1	39.0				14.2	6.3	44.1	13.5	7.1	52.8	29.6	22.9	77.5				61.0	52.2	85.6	43.7	37.2	85.1	12.3	12.3	100.0	5.1	2.8	54.3	90.6	62.4	68.9	27.5	15.8
115	20.06.2019 14:09	Piglet production	900	North Rhine-Westphalia	Initial use zur Risikobewertung	247.4	175.0	70.7	82.8	63.7	76.9	20.0	14.9	74.7	5.5	3.1	57.0				14.2	12.9	90.6	13.5	13.5	100.0	29.6	19.2	65.0				63.0	44.7	70.9	43.7	25.3	58.0	12.3	12.3	100.0	7.1	7.1	100.0	101.6	66.6	65.5	29.2	17.1
116	20.06.2019 14:15	Rearing and fattening	9000	Bavaria	Initial use zur Risikobewertung	244.6	187.8	76.8	87.1	74.3	85.3	21.9	18.6	84.8	5.5	3.1	57.0				14.2	12.9	90.6	15.9	15.9	100.0	29.6	23.8	80.5				63.0	55.8	88.5	43.7	39.6	90.8	12.3	11.1	90.3	7.1	5.1	71.7	94.4	57.7	61.1	27.5	17.0
117	20.06.2019 14:33	Rearing and fattening	3000	Lower Saxony	Initial use zur Risikobewertung	244.7	181.1	74.0	87.2	63.9	73.2	21.9	14.5	66.1	8.0	5.6	70.6				14.2	11.6	81.2	13.5	9.4	69.3	29.6	22.8	77.1				63.0	53.2	84.4	43.7	35.7	81.7	12.3	12.3	100.0	7.1	5.2	73.9	94.4	64.0	67.8	27.5	15.7
118	20.06.2019 14:40	Rearing and fattening	2000	North Rhine-Westphalia	Initial use zur Risikobewertung	244.9	172.7	70.5	89.4	69.3	77.5	26.7	16.4	61.6	8.0	5.6	70.6				14.2	9.3	65.4	13.5	13.5	100.0	27.0	24.4	90.4				61.0	47.0	77.0	43.7	31.0	71.0	12.3	12.3	100.0	5.1	3.7	72.8	94.4	56.5	59.8	27.5	19.2
119	20.06.2019 14:54	Piglet production	200	Lower Saxony	Initial use zur Risikobewertung	250.2	180.0	71.9	85.3	58.3	68.4	20.0	11.5	57.5	8.0	3.1	39.0				14.2	14.2	100.0	13.5	7.1	52.8	29.6	22.3	75.5				60.7	50.7	83.6	43.7	33.7	77.2	9.9	9.9	100.0	7.1	7.1	100.0	104.3	71.0	68.1	29.2	18.8
120	20.06.2019 15:02	Rearing and fattening	300	Bavaria	Initial use zur Risikobewertung	240.8	125.9	52.3	87.7	55.4	63.1	20.0	10.1	50.6	8.0	3.1	39.0				14.2	5.7	40.4	15.9	10.7	67.2	29.6	25.7	86.9				58.7	18.4	31.4	43.7	10.9	24.9	9.9	7.6	76.1	5.1	0.0	0.0	94.4	52.1	55.2	27.5	11.4
121	20.06.2019 15:16	Rearing and fattening	3000	North Rhine-Westphalia	Initial use zur Risikobewertung	241.7	193.7	80.1	86.3	74.3	86.1	18.5	14.3	77.0	8.0	5.5	68.4				14.2	11.9	84.0	15.9	15.9	100.0	29.6	26.7	90.2				61.0	49.2	80.6	43.7	36.0	82.3	12.3	12.3	100.0	5.1	0.9	17.9	94.4	70.2	74.3	27.5	18.6
122	20.06.2019 15:18	Rearing and fattening	1000	Bavaria	Initial use zur Risikobewertung	228.8	186.0	81.3	73.7	61.7	83.7	18.5	12.5	67.4	8.0	5.5	68.4				14.2	11.9	84.0	13.5	12.4	91.5	19.4	19.4	100.0				60.7	51.6	85.1	43.7	36.7	84.1	9.9	7.8	78.6	7.1	7.1	100.0	94.4	72.8	77.0	27.5	20.7
123	20.06.2019 15:35	Rearing and fattening	2000	Lower Saxony	Initial use zur Risikobewertung	238.2	164.0	68.8	85.1	69.3	81.4	20.0	14.6	72.8	8.0	3.1	39.0				14.2	12.9	90.6	15.9	15.9	100.0	27.0	22.8	84.5				58.7	39.2	66.8	43.7	29.2	67.0	9.9	9.9	100.0	5.1	0.0	0.0	94.4	55.5	58.7	27.5	11.9
124	20.06.2019 15:44	Rearing and fattening	1000	Lower Saxony	Secondary use	244.7	185.5	75.8	87.2	66.0	75.6	21.9	14.4	65.6	8.0	3.1	39.0				14.2	10.8	76.2	13.5	9.4	69.3	29.6	28.3	95.6				63.0	51.3	81.4	43.7	35.8	82.0	12.3	12.3	100.0	7.1	3.2	45.1	94.4	68.2	72.2	27.5	20.0
125	20.06.2019 16:02	Rearing and fattening	1000	Baden-W�rttemberg	Initial use zur Risikobewertung	242.6	187.5	77.3	85.2	77.3	90.7	20.0	16.3	81.7	5.5	5.5	100.0				14.2	12.9	90.6	15.9	15.9	100.0	29.6	26.7	90.2				63.0	52.6	83.5	43.7	34.8	79.8	12.3	12.3	100.0	7.1	5.5	77.4	94.4	57.6	61.0	27.5	21.8
126	20.06.2019 16:08	Piglet production	800	Baden-W�rttemberg	Initial use zur Risikobewertung	241.0	135.9	56.4	80.8	48.4	59.9	18.5	12.5	67.4	8.0	1.6	19.5				14.2	9.5	67.0	13.5	9.4	69.3	26.5	15.4	58.1				61.0	35.7	58.5	43.7	24.2	55.4	12.3	8.8	71.2	5.1	2.8	54.9	99.2	51.8	52.2	29.2	15.8
127	20.06.2019 16:08	Piglet production	3000	Brandenburg	Initial use zur Risikobewertung	251.0	68.3	27.2	92.1	30.3	32.9	25.3	8.1	32.2	5.5	3.1	57.0				14.2	6.4	44.9	17.6	8.2	46.8	29.6	4.5	15.1				56.0	7.9	14.1	40.2	7.0	17.3	8.7	0.0	0.0	7.1	0.9	13.3	102.9	30.1	29.2	29.2	9.0
128	20.06.2019 16:10	Piglet production	100	Bavaria	Initial use zur Risikobewertung	248.8	180.7	72.6	88.9	76.3	85.9	21.9	18.4	83.8	8.0	8.0	100.0				14.2	14.2	100.0	15.2	9.9	65.5	29.6	25.8	87.3				58.7	34.0	58.0	43.7	23.9	54.7	9.9	7.8	78.6	5.1	2.3	45.7	101.3	70.3	69.4	28.9	17.7
129	20.06.2019 16:11	Mixed production	2000	North Rhine-Westphalia	Initial use zur Risikobewertung	231.9	161.3	69.5	82.7	57.2	69.1	20.0	10.7	53.6	8.0	3.1	39.0				14.2	11.9	84.0	13.5	11.2	83.0	27.0	20.1	74.7				61.0	38.9	63.7	43.7	23.8	54.6	12.3	12.3	100.0	5.1	2.8	54.3	88.2	65.2	74.0	27.5	23.2
130	20.06.2019 16:51	Mixed production	200	Rhineland Palatinate	Initial use zur Risikobewertung	242.6	165.1	68.1	96.1	71.4	74.3	26.7	19.2	72.0	8.0	1.6	19.5				14.2	12.3	86.7	17.6	15.4	87.3	29.6	22.9	77.5				58.7	33.9	57.7	43.7	28.7	65.7	9.9	5.2	52.2	5.1	0.0	0.0	87.8	59.8	68.1	27.1	19.4
131	20.06.2019 17:12	Piglet production	200	Lower Saxony	Initial use zur Risikobewertung	248.6	192.0	77.3	86.3	67.2	77.8	18.5	13.8	74.6	8.0	5.5	68.4				14.2	9.9	69.9	15.9	12.9	81.2	29.6	25.0	84.5				61.0	49.1	80.5	43.7	36.8	84.3	12.3	12.3	100.0	5.1	0.0	0.0	101.3	75.8	74.8	28.9	16.4
132	20.06.2019 17:29	Rearing and fattening	2000	Baden-W�rttemberg	Initial use zur Risikobewertung	234.4	182.6	77.9	81.3	64.7	79.6	18.5	13.5	72.8	8.0	3.1	39.0				14.2	12.9	90.6	13.5	9.4	69.3	27.0	25.8	95.6				58.7	43.4	73.9	43.7	31.5	72.2	9.9	9.9	100.0	5.1	1.9	37.0	94.4	74.5	78.9	27.5	19.9
133	20.06.2019 17:47	Rearing and fattening	2000	Lower Saxony	Initial use zur Risikobewertung	239.2	184.1	77.0	82.7	68.3	82.5	20.0	14.2	71.3	8.0	3.1	39.0				14.2	13.3	93.4	13.5	13.5	100.0	27.0	24.1	89.3				59.5	48.8	82.1	43.7	36.9	84.5	8.7	8.7	100.0	7.1	3.2	45.1	97.1	67.1	69.1	27.5	17.7
134	20.06.2019 17:51	Mixed production	2000	Lower Saxony	Initial use zur Risikobewertung	236.4	133.1	56.3	88.4	56.0	63.3	26.7	16.1	60.1	8.0	5.6	70.6				11.3	6.4	56.4	15.9	11.8	74.0	26.5	16.1	60.9				57.5	32.8	57.1	43.7	24.2	55.3	8.7	5.2	59.4	5.1	3.5	68.5	90.6	44.2	48.9	27.5	16.0
135	20.06.2019 18:22	Piglet production	2000	Lower Saxony	Initial use zur Risikobewertung	237.8	157.2	66.1	75.1	46.1	61.4	20.0	12.5	62.5	8.0	3.1	39.0				14.2	9.9	69.3	13.5	7.1	52.8	19.4	13.5	69.6				61.0	37.4	61.4	43.7	25.5	58.3	12.3	10.2	82.7	5.1	1.8	35.8	101.6	73.6	72.4	29.2	19.7
136	20.06.2019 18:26	Rearing and fattening	1000	Lower Saxony	Initial use zur Risikobewertung	234.4	156.7	66.9	81.3	53.3	65.6	18.5	8.9	47.9	8.0	3.1	39.0				14.2	7.2	50.8	13.5	7.1	52.8	27.0	27.0	100.0				58.7	40.1	68.3	43.7	31.3	71.8	9.9	5.9	59.7	5.1	2.8	54.9	94.4	63.3	67.0	27.5	16.2
137	20.06.2019 18:30	Mixed production	1000	Bavaria	Initial use zur Risikobewertung	235.7	116.8	49.5	88.7	47.0	53.0	21.9	6.6	29.9	8.0	3.1	39.0				14.2	11.6	81.4	17.6	7.1	40.1	27.0	18.7	69.5				57.5	19.8	34.5	43.7	15.9	36.3	8.7	3.1	35.1	5.1	0.9	17.9	89.5	49.9	55.7	27.5	14.0
138	20.06.2019 18:31	Mixed production	2000	Lower Saxony	Initial use zur Risikobewertung	238.8	111.5	46.7	89.7	37.1	41.4	21.9	10.3	46.8	8.0	3.1	39.0				14.2	6.1	43.2	15.9	6.6	41.1	29.6	11.0	37.4				61.0	23.7	38.8	43.7	18.2	41.8	12.3	5.4	44.2	5.1	0.0	0.0	88.2	50.7	57.5	27.5	15.9
139	20.06.2019 18:35	Rearing and fattening	2000	Rhineland Palatinate	Initial use zur Risikobewertung	235.5	92.7	39.4	82.7	51.1	61.8	20.0	13.2	65.9	8.0	3.1	39.0				14.2	9.9	69.9	13.5	5.2	38.7	27.0	19.6	72.8				58.7	4.1	7.1	43.7	1.8	4.0	9.9	2.4	23.9	5.1	0.0	0.0	94.1	37.5	39.9	27.1	6.6
140	20.06.2019 19:13	Piglet production	600	North Rhine-Westphalia	Initial use zur Risikobewertung	241.1	80.0	33.2	79.8	33.7	42.3	20.0	7.7	38.5	8.0	0.0	0.0				11.3	2.4	21.2	13.5	4.1	30.7	27.0	19.5	72.3				57.5	7.9	13.7	43.7	4.2	9.6	8.7	1.9	21.5	5.1	1.8	36.4	103.9	38.4	36.9	28.9	14.5
141	20.06.2019 19:19	Mixed production	2000	Bavaria	Initial use zur Risikobewertung	234.5	153.6	65.5	85.3	53.1	62.2	20.0	14.3	71.7	8.0	3.1	39.0				14.2	7.2	50.8	13.5	6.0	44.3	29.6	22.4	75.7				61.0	39.8	65.2	43.7	30.4	69.5	12.3	6.6	53.9	5.1	2.8	54.9	88.2	60.8	68.9	27.5	16.7
142	20.06.2019 19:26	Rearing and fattening	10000	Saxony	Initial use zur Risikobewertung	244.7	181.7	74.3	87.2	47.2	54.1	21.9	11.7	53.4	8.0	5.5	68.4				14.2	11.0	77.3	13.5	8.3	61.3	29.6	10.7	36.1				63.0	59.6	94.5	43.7	40.2	92.1	12.3	12.3	100.0	7.1	7.1	100.0	94.4	75.0	79.4	27.5	19.8
143	20.06.2019 19:27	Rearing and fattening	700	North Rhine-Westphalia	Initial use zur Risikobewertung	245.2	160.8	65.6	87.7	62.6	71.4	20.0	11.5	57.5	8.0	3.1	39.0				14.2	12.8	89.6	15.9	9.6	60.0	29.6	25.7	86.9				63.0	37.7	59.8	43.7	25.5	58.3	12.3	5.2	42.2	7.1	7.1	100.0	94.4	60.5	64.1	27.5	17.6
144	20.06.2019 19:41	Piglet production	6000	Mecklenburg Western Pomerania	Initial use zur Risikobewertung	252.1	185.9	73.7	89.9	70.4	78.4	26.7	18.4	69.0	8.0	5.5	68.4				14.2	12.8	89.6	15.9	12.9	81.2	25.0	20.8	83.3				63.0	51.1	81.1	43.7	35.6	81.5	12.3	12.3	100.0	7.1	3.2	45.1	99.2	64.3	64.8	29.2	18.9
145	20.06.2019 19:41	Rearing and fattening	1000	Lower Saxony	Initial use zur Risikobewertung	242.8	175.5	72.3	85.3	72.8	85.4	20.0	16.3	81.7	8.0	5.5	68.4				14.2	13.3	93.4	13.5	13.5	100.0	29.6	24.2	81.9				63.0	41.4	65.7	43.7	27.6	63.2	12.3	9.9	80.8	7.1	3.9	54.9	94.4	61.3	64.9	27.5	14.5
146	20.06.2019 19:44	Piglet production	300	Bavaria	Initial use zur Risikobewertung	252.6	173.9	68.8	93.5	69.4	74.3	26.7	18.1	67.7	8.0	5.6	70.6				14.2	8.0	56.4	17.6	10.7	60.9	27.0	27.0	100.0				57.5	35.1	61.1	43.7	29.0	66.5	8.7	3.3	37.9	5.1	2.8	54.3	101.6	69.3	68.2	29.2	21.7
147	20.06.2019 20:10	Rearing and fattening	800	Lower Saxony	Initial use zur Risikobewertung	231.7	126.4	54.6	77.5	46.3	59.8	20.0	14.0	70.0	8.0	1.6	19.5				14.2	7.3	51.4	15.9	8.8	55.2	19.4	14.7	75.7				58.7	29.3	49.9	43.7	16.6	38.0	9.9	9.9	100.0	5.1	2.8	54.3	95.5	50.8	53.2	27.1	13.6
148	20.06.2019 20:28	Rearing and fattening	700	Lower Saxony	Initial use zur Risikobewertung	234.8	181.1	77.1	79.4	57.2	72.1	20.0	13.1	65.6	8.0	5.5	68.4				14.2	11.2	78.7	15.2	12.9	85.3	22.0	14.5	66.0				61.0	49.4	80.9	43.7	36.7	84.0	12.3	9.9	80.8	5.1	2.8	54.3	94.4	74.5	78.9	27.5	19.5
149	20.06.2019 20:31	Piglet production	1000	Lower Saxony	Initial use zur Risikobewertung	248.7	129.4	52.0	87.0	41.9	48.2	24.8	6.7	27.2	8.0	3.1	39.0				11.3	6.0	53.0	15.9	6.6	41.1	27.0	19.5	72.3				57.5	29.2	50.8	43.7	18.6	42.6	8.7	8.7	100.0	5.1	1.8	35.8	104.3	58.3	55.9	29.2	17.6
150	20.06.2019 20:39	Rearing and fattening	500	Lower Saxony	Initial use zur Risikobewertung	239.8	139.2	58.0	84.4	45.8	54.3	20.0	12.2	60.9	8.0	1.6	19.5				14.2	8.2	57.4	15.2	8.8	57.9	27.0	15.1	56.0				61.0	37.9	62.1	43.7	27.0	61.9	12.3	9.9	80.8	5.1	0.9	18.5	94.4	55.5	58.8	27.5	15.7
151	20.06.2019 21:09	Rearing and fattening	3000	Lower Saxony	Secondary use	242.6	186.0	76.7	87.1	68.7	78.9	21.9	15.7	71.7	5.5	3.1	57.0				14.2	12.9	90.6	15.9	12.9	81.2	29.6	24.1	81.5				61.0	47.0	77.0	43.7	35.7	81.8	12.3	8.8	71.2	5.1	2.6	50.6	94.4	70.2	74.3	27.5	16.7
152	20.06.2019 21:26	Piglet production	200	Hesse	Initial use zur Risikobewertung	259.4	156.3	60.3	94.1	54.0	57.4	24.8	7.2	28.9	8.0	5.6	70.6				14.2	10.5	73.6	17.6	8.8	50.0	29.6	22.0	74.3				61.0	40.4	66.3	43.7	29.2	66.8	12.3	8.8	71.2	5.1	2.5	50.0	104.3	61.8	59.3	29.2	17.1
153	20.06.2019 21:34	Rearing and fattening	500	Lower Saxony	Initial use zur Risikobewertung	240.1	160.7	66.9	84.7	49.9	59.0	21.9	14.9	68.1	8.0	3.1	39.0				14.2	6.3	44.1	13.5	5.3	39.1	27.0	20.3	75.3				61.0	44.9	73.5	43.7	31.6	72.4	12.3	12.3	100.0	5.1	0.9	18.5	94.4	65.9	69.8	27.5	10.8
154	20.06.2019 21:38	Mixed production	1000	Baden-W�rttemberg	Initial use zur Risikobewertung	247.0	186.6	75.6	91.1	53.1	58.3	26.7	7.1	26.4	8.0	3.1	39.0				14.2	7.2	50.8	15.2	9.9	65.5	27.0	25.8	95.6				63.0	49.4	78.4	43.7	30.1	68.9	12.3	12.3	100.0	7.1	7.1	100.0	92.9	84.1	90.5	27.1	21.5
155	20.06.2019 21:49	Rearing and fattening	2000	North Rhine-Westphalia	Initial use zur Risikobewertung	242.4	174.2	71.9	89.7	60.2	67.2	21.9	10.4	47.4	8.0	8.0	100.0				14.2	6.3	44.1	15.9	10.7	67.2	29.6	24.8	84.1				58.7	48.0	81.9	43.7	36.2	83.0	9.9	9.9	100.0	5.1	1.9	37.0	94.1	66.0	70.1	27.1	22.0
156	20.06.2019 21:52	Rearing and fattening	1000	Bavaria	Initial use zur Risikobewertung	235.4	152.2	64.7	86.9	71.2	81.9	20.0	14.9	74.7	8.0	1.6	19.5				14.2	12.9	90.6	15.2	15.2	100.0	29.6	26.7	90.3				54.0	18.0	33.3	40.2	12.3	30.6	8.7	5.7	64.9	5.1	0.0	0.0	94.4	63.0	66.7	27.5	19.8
157	20.06.2019 22:28	Rearing and fattening	2000	Baden-W�rttemberg	Initial use zur Risikobewertung	243.2	148.5	61.0	87.7	43.5	49.6	20.0	7.9	39.7	8.0	3.1	39.0				14.2	6.7	47.1	15.9	9.6	60.0	29.6	16.2	54.9				61.0	50.4	82.6	43.7	35.4	81.0	12.3	12.3	100.0	5.1	2.8	54.3	94.4	54.5	57.7	27.5	14.3
158	20.06.2019 22:44	Piglet production	300	Rhineland Palatinate	Initial use zur Risikobewertung	245.6	138.6	56.4	82.7	60.2	72.8	20.0	13.1	65.6	8.0	3.1	39.0				14.2	12.3	86.7	13.5	9.4	69.3	27.0	22.3	82.5				61.0	32.1	52.6	43.7	17.3	39.6	12.3	11.1	90.3	5.1	3.7	72.8	101.9	46.3	45.4	29.2	8.4
159	20.06.2019 22:54	Piglet production	2000	Lower Saxony	Initial use zur Risikobewertung	254.7	200.9	78.9	90.1	61.4	68.2	24.8	21.4	86.6	8.0	3.1	39.0				14.2	12.9	90.6	13.5	8.3	61.3	29.6	15.7	53.0				63.0	57.1	90.6	43.7	38.7	88.6	12.3	12.3	100.0	7.1	6.1	86.7	101.6	82.4	81.1	29.2	20.6
160	20.06.2019 23:21	Rearing and fattening	2000	Lower Saxony	Initial use zur Risikobewertung	230.6	146.1	63.4	75.1	42.9	57.2	20.0	11.2	55.9	8.0	1.6	19.5				14.2	10.2	72.1	13.5	7.1	52.8	19.4	12.8	66.1				61.0	39.2	64.2	43.7	26.9	61.6	12.3	12.3	100.0	5.1	0.0	0.0	94.4	64.0	67.7	27.5	18.1
161	21.06.2019 00:09	Rearing and fattening	500	Baden-W�rttemberg	Initial use zur Risikobewertung	251.8	169.3	67.2	93.7	70.4	75.2	26.7	17.0	63.6	8.0	5.6	70.6				14.2	11.2	78.7	15.2	8.3	54.7	29.6	28.3	95.6				61.0	33.0	54.1	43.7	24.3	55.6	12.3	8.1	65.6	5.1	0.7	13.6	97.1	65.8	67.8	27.5	18.6
162	21.06.2019 06:10	Rearing and fattening	200	North Rhine-Westphalia	Initial use zur Risikobewertung	240.6	152.6	63.4	85.1	54.8	64.4	20.0	11.7	58.6	8.0	3.1	39.0				14.2	7.4	52.3	15.9	7.1	44.8	27.0	25.4	94.1				61.0	32.2	52.9	43.7	25.7	58.8	12.3	4.8	38.6	5.1	1.8	35.8	94.4	65.5	69.4	27.5	17.9
163	21.06.2019 07:10	Rearing and fattening	2000	North Rhine-Westphalia	Initial use zur Risikobewertung	242.4	155.0	63.9	85.3	53.5	62.8	20.0	10.7	53.4	8.0	3.1	39.0				14.2	7.2	50.8	13.5	7.1	52.8	29.6	25.4	85.9				63.0	47.9	76.0	43.7	31.8	72.9	12.3	9.9	80.8	7.1	6.1	86.7	94.1	53.6	56.9	27.1	11.5
164	21.06.2019 08:55	Rearing and fattening	600	Bavaria	Initial use zur Risikobewertung	235.2	132.9	56.5	82.1	57.2	69.7	20.0	13.1	65.3	8.0	1.6	19.5				14.2	11.9	84.0	15.9	9.9	62.4	23.9	20.7	86.7				58.7	16.2	27.6	43.7	9.6	21.9	9.9	6.6	66.7	5.1	0.0	0.0	94.4	59.5	63.0	27.5	17.7
165	21.06.2019 09:11	Mixed production	100	Bavaria	Initial use zur Risikobewertung	252.3	174.1	69.0	96.1	70.1	72.9	26.7	16.0	59.9	8.0	5.6	70.6				14.2	13.3	93.4	17.6	17.6	100.0	29.6	17.5	59.4				63.0	47.6	75.5	43.7	28.2	64.6	12.3	12.3	100.0	7.1	7.1	100.0	93.2	56.5	60.6	27.5	13.4
166	21.06.2019 09:24	Piglet production	500	North Rhine-Westphalia	Initial use zur Risikobewertung	242.4	133.0	54.9	80.1	42.5	53.1	20.0	12.1	60.5	8.0	1.6	19.5				14.2	8.6	60.2	15.9	6.6	41.1	22.0	13.7	62.5				61.0	43.5	71.3	43.7	28.5	65.2	12.3	12.3	100.0	5.1	2.8	54.9	101.3	47.0	46.4	28.9	13.8
167	21.06.2019 09:30	Mixed production	2000	Baden-W�rttemberg	Initial use zur Risikobewertung	245.6	163.6	66.6	92.0	66.9	72.6	26.7	21.2	79.2	8.0	3.1	39.0				14.2	10.2	72.1	13.5	10.5	77.8	29.6	21.8	73.7				63.0	38.7	61.4	43.7	23.6	54.0	12.3	8.8	71.2	7.1	6.4	90.3	90.6	58.1	64.1	27.5	15.2
168	21.06.2019 09:45	Rearing and fattening	4000	Mecklenburg Western Pomerania	Initial use zur Risikobewertung	244.5	175.3	71.7	87.1	59.9	68.8	21.9	12.7	57.7	8.0	3.1	39.0				14.2	11.0	77.3	15.9	11.8	74.0	27.0	21.3	79.0				63.0	53.5	85.0	43.7	35.1	80.4	12.3	12.3	100.0	7.1	6.1	86.7	94.4	61.9	65.6	27.5	15.5
169	21.06.2019 09:45	Mixed production	2000	North Rhine-Westphalia	Initial use zur Risikobewertung	239.9	162.4	67.7	87.7	70.5	80.3	20.0	14.0	70.0	8.0	3.1	39.0				14.2	12.9	90.6	15.9	14.8	92.8	29.6	25.7	86.9				63.0	46.4	73.7	43.7	30.6	70.2	12.3	8.8	71.2	7.1	7.1	100.0	89.2	45.5	51.0	27.1	14.3
170	21.06.2019 10:00	Rearing and fattening	3000	North Rhine-Westphalia	Initial use zur Risikobewertung	245.1	187.6	76.5	89.7	68.1	75.9	21.9	16.8	76.7	8.0	3.1	39.0				14.2	11.9	84.0	15.9	12.9	81.2	29.6	23.3	78.7				61.0	46.7	76.6	43.7	32.6	74.7	12.3	12.3	100.0	5.1	1.8	35.8	94.4	72.7	77.0	27.5	16.4
171	21.06.2019 10:03	Rearing and fattening	2000	North Rhine-Westphalia	Initial use zur Risikobewertung	242.8	153.6	63.2	87.7	60.3	68.7	20.0	8.8	43.9	8.0	3.1	39.0				14.2	11.9	84.0	15.9	12.9	81.2	29.6	23.5	79.5				61.0	31.3	51.2	43.7	20.7	47.4	12.3	8.8	71.2	5.1	1.8	35.8	94.1	62.0	65.9	27.1	15.0
172	21.06.2019 10:08	Rearing and fattening	1000	Thuringia	Initial use zur Risikobewertung	254.2	150.0	59.0	94.4	53.7	56.9	26.7	16.1	60.1	8.0	3.9	48.9				14.2	11.0	77.3	15.9	9.6	60.0	29.6	13.2	44.5				63.0	48.3	76.7	43.7	32.6	74.6	12.3	12.3	100.0	7.1	3.5	49.1	96.7	47.9	49.6	27.1	10.0
173	21.06.2019 10:12	Rearing and fattening	500	Bavaria	Initial use zur Risikobewertung	238.2	128.0	53.7	85.1	46.9	55.1	20.0	5.6	28.1	8.0	3.1	39.0				14.2	7.2	50.8	15.9	6.6	41.1	27.0	24.4	90.4				58.7	22.6	38.6	43.7	16.3	37.3	9.9	5.4	54.7	5.1	0.9	17.9	94.4	58.5	61.9	27.5	19.3
174	21.06.2019 10:49	Mixed production	2000	Lower Saxony	Initial use zur Risikobewertung	236.2	95.4	40.4	89.1	52.3	58.7	24.8	19.6	78.9	8.0	0.0	0.0				14.2	6.5	45.7	15.2	8.2	54.3	27.0	18.0	66.9				55.1	4.4	8.0	43.7	4.4	10.1	6.4	0.0	0.0	5.1	0.0	0.0	91.9	38.6	42.0	27.5	13.8
175	21.06.2019 11:01	Rearing and fattening	500	Lower Saxony	Initial use zur Risikobewertung	227.2	120.9	53.2	77.7	42.0	54.0	20.0	10.2	51.1	8.0	3.1	39.0				11.3	2.4	21.2	15.9	9.6	60.0	22.4	16.7	74.3				55.1	21.4	38.9	43.7	17.2	39.3	6.4	4.3	66.7	5.1	0.0	0.0	94.4	57.6	61.0	27.5	19.1
176	21.06.2019 14:00	Mixed production	100	Bavaria	Initial use zur Risikobewertung	235.7	102.0	43.3	93.7	41.5	44.3	26.7	9.1	33.9	8.0	0.0	0.0				14.2	6.4	44.7	15.2	6.9	45.3	29.6	19.2	65.0				51.6	9.8	19.0	40.2	5.8	14.5	6.4	4.0	62.7	5.1	0.0	0.0	90.5	50.7	56.1	27.1	16.5
177	21.06.2019 14:53	Rearing and fattening	2000	North Rhine-Westphalia	Initial use zur Risikobewertung	236.7	178.3	75.3	81.3	56.5	69.6	18.5	10.1	54.5	8.0	1.6	19.5				14.2	10.2	72.1	13.5	10.5	77.8	27.0	24.1	89.3				61.0	44.7	73.2	43.7	28.7	65.7	12.3	12.3	100.0	5.1	3.7	72.8	94.4	77.1	81.6	27.5	24.3
178	21.06.2019 16:04	Mixed production	4000	North Rhine-Westphalia	Secondary use	238.8	171.4	71.8	87.2	57.9	66.4	21.9	14.1	64.3	8.0	5.5	68.4				14.2	11.0	77.3	13.5	10.5	77.8	29.6	16.8	56.8				61.0	51.0	83.6	43.7	33.6	77.1	12.3	12.3	100.0	5.1	5.1	100.0	90.6	62.5	69.0	27.5	17.2
179	21.06.2019 16:37	Piglet production	1000	Lower Saxony	Initial use zur Risikobewertung	256.0	195.4	76.3	91.1	70.9	77.8	26.7	20.7	77.4	5.5	5.5	100.0				14.2	10.2	72.1	15.2	12.9	85.3	29.6	21.6	73.1				63.0	53.1	84.2	43.7	37.7	86.3	12.3	9.9	80.8	7.1	5.4	77.0	101.9	71.4	70.1	29.2	18.3
180	21.06.2019 17:02	Mixed production	4000	North Rhine-Westphalia	Secondary use	238.3	155.2	65.1	84.7	52.3	61.7	21.9	13.4	61.3	5.5	1.6	28.5				14.2	9.1	64.3	13.5	10.5	77.8	29.6	17.6	59.6				63.0	49.0	77.8	43.7	32.0	73.3	12.3	9.9	80.8	7.1	7.1	100.0	90.6	53.9	59.5	27.5	18.1
181	21.06.2019 17:11	Rearing and fattening	1000	Bavaria	Initial use zur Risikobewertung	242.0	182.2	75.3	88.9	72.8	81.9	21.9	15.4	70.1	8.0	3.1	39.0				14.2	10.8	76.2	15.2	15.2	100.0	29.6	28.3	95.6				58.7	44.5	75.9	43.7	32.8	75.1	9.9	8.1	81.1	5.1	3.7	72.8	94.4	64.9	68.7	27.5	14.1
182	21.06.2019 18:18	Mixed production	2000	Lower Saxony	Initial use zur Risikobewertung	232.8	162.1	69.6	81.3	53.8	66.1	18.5	14.3	77.0	8.0	3.1	39.0				14.2	8.2	57.4	13.5	8.3	61.3	27.0	19.9	73.8				61.0	49.5	81.2	43.7	34.5	79.0	12.3	12.3	100.0	5.1	2.8	54.3	90.6	58.9	65.0	27.5	16.5
183	21.06.2019 18:27	Piglet production	8000	Lower Saxony	Initial use zur Risikobewertung	245.0	194.0	79.2	82.7	66.0	79.8	20.0	15.7	78.6	8.0	5.6	70.6				14.2	12.5	88.1	13.5	13.5	100.0	27.0	18.6	68.8				60.7	55.4	91.4	43.7	41.5	95.0	9.9	7.8	78.6	7.1	6.1	86.7	101.6	72.6	71.4	29.2	17.2
184	21.06.2019 18:29	Rearing and fattening	6000	North Rhine-Westphalia	Initial use zur Risikobewertung	242.8	159.8	65.8	85.3	59.6	69.8	20.0	12.1	60.5	8.0	3.1	39.0				14.2	12.9	90.6	13.5	6.4	47.2	29.6	25.1	84.9				63.0	42.2	66.9	43.7	26.8	61.4	12.3	9.9	80.8	7.1	5.4	77.0	94.4	58.1	61.5	27.5	13.8
185	21.06.2019 21:09	Rearing and fattening	1000	Baden-W�rttemberg	Initial use zur Risikobewertung	240.1	198.9	82.9	82.6	70.6	85.5	20.0	12.1	60.6	5.5	5.5	100.0				14.2	14.2	100.0	15.9	15.9	100.0	27.0	22.9	84.9				63.0	55.7	88.3	43.7	38.2	87.5	12.3	12.3	100.0	7.1	5.2	73.5	94.4	72.6	76.9	27.5	21.8
186	21.06.2019 21:23	Piglet production	600	Lower Saxony	Initial use zur Risikobewertung	251.6	199.2	79.2	86.9	69.2	79.6	20.0	14.9	74.5	8.0	5.5	68.4				14.2	11.2	78.7	15.2	12.2	80.2	29.6	25.5	86.3				63.0	56.1	89.1	43.7	39.1	89.6	12.3	9.9	80.8	7.1	7.1	100.0	101.6	73.9	72.7	29.2	16.7
187	21.06.2019 21:25	Mixed production	2000	North Rhine-Westphalia	Initial use zur Risikobewertung	238.9	159.0	66.6	85.3	57.9	67.9	20.0	12.0	60.0	8.0	3.1	39.0				14.2	11.9	84.0	13.5	9.4	69.3	29.6	21.4	72.5				63.0	39.4	62.5	43.7	24.7	56.6	12.3	10.2	82.7	7.1	4.5	63.7	90.6	61.7	68.2	27.5	23.1
188	22.06.2019 08:05	Mixed production	4000	Lower Saxony	Initial use zur Risikobewertung	224.9	179.1	79.6	73.7	59.7	81.1	18.5	14.9	80.3	8.0	5.6	70.6				14.2	11.2	78.7	13.5	12.4	91.5	19.4	15.6	80.6				63.0	50.5	80.1	43.7	34.5	79.0	12.3	12.3	100.0	7.1	3.7	52.2	88.2	68.9	78.1	27.5	19.9
189	22.06.2019 10:06	Piglet production	200	Bavaria	Initial use zur Risikobewertung	244.5	152.2	62.2	84.0	52.9	63.0	24.8	10.3	41.7	8.0	3.1	39.0				14.2	8.9	62.7	17.6	12.4	70.2	19.4	18.2	93.9				58.7	32.9	56.1	43.7	23.2	53.3	9.9	7.8	78.6	5.1	1.8	36.4	101.9	66.3	65.1	29.2	19.4
190	22.06.2019 10:17	Mixed production	200	Bavaria	Initial use zur Risikobewertung	238.0	124.6	52.3	89.7	55.6	62.0	21.9	11.5	52.3	8.0	3.1	39.0				14.2	8.0	56.1	15.9	7.6	48.0	29.6	25.4	85.9				55.2	18.3	33.2	40.2	14.3	35.7	9.9	4.0	40.3	5.1	0.0	0.0	93.2	50.7	54.4	27.5	12.0
191	22.06.2019 10:29	Rearing and fattening	3000	Baden-W�rttemberg	Initial use zur Risikobewertung	242.7	175.6	72.4	87.2	71.2	81.7	21.9	14.5	66.1	8.0	5.5	68.4				14.2	11.2	78.7	13.5	10.5	77.8	29.6	29.6	100.0				61.0	36.0	59.0	43.7	25.4	58.1	12.3	8.8	71.2	5.1	1.9	37.0	94.4	68.4	72.4	27.5	20.9
192	22.06.2019 15:46	Piglet production	2000	Lower Saxony	Initial use zur Risikobewertung	247.9	160.8	64.9	85.3	55.8	65.4	20.0	12.5	62.5	8.0	3.1	39.0				14.2	10.6	74.6	13.5	7.1	52.8	29.6	22.4	75.7				61.0	33.3	54.5	43.7	21.3	48.8	12.3	10.2	82.7	5.1	1.8	35.8	101.6	71.8	70.6	29.2	21.5
193	22.06.2019 19:10	Rearing and fattening	500	Bavaria	Initial use zur Risikobewertung	235.3	107.8	45.8	82.2	47.1	57.3	20.0	8.8	44.2	8.0	3.1	39.0				14.2	6.7	47.1	13.5	7.1	52.8	26.5	21.3	80.5				58.7	10.6	18.0	43.7	0.9	2.0	9.9	7.8	78.6	5.1	1.9	37.0	94.4	50.1	53.1	27.5	9.8
194	22.06.2019 19:59	Rearing and fattening	2000	North Rhine-Westphalia	Initial use zur Risikobewertung	239.7	198.6	82.8	79.7	64.9	81.5	20.0	14.0	70.0	8.0	3.1	39.0				14.2	11.9	84.0	13.5	13.5	100.0	23.9	22.3	93.4				63.0	53.1	84.3	43.7	36.1	82.7	12.3	9.9	80.8	7.1	7.1	100.0	97.1	80.6	83.0	27.5	21.7
195	22.06.2019 21:45	Rearing and fattening	300	Bavaria	Initial use zur Risikobewertung	240.6	145.6	60.5	85.1	61.3	72.0	20.0	14.9	74.5	8.0	3.1	39.0				14.2	5.7	40.4	15.9	13.7	86.0	27.0	23.8	88.2				61.0	28.9	47.3	43.7	18.1	41.5	12.3	7.6	61.5	5.1	3.2	63.0	94.4	55.4	58.7	27.5	16.8
196	22.06.2019 21:56	Mixed production	2000	Lower Saxony	Initial use zur Risikobewertung	238.9	180.8	75.7	84.7	61.0	72.1	21.9	18.6	84.8	8.0	3.1	39.0				14.2	10.8	76.2	13.5	7.1	52.8	27.0	21.3	79.0				61.0	49.5	81.1	43.7	35.4	81.0	12.3	12.3	100.0	5.1	1.8	36.4	93.2	70.3	75.5	27.5	22.3
197	23.06.2019 06:21	Mixed production	1000	North Rhine-Westphalia	Initial use zur Risikobewertung	239.7	162.8	67.9	84.7	53.6	63.3	21.9	13.1	59.8	5.5	3.9	71.5				14.2	9.3	65.4	13.5	9.4	69.3	29.6	17.9	60.6				63.0	55.3	87.7	43.7	40.5	92.7	12.3	10.4	84.7	7.1	4.4	61.9	91.9	53.9	58.6	27.5	13.4
198	23.06.2019 11:32	Piglet production	400	Schleswig Holstein	Initial use zur Risikobewertung	254.3	199.1	78.3	92.0	66.7	72.5	26.7	15.1	56.4	8.0	5.5	68.4				14.2	12.9	90.6	13.5	10.5	77.8	29.6	22.8	77.1				60.7	52.9	87.3	43.7	36.9	84.4	9.9	9.9	100.0	7.1	6.1	86.7	101.6	79.5	78.2	29.2	21.1
199	23.06.2019 12:54	Rearing and fattening	5000	North Rhine-Westphalia	Initial use zur Risikobewertung	238.2	153.3	64.4	82.7	53.8	65.0	20.0	14.3	71.7	8.0	5.5	68.4				14.2	10.5	73.6	13.5	8.2	60.9	27.0	15.3	56.6				61.0	36.7	60.1	43.7	24.9	57.1	12.3	9.9	80.8	5.1	1.8	36.4	94.4	62.8	66.5	27.5	19.3
200	23.06.2019 16:11	Rearing and fattening	4000	North Rhine-Westphalia	Initial use zur Risikobewertung	242.8	164.0	67.6	85.3	62.8	73.6	20.0	11.2	55.9	8.0	3.1	39.0				14.2	13.3	93.4	13.5	10.1	75.0	29.6	25.1	84.9				63.0	37.8	59.9	43.7	20.3	46.5	12.3	11.1	90.3	7.1	6.4	90.3	94.4	63.4	67.2	27.5	17.9
201	23.06.2019 19:13	Rearing and fattening	1000	North Rhine-Westphalia	Initial use zur Risikobewertung	235.5	115.1	48.9	82.7	48.4	58.5	20.0	13.0	65.0	8.0	1.6	19.5				14.2	8.4	58.8	13.5	7.1	52.8	27.0	18.3	67.9				58.7	23.2	39.6	43.7	15.7	35.9	9.9	7.6	76.1	5.1	0.0	0.0	94.1	43.5	46.2	27.1	10.4
202	23.06.2019 20:33	Rearing and fattening	1000	Bavaria	Initial use zur Risikobewertung	235.8	155.5	66.0	82.7	53.5	64.7	20.0	7.9	39.7	8.0	5.5	68.4				14.2	8.6	60.2	13.5	7.1	52.8	27.0	24.4	90.4				58.7	44.1	75.2	43.7	34.2	78.2	9.9	9.9	100.0	5.1	0.0	0.0	94.4	58.0	61.4	27.5	16.4
203	23.06.2019 21:06	Mixed production	100	Lower Saxony	Secondary use	240.2	133.1	55.4	96.1	54.2	56.4	26.7	19.9	74.6	8.0	3.9	48.9				14.2	5.0	35.4	17.6	8.2	46.7	29.6	17.1	57.9				53.6	17.3	32.3	40.2	9.8	24.5	6.4	4.0	62.7	7.1	3.5	49.1	90.5	61.6	68.1	27.1	17.6
204	23.06.2019 21:54	Rearing and fattening	2000	Schleswig Holstein	Initial use zur Risikobewertung	242.4	141.8	58.5	87.2	44.9	51.5	21.9	12.5	57.0	8.0	5.5	68.4				14.2	6.7	47.1	13.5	6.0	44.3	29.6	14.2	48.1				60.7	35.6	58.7	43.7	25.1	57.6	9.9	5.9	59.7	7.1	4.5	64.2	94.4	61.3	64.9	27.5	15.1
205	24.06.2019 07:43	Rearing and fattening	1000	North Rhine-Westphalia	Initial use zur Risikobewertung	239.6	173.7	72.5	82.7	66.6	80.6	20.0	16.4	82.2	8.0	5.5	68.4				14.2	10.6	74.6	13.5	7.1	52.8	27.0	27.0	100.0				61.0	47.3	77.6	43.7	31.8	73.0	12.3	11.1	90.3	5.1	4.4	86.4	95.8	59.7	62.3	27.5	14.6
206	24.06.2019 07:56	Rearing and fattening	2000	Bavaria	Initial use zur Risikobewertung	236.7	149.2	63.0	81.3	54.5	67.1	18.5	13.5	72.8	8.0	5.6	70.6				14.2	7.4	52.3	13.5	4.1	30.7	27.0	23.8	88.2				61.0	39.8	65.2	43.7	29.0	66.3	12.3	9.9	80.8	5.1	0.9	17.9	94.4	54.9	58.1	27.5	13.6
207	24.06.2019 09:26	Mixed production	8000	North Rhine-Westphalia	Initial use zur Risikobewertung	241.9	164.6	68.0	87.7	64.3	73.3	20.0	15.4	77.0	8.0	3.1	39.0				14.2	10.2	72.1	15.9	13.7	86.0	29.6	21.8	73.7				61.0	35.3	57.9	43.7	25.7	58.8	12.3	7.8	63.5	5.1	1.8	36.4	93.2	65.0	69.7	27.5	17.0
208	24.06.2019 09:39	Rearing and fattening	800	Bavaria	Initial use zur Risikobewertung	255.8	204.7	80.0	96.1	69.2	72.0	26.7	21.5	80.7	8.0	3.9	48.9				14.2	7.3	51.6	17.6	15.2	86.3	29.6	21.2	71.7				63.0	60.1	95.3	43.7	40.7	93.3	12.3	12.3	100.0	7.1	7.1	100.0	96.7	75.4	78.0	27.1	21.8
209	24.06.2019 09:50	Mixed production	1000	Bavaria	Initial use zur Risikobewertung	233.9	123.5	52.8	80.1	39.1	48.8	20.0	6.2	31.3	8.0	1.6	19.5				14.2	4.8	33.8	15.9	10.7	67.2	22.0	15.8	71.9				63.0	32.8	52.0	43.7	18.3	42.0	12.3	9.9	80.8	7.1	4.5	63.7	90.8	51.6	56.9	27.5	18.1
210	24.06.2019 10:24	Rearing and fattening	1000	North Rhine-Westphalia	Initial use zur Risikobewertung	242.8	201.9	83.2	85.3	67.7	79.3	20.0	11.9	59.3	8.0	3.9	48.9				14.2	13.3	93.4	13.5	13.5	100.0	29.6	25.1	84.9				63.0	58.3	92.5	43.7	39.6	90.8	12.3	12.3	100.0	7.1	6.4	90.3	94.4	76.0	80.4	27.5	19.2
211	24.06.2019 10:49	Rearing and fattening	500	North Rhine-Westphalia	Initial use zur Risikobewertung	250.9	191.0	76.1	94.4	61.9	65.5	26.7	15.4	57.6	8.0	3.1	39.0				14.2	9.9	69.3	15.9	10.7	67.2	29.6	22.8	77.1				60.7	55.7	91.8	43.7	38.7	88.6	9.9	9.9	100.0	7.1	7.1	100.0	95.8	73.5	76.7	27.5	16.3
212	24.06.2019 11:12	Rearing and fattening	1000	North Rhine-Westphalia	Initial use zur Risikobewertung	238.3	202.3	84.9	83.9	70.1	83.6	18.5	13.8	74.6	8.0	3.1	39.0				14.2	14.2	100.0	13.5	13.5	100.0	29.6	25.4	85.8				58.7	52.8	90.0	43.7	37.8	86.6	9.9	9.9	100.0	5.1	5.1	100.0	95.8	79.4	82.8	27.5	16.3
213	24.06.2019 11:32	Rearing and fattening	500	Lower Saxony	Initial use zur Risikobewertung	237.8	164.1	69.0	82.7	52.9	63.9	20.0	14.4	72.2	8.0	3.1	39.0				14.2	7.2	50.8	13.5	5.3	39.1	27.0	22.8	84.5				61.0	43.0	70.4	43.7	28.8	66.1	12.3	12.3	100.0	5.1	1.8	35.8	94.1	68.3	72.6	27.1	15.6
214	24.06.2019 11:33	Rearing and fattening	700	North Rhine-Westphalia	Initial use zur Risikobewertung	244.1	184.9	75.7	85.3	50.9	59.6	20.0	11.5	57.5	8.0	3.1	39.0				14.2	8.2	57.4	13.5	5.3	39.1	29.6	22.8	77.1				63.0	57.2	90.7	43.7	37.8	86.6	12.3	12.3	100.0	7.1	7.1	100.0	95.8	76.9	80.2	27.5	18.6
215	24.06.2019 11:38	Piglet production	200	Bavaria	Initial use zur Risikobewertung	247.9	137.1	55.3	85.3	43.9	51.5	20.0	7.1	35.3	8.0	1.6	19.5				14.2	7.2	50.8	13.5	5.3	39.1	29.6	22.8	77.1				61.0	28.0	45.9	43.7	15.1	34.5	12.3	11.1	90.3	5.1	1.8	36.4	101.6	65.1	64.1	29.2	20.1
216	24.06.2019 11:47	Rearing and fattening	2000	Lower Saxony	Initial use zur Risikobewertung	239.8	169.8	70.8	84.7	65.6	77.5	21.9	16.8	76.7	8.0	3.1	39.0				14.2	11.9	84.0	13.5	8.3	61.3	27.0	25.4	94.1				61.0	44.7	73.2	43.7	30.8	70.5	12.3	11.1	90.3	5.1	2.8	54.9	94.1	59.5	63.3	27.1	14.4
217	24.06.2019 11:54	Rearing and fattening	700	North Rhine-Westphalia	Initial use zur Risikobewertung	244.1	196.9	80.7	85.3	56.9	66.7	20.0	11.5	57.5	8.0	3.1	39.0				14.2	11.2	78.7	13.5	8.3	61.3	29.6	22.8	77.1				63.0	57.2	90.7	43.7	37.8	86.6	12.3	12.3	100.0	7.1	7.1	100.0	95.8	82.9	86.5	27.5	19.8
218	24.06.2019 11:59	Rearing and fattening	1000	North Rhine-Westphalia	Initial use zur Risikobewertung	249.9	149.3	59.7	94.4	62.7	66.4	26.7	15.1	56.4	8.0	3.1	39.0				14.2	13.3	93.4	15.9	12.9	81.2	29.6	18.3	62.0				61.0	30.9	50.6	43.7	23.1	53.0	12.3	5.9	48.3	5.1	1.8	36.4	94.4	55.7	58.9	27.5	10.7
219	24.06.2019 12:12	Rearing and fattening	3000	Thuringia	Initial use zur Risikobewertung	247.0	197.5	80.0	91.8	73.8	80.4	26.7	17.0	63.6	8.0	3.1	39.0				14.2	11.9	84.0	15.9	14.8	92.8	27.0	27.0	100.0				60.7	52.6	86.8	43.7	35.6	81.6	9.9	9.9	100.0	7.1	7.1	100.0	94.4	71.0	75.2	27.5	18.0
220	24.06.2019 13:29	Mixed production	2000	Lower Saxony	Initial use zur Risikobewertung	240.5	160.2	66.6	91.4	61.2	67.0	26.7	20.1	75.3	8.0	3.1	39.0				14.2	7.3	51.4	15.9	10.5	66.1	26.5	20.1	76.0				58.7	46.7	79.6	43.7	34.0	77.9	9.9	9.9	100.0	5.1	2.8	54.3	90.5	52.3	57.8	27.1	12.0
221	24.06.2019 13:35	Piglet production	700	Mecklenburg Western Pomerania	Initial use zur Risikobewertung	263.3	177.9	67.5	96.1	67.1	69.8	26.7	19.4	72.6	8.0	5.5	68.4				14.2	8.0	56.1	17.6	14.0	79.8	29.6	20.2	68.3				63.0	51.3	81.4	43.7	37.2	85.3	12.3	9.0	73.1	7.1	5.1	71.7	104.3	59.5	57.1	29.2	14.9
222	24.06.2019 13:36	Piglet production	200	Bavaria	Initial use zur Risikobewertung	263.3	186.1	70.7	96.1	74.4	77.4	26.7	21.1	78.9	8.0	5.6	70.6				14.2	14.2	100.0	17.6	12.4	70.2	29.6	21.1	71.3				63.0	42.4	67.3	43.7	26.1	59.8	12.3	10.2	82.7	7.1	6.2	87.2	104.3	69.3	66.4	29.2	15.4
223	24.06.2019 13:39	Mixed production	3000	Hesse	Initial use zur Risikobewertung	241.5	180.0	74.5	85.3	67.2	78.8	20.0	14.6	72.8	8.0	5.5	68.4				14.2	11.9	84.0	13.5	13.5	100.0	29.6	21.7	73.5				63.0	44.8	71.1	43.7	29.4	67.3	12.3	11.1	90.3	7.1	4.3	60.6	93.2	67.9	72.9	27.5	14.7
224	24.06.2019 13:39	Rearing and fattening	1000	North Rhine-Westphalia	Initial use zur Risikobewertung	231.4	167.9	72.6	76.3	63.3	83.0	18.5	17.6	94.9	8.0	3.1	39.0				14.2	13.3	93.4	13.5	13.5	100.0	22.0	15.8	71.9				61.0	44.8	73.4	43.7	30.7	70.2	12.3	12.3	100.0	5.1	1.8	35.8	94.1	59.8	63.5	27.1	18.5
225	24.06.2019 15:06	Mixed production	2000	Bavaria	Initial use zur Risikobewertung	240.8	175.6	72.9	87.2	59.7	68.5	21.9	10.1	46.0	8.0	5.5	68.4				14.2	11.9	84.0	13.5	12.4	91.5	29.6	19.8	67.2				63.0	51.7	82.0	43.7	37.1	84.9	12.3	7.6	61.5	7.1	7.1	100.0	90.6	64.2	70.9	27.5	13.5
226	24.06.2019 15:31	Mixed production	10000	Mecklenburg Western Pomerania	Initial use zur Risikobewertung	243.0	172.5	71.0	91.8	59.8	65.1	26.7	16.1	60.1	8.0	5.6	70.6				14.2	11.0	77.3	15.9	9.9	62.4	27.0	17.1	63.5				63.0	48.7	77.4	43.7	29.4	67.3	12.3	12.3	100.0	7.1	7.1	100.0	88.2	63.9	72.5	27.5	15.7
227	24.06.2019 15:37	Rearing and fattening	800	Lower Saxony	Initial use zur Risikobewertung	231.7	170.3	73.5	80.2	52.7	65.7	20.0	9.7	48.6	5.5	5.5	100.0				14.2	5.2	36.7	13.5	9.4	69.3	27.0	22.9	84.9				57.5	49.2	85.7	43.7	36.8	84.3	8.7	8.7	100.0	5.1	3.7	72.8	94.1	68.4	72.7	27.1	16.6
228	24.06.2019 16:04	Mixed production	10000	Mecklenburg Western Pomerania	Initial use zur Risikobewertung	242.2	213.3	88.1	87.2	72.3	82.9	21.9	13.6	62.0	8.0	5.5	68.4				14.2	14.2	100.0	13.5	13.5	100.0	29.6	25.5	86.2				63.0	62.1	98.6	43.7	42.8	98.0	12.3	12.3	100.0	7.1	7.1	100.0	91.9	78.9	85.8	27.5	22.9
229	24.06.2019 16:28	Mixed production	3000	Mecklenburg Western Pomerania	Initial use zur Risikobewertung	242.2	169.0	69.8	87.2	58.0	66.4	21.9	14.0	63.8	8.0	8.0	100.0				14.2	8.2	57.4	13.5	10.5	77.8	29.6	17.3	58.4				63.0	43.9	69.6	43.7	27.8	63.7	12.3	9.9	80.8	7.1	6.1	86.7	91.9	67.2	73.1	27.5	20.9
230	24.06.2019 16:58	Mixed production	3000	Lower Saxony	Initial use zur Risikobewertung	242.9	201.1	82.8	89.4	76.1	85.1	20.0	16.3	81.7	8.0	5.5	68.4				14.2	11.2	78.7	17.6	17.6	100.0	29.6	25.5	86.3				63.0	62.1	98.6	43.7	42.8	98.0	12.3	12.3	100.0	7.1	7.1	100.0	90.6	62.9	69.4	27.5	19.9
231	24.06.2019 16:58	Mixed production	2000	North Rhine-Westphalia	Initial use zur Risikobewertung	229.3	115.2	50.2	75.1	42.6	56.7	20.0	10.1	50.6	8.0	3.1	39.0				14.2	8.9	62.7	13.5	6.4	47.2	19.4	14.0	72.4				61.0	14.2	23.2	43.7	10.2	23.3	12.3	4.0	32.5	5.1	0.0	0.0	93.2	58.5	62.8	27.5	16.8
232	24.06.2019 19:29	Piglet production	1000	Lower Saxony	Initial use zur Risikobewertung	246.7	148.3	60.1	82.7	52.3	63.3	20.0	15.8	79.2	8.0	3.1	39.0				14.2	8.4	58.8	13.5	8.3	61.3	27.0	16.7	62.0				61.0	31.7	52.0	43.7	20.9	47.8	12.3	9.9	80.8	5.1	0.9	18.5	103.0	64.2	62.3	29.2	17.7
233	24.06.2019 22:53	Piglet production	200	North Rhine-Westphalia	Initial use zur Risikobewertung	254.4	154.0	60.5	89.5	49.6	55.4	26.7	9.6	36.1	5.5	1.6	28.5				14.2	8.8	61.7	13.5	9.4	69.3	29.6	20.2	68.4				60.7	36.5	60.1	43.7	22.8	52.2	9.9	7.6	76.1	7.1	6.1	86.7	104.3	67.9	65.2	29.2	21.1
234	25.06.2019 09:29	Piglet production	10000	Schleswig Holstein	Initial use zur Risikobewertung	242.6	199.3	82.2	82.7	60.3	72.9	20.0	13.4	67.0	8.0	8.0	100.0				14.2	8.2	57.4	13.5	8.3	61.3	27.0	22.4	83.2				60.7	58.1	95.7	43.7	41.1	94.1	9.9	9.9	100.0	7.1	7.1	100.0	99.2	81.0	81.6	29.2	21.7
235	25.06.2019 10:49	Rearing and fattening	1000	Baden-W�rttemberg	Initial use zur Risikobewertung	240.8	127.4	52.9	85.3	52.8	61.9	20.0	10.2	51.1	8.0	3.1	39.0				14.2	8.8	61.7	13.5	5.3	39.1	29.6	25.4	85.9				61.0	32.8	53.7	43.7	23.6	54.1	12.3	7.6	61.5	5.1	1.6	31.5	94.4	41.8	44.3	27.5	12.4
236	25.06.2019 11:43	Rearing and fattening	2000	Bavaria	Initial use zur Risikobewertung	235.8	159.0	67.4	82.7	60.4	73.0	20.0	11.7	58.6	8.0	3.1	39.0				14.2	14.2	100.0	13.5	13.5	100.0	27.0	17.8	66.1				58.7	39.0	66.5	43.7	27.3	62.4	9.9	9.9	100.0	5.1	1.8	35.8	94.4	59.6	63.1	27.5	16.5
237	25.06.2019 12:32	Rearing and fattening	3000	North Rhine-Westphalia	Initial use zur Risikobewertung	247.5	120.5	48.7	91.3	39.6	43.4	21.9	4.2	19.0	8.0	1.6	19.5				14.2	7.0	49.4	17.6	6.9	39.5	29.6	19.9	67.4				59.5	32.2	54.1	43.7	23.0	52.6	8.7	4.0	45.8	7.1	5.2	73.5	96.7	48.7	50.4	27.1	10.5
238	25.06.2019 13:13	Mixed production	2000	North Rhine-Westphalia	Initial use zur Risikobewertung	244.7	179.6	73.4	91.7	65.2	71.1	24.8	18.8	75.8	8.0	5.5	68.4				14.2	11.9	84.0	15.2	8.0	52.9	29.6	21.0	71.1				61.0	42.8	70.2	43.7	26.9	61.5	12.3	12.3	100.0	5.1	3.7	72.8	91.9	71.5	77.7	27.5	18.9
239	25.06.2019 13:55	Mixed production	2000	Bavaria	Initial use zur Risikobewertung	240.8	218.0	90.5	87.2	74.4	85.2	21.9	13.1	59.8	8.0	8.0	100.0				14.2	14.2	100.0	13.5	13.5	100.0	29.6	25.5	86.2				63.0	63.0	100.0	43.7	43.7	100.0	12.3	12.3	100.0	7.1	7.1	100.0	90.6	80.6	89.0	27.5	24.3
240	25.06.2019 13:58	Rearing and fattening	200	Bavaria	Initial use zur Risikobewertung	244.2	169.0	69.2	88.5	63.0	71.2	24.8	10.3	41.7	8.0	3.1	39.0				14.2	13.3	93.4	17.6	12.4	70.2	23.9	23.9	100.0				58.7	45.6	77.7	43.7	35.0	80.2	9.9	8.8	88.1	5.1	1.8	35.8	97.1	60.5	62.3	27.5	16.2
241	25.06.2019 14:18	Rearing and fattening	1000	Bavaria	Initial use zur Risikobewertung	240.4	202.0	84.0	85.3	75.2	88.1	20.0	16.7	83.4	8.0	5.5	68.4				14.2	14.2	100.0	13.5	10.5	77.8	29.6	28.3	95.6				60.7	52.9	87.2	43.7	36.8	84.3	9.9	9.9	100.0	7.1	6.1	86.7	94.4	74.0	78.4	27.5	19.7
242	25.06.2019 15:58	Rearing and fattening	2000	North Rhine-Westphalia	Initial use zur Risikobewertung	244.8	136.4	55.7	89.4	64.7	72.4	20.0	16.3	81.7	8.0	3.1	39.0				14.2	11.9	84.0	17.6	8.2	46.7	29.6	25.1	84.9				61.0	20.5	33.6	43.7	19.5	44.8	12.3	0.0	0.0	5.1	0.9	18.5	94.4	51.3	54.3	27.5	20.0
243	25.06.2019 17:17	Piglet production	2000	Saxony-Anhalt	Initial use zur Risikobewertung	253.5	173.7	68.5	89.9	72.5	80.7	24.8	15.8	63.8	8.0	8.0	100.0				14.2	11.4	80.1	15.9	13.6	85.6	27.0	23.7	87.8				63.0	49.0	77.8	43.7	34.1	78.2	12.3	7.8	63.5	7.1	7.1	100.0	100.6	52.2	51.9	29.2	16.9
244	25.06.2019 18:35	Rearing and fattening	1000	Lower Saxony	Initial use zur Risikobewertung	245.5	189.8	77.3	90.1	81.3	90.3	24.8	23.0	92.8	8.0	5.5	68.4				14.2	12.5	88.1	13.5	12.4	91.5	29.6	28.0	94.6				61.0	41.3	67.7	43.7	30.2	69.2	12.3	11.1	90.3	5.1	0.0	0.0	94.4	67.2	71.1	27.5	19.6
245	25.06.2019 20:03	Rearing and fattening	900	North Rhine-Westphalia	Initial use zur Risikobewertung	244.9	134.1	54.7	89.4	49.4	55.3	26.7	10.8	40.3	8.0	1.6	19.5				14.2	8.9	62.7	13.5	5.3	39.1	27.0	22.9	84.9				61.0	34.9	57.2	43.7	26.2	59.9	12.3	7.8	63.5	5.1	0.9	17.9	94.4	49.7	52.7	27.5	13.0
246	26.06.2019 08:46	Rearing and fattening	2000	Bavaria	Initial use zur Risikobewertung	238.2	155.5	65.3	82.7	61.3	74.2	20.0	9.3	46.4	8.0	8.0	100.0				14.2	12.5	88.1	13.5	7.1	52.8	27.0	24.4	90.4				61.0	36.3	59.5	43.7	23.1	52.9	12.3	12.3	100.0	5.1	0.9	18.5	94.4	57.9	61.3	27.5	16.9
247	26.06.2019 09:24	Piglet production	300	Lower Saxony	Initial use zur Risikobewertung	242.4	205.5	84.8	77.7	66.8	86.0	20.0	18.1	90.6	8.0	5.5	68.4				14.2	11.9	84.0	13.5	13.5	100.0	22.0	17.8	81.0				63.0	55.0	87.4	43.7	37.7	86.3	12.3	12.3	100.0	7.1	5.1	71.7	101.6	83.7	82.3	29.2	21.9
248	26.06.2019 09:43	Rearing and fattening	2000	Bavaria	Initial use zur Risikobewertung	244.7	169.2	69.1	87.2	56.1	64.3	21.9	9.3	42.3	8.0	5.5	68.4				14.2	7.2	50.8	13.5	7.1	52.8	29.6	27.0	91.2				63.0	44.5	70.7	43.7	27.3	62.6	12.3	11.1	90.3	7.1	6.1	86.7	94.4	68.6	72.6	27.5	18.0
249	26.06.2019 15:18	Rearing and fattening	1000	Schleswig Holstein	Initial use zur Risikobewertung	239.4	171.7	71.7	86.3	61.2	70.9	21.9	18.3	83.3	8.0	3.1	39.0				14.2	8.6	60.2	15.2	8.0	52.9	27.0	23.2	86.0				58.7	41.8	71.2	43.7	29.3	67.0	9.9	9.9	100.0	5.1	2.6	50.6	94.4	68.8	72.8	27.5	13.7
250	26.06.2019 16:17	Mixed production	10000	Schleswig Holstein	Secondary use	240.5	193.2	80.3	86.9	66.3	76.3	20.0	13.2	66.0	8.0	8.0	100.0				14.2	12.9	90.6	15.2	15.2	100.0	29.6	17.1	57.8				63.0	57.8	91.7	43.7	39.4	90.2	12.3	12.3	100.0	7.1	6.1	86.7	90.6	69.0	76.2	27.5	20.8
251	26.06.2019 17:47	Piglet production	500	Bavaria	Initial use zur Risikobewertung	255.1	169.0	66.2	91.1	66.3	72.8	26.7	16.4	61.2	8.0	5.5	68.4				14.2	12.3	86.7	15.2	11.0	72.7	27.0	21.1	78.2				61.0	37.1	60.8	43.7	23.9	54.7	12.3	12.3	100.0	5.1	0.9	18.5	103.0	65.6	63.7	29.2	16.3
252	26.06.2019 23:03	Rearing and fattening	2000	Schleswig Holstein	Initial use zur Risikobewertung	243.2	130.6	53.7	87.7	47.6	54.3	20.0	10.1	50.6	8.0	3.1	39.0				14.2	6.3	44.1	15.9	9.6	60.0	29.6	18.6	62.8				61.0	29.7	48.6	43.7	20.3	46.5	12.3	5.7	46.3	5.1	3.7	72.8	94.4	53.3	56.4	27.5	14.6
253	27.06.2019 09:34	Rearing and fattening	1000	Schleswig Holstein	Initial use zur Risikobewertung	242.0	165.8	68.5	85.1	59.5	69.9	20.0	11.3	56.4	8.0	5.5	68.4				14.2	12.3	86.7	15.9	9.6	60.0	27.0	20.9	77.5				61.0	42.2	69.1	43.7	29.9	68.4	12.3	10.4	84.7	5.1	1.9	37.0	95.8	64.1	66.9	27.5	15.6
254	27.06.2019 11:34	Rearing and fattening	2000	Baden-W�rttemberg	Initial use zur Risikobewertung	243.2	177.4	73.0	87.7	60.4	68.9	20.0	9.4	47.0	8.0	5.5	68.4				14.2	8.2	57.4	15.9	10.7	67.2	29.6	26.7	90.2				61.0	54.4	89.2	43.7	40.3	92.4	12.3	12.3	100.0	5.1	1.8	35.8	94.4	62.6	66.2	27.5	18.5
255	27.06.2019 12:01	Rearing and fattening	600	Schleswig Holstein	Initial use zur Risikobewertung	235.8	147.4	62.5	82.7	45.8	55.4	20.0	5.6	28.1	8.0	3.1	39.0				14.2	5.0	35.4	13.5	8.3	61.3	27.0	23.8	88.2				58.7	35.7	60.9	43.7	23.0	52.7	9.9	9.9	100.0	5.1	2.8	54.9	94.4	65.9	69.7	27.5	13.2
256	27.06.2019 12:22	Rearing and fattening	2000	Schleswig Holstein	Initial use zur Risikobewertung	236.9	168.6	71.2	81.8	53.9	65.9	20.0	10.7	53.4	8.0	3.1	39.0				14.2	10.6	74.6	17.6	14.6	82.9	22.0	14.9	67.9				60.7	52.1	85.9	43.7	36.9	84.5	9.9	9.9	100.0	7.1	5.3	74.3	94.4	62.6	66.3	27.5	13.1
257	27.06.2019 12:38	Mixed production	8000	Lower Saxony	Initial use zur Risikobewertung	235.8	186.4	79.0	86.9	67.1	77.2	20.0	14.9	74.5	8.0	5.6	70.6				14.2	12.8	89.6	15.2	15.2	100.0	29.6	18.7	63.2				60.7	47.8	78.7	43.7	30.8	70.5	9.9	9.9	100.0	7.1	7.1	100.0	88.2	71.5	81.0	27.5	24.3
258	27.06.2019 13:54	Piglet production	500	Bavaria	Initial use zur Risikobewertung	255.9	126.8	49.6	91.3	41.0	44.9	21.9	7.9	36.2	8.0	8.0	100.0				14.2	6.3	44.1	17.6	9.9	56.2	29.6	8.9	30.2				63.0	42.8	67.9	43.7	26.7	61.3	12.3	9.9	80.8	7.1	6.1	86.7	101.6	43.0	42.3	29.2	12.2
259	27.06.2019 14:38	Mixed production	2000	Bavaria	Initial use zur Risikobewertung	234.0	122.9	52.5	85.1	44.6	52.4	20.0	8.8	44.2	8.0	3.1	39.0				14.2	5.7	40.4	15.9	6.6	41.1	27.0	20.3	75.3				61.0	30.6	50.2	43.7	21.6	49.5	12.3	9.0	73.1	5.1	0.0	0.0	87.8	47.7	54.3	27.1	7.8
260	27.06.2019 15:30	Rearing and fattening	2000	Schleswig Holstein	Initial use zur Risikobewertung	228.2	199.9	87.6	75.1	67.7	90.1	20.0	16.7	83.4	8.0	5.5	68.4				14.2	14.2	100.0	13.5	13.5	100.0	19.4	17.8	91.8				58.7	53.7	91.6	43.7	41.8	95.8	9.9	8.8	88.1	5.1	3.2	63.0	94.4	78.5	83.1	27.5	23.0
261	27.06.2019 16:02	Rearing and fattening	1000	Bavaria	Initial use zur Risikobewertung	238.2	142.3	59.7	82.7	51.7	62.5	20.0	8.9	44.5	8.0	3.1	39.0				14.2	9.9	69.5	13.5	8.3	61.3	27.0	21.5	79.7				61.0	32.0	52.5	43.7	17.9	41.0	12.3	12.3	100.0	5.1	1.8	36.4	94.4	58.6	62.0	27.5	17.5
262	27.06.2019 16:03	Mixed production	300	Schleswig Holstein	Initial use zur Risikobewertung	244.7	90.3	36.9	91.2	42.1	46.2	24.8	13.3	53.6	8.0	3.1	39.0				11.3	5.4	48.0	17.6	9.3	52.8	29.6	11.0	37.4				63.0	17.6	28.0	43.7	10.6	24.3	12.3	5.4	44.2	7.1	1.6	22.6	90.5	30.5	33.7	27.1	6.4
263	27.06.2019 21:01	Rearing and fattening	2000	Lower Saxony	Initial use zur Risikobewertung	242.2	198.0	81.7	86.8	76.1	87.7	20.0	17.2	85.9	8.0	5.5	68.4				14.2	11.9	84.0	17.6	14.6	82.9	27.0	27.0	100.0				61.0	44.3	72.5	43.7	30.4	69.6	12.3	12.3	100.0	5.1	1.6	31.5	94.4	77.6	82.2	27.5	21.1
264	27.06.2019 21:53	Piglet production	200	Lower Saxony	Initial use zur Risikobewertung	250.2	175.6	70.2	89.9	67.4	75.0	24.8	20.5	82.8	8.0	3.1	39.0				14.2	6.9	48.6	15.9	13.7	86.0	27.0	23.2	86.0				58.7	42.3	72.1	43.7	30.5	69.8	9.9	9.9	100.0	5.1	1.9	37.0	101.6	65.9	64.9	29.2	22.0
265	28.06.2019 06:37	Mixed production	400	Schleswig Holstein	Initial use zur Risikobewertung	245.0	95.9	39.1	93.5	46.6	49.9	26.7	8.6	32.0	8.0	3.1	39.0				14.2	8.1	56.6	17.6	10.4	59.4	27.0	16.4	61.0				61.0	9.3	15.3	43.7	3.7	8.6	12.3	4.0	32.5	5.1	1.6	31.5	90.5	39.9	44.2	27.1	12.0
266	28.06.2019 07:39	Mixed production	3000	North Rhine-Westphalia	Initial use zur Risikobewertung	241.7	159.9	66.2	90.1	56.7	63.0	24.8	11.6	46.6	8.0	3.1	39.0				14.2	8.6	60.5	13.5	10.5	77.8	29.6	22.9	77.5				61.0	37.7	61.7	43.7	24.0	55.0	12.3	9.9	80.8	5.1	3.7	72.8	90.6	65.5	72.3	27.5	18.9
267	28.06.2019 11:29	Piglet production	4000	Lower Saxony	Initial use zur Risikobewertung	249.9	187.3	74.9	85.3	70.4	82.6	20.0	18.1	90.6	8.0	5.5	68.4				14.2	12.3	86.7	13.5	11.2	83.0	29.6	23.3	78.7				63.0	46.6	73.9	43.7	31.5	72.1	12.3	9.0	73.1	7.1	6.1	86.7	101.6	70.3	69.2	29.2	17.6
268	28.06.2019 12:57	Rearing and fattening	7000	Thuringia	Initial use zur Risikobewertung	244.2	169.4	69.4	89.1	58.5	65.6	24.8	13.9	56.3	8.0	5.5	68.4				14.2	9.3	65.4	15.2	11.0	72.7	27.0	18.7	69.4				60.7	51.1	84.2	43.7	36.1	82.7	9.9	9.9	100.0	7.1	5.1	71.7	94.4	59.8	63.4	27.5	16.9
269	28.06.2019 13:40	Rearing and fattening	1000	North Rhine-Westphalia	Initial use zur Risikobewertung	242.8	180.0	74.1	85.3	69.2	81.2	20.0	17.2	85.9	8.0	3.1	39.0				14.2	7.4	52.3	13.5	13.5	100.0	29.6	28.0	94.6				63.0	51.1	81.1	43.7	34.1	78.2	12.3	9.9	80.8	7.1	7.1	100.0	94.4	59.6	63.1	27.5	16.3
270	28.06.2019 16:01	Mixed production	1000	North Rhine-Westphalia	Initial use zur Risikobewertung	233.4	158.1	67.7	85.1	66.7	78.3	20.0	16.7	83.6	8.0	3.1	39.0				14.2	9.3	65.4	15.9	14.8	92.8	27.0	22.7	84.3				57.5	34.0	59.2	43.7	27.7	63.6	8.7	3.5	40.6	5.1	2.8	54.3	90.8	57.4	63.2	27.5	18.6
271	28.06.2019 17:04	Rearing and fattening	2000	Lower Saxony	Initial use zur Risikobewertung	241.3	158.5	65.7	83.9	64.5	76.9	18.5	13.5	72.8	8.0	3.1	39.0				14.2	12.9	90.6	13.5	13.5	100.0	29.6	21.5	72.7				63.0	27.0	42.8	43.7	16.3	37.4	12.3	8.8	71.2	7.1	1.9	26.5	94.4	67.0	71.0	27.5	17.6
272	28.06.2019 17:23	Mixed production	2000	North Rhine-Westphalia	Initial use zur Risikobewertung	243.5	157.9	64.8	94.1	67.3	71.5	24.8	19.7	79.6	8.0	3.1	39.0				14.2	11.9	84.0	17.6	10.4	59.4	29.6	22.1	74.7				57.5	30.6	53.2	43.7	21.4	49.1	8.7	6.4	73.0	5.1	2.8	54.3	91.9	60.0	65.3	27.5	18.3
273	29.06.2019 09:23	Rearing and fattening	5000	Brandenburg	Initial use zur Risikobewertung	241.1	198.3	82.3	89.4	75.7	84.6	26.7	18.9	70.7	8.0	5.5	68.4				14.2	11.9	84.0	13.5	12.4	91.5	27.0	27.0	100.0				57.2	48.6	85.0	40.2	31.6	78.6	9.9	9.9	100.0	7.1	7.1	100.0	94.4	74.1	78.4	27.5	24.2
274	29.06.2019 13:18	Rearing and fattening	900	Lower Saxony	Initial use zur Risikobewertung	235.1	135.7	57.7	82.4	47.6	57.8	20.0	15.8	78.9	8.0	3.1	39.0				11.3	3.3	29.6	13.5	4.1	30.7	29.6	21.2	71.7				58.7	30.6	52.2	43.7	21.9	50.1	9.9	8.8	88.1	5.1	0.0	0.0	94.1	57.6	61.2	27.1	11.1
275	29.06.2019 13:40	Piglet production	3000	Schleswig Holstein	Initial use zur Risikobewertung	247.9	158.2	63.8	85.3	52.6	61.7	20.0	12.0	60.0	8.0	3.1	39.0				14.2	6.3	44.1	13.5	7.1	52.8	29.6	24.1	81.5				61.0	38.6	63.2	43.7	30.1	69.0	12.3	4.7	38.5	5.1	3.7	72.8	101.6	67.1	66.0	29.2	18.7
276	29.06.2019 15:55	Rearing and fattening	1000	North Rhine-Westphalia	Initial use zur Risikobewertung	230.8	148.0	64.1	81.3	61.5	75.7	18.5	14.3	77.0	8.0	3.1	39.0				14.2	11.9	84.0	13.5	9.4	69.3	27.0	22.8	84.5				55.1	37.5	68.0	43.7	32.3	73.9	6.4	3.3	52.0	5.1	1.9	37.0	94.4	49.1	51.9	27.5	12.3
277	30.06.2019 12:39	Piglet production	500	Lower Saxony	Initial use zur Risikobewertung	247.3	176.0	71.2	84.7	49.8	58.8	21.9	11.4	51.8	8.0	5.5	68.4				14.2	8.2	57.4	13.5	7.1	52.8	27.0	17.6	65.4				61.0	44.8	73.5	43.7	29.8	68.2	12.3	12.3	100.0	5.1	2.8	54.3	101.6	81.4	80.1	29.2	20.7
278	30.06.2019 14:58	Mixed production	2000	Lower Saxony	Initial use zur Risikobewertung	232.4	158.4	68.2	80.8	63.4	78.5	20.0	19.0	95.3	8.0	5.5	68.4				14.2	13.3	93.4	13.5	12.4	91.5	25.0	13.2	52.8				61.0	39.3	64.3	43.7	29.9	68.4	12.3	5.7	46.3	5.1	3.7	72.8	90.6	55.7	61.5	27.5	17.5
279	30.06.2019 16:27	Rearing and fattening	4000	Bavaria	Initial use zur Risikobewertung	239.8	151.2	63.1	82.7	47.9	57.9	20.0	10.7	53.6	8.0	3.1	39.0				14.2	4.3	30.1	13.5	8.3	61.3	27.0	21.5	79.7				63.0	46.5	73.9	43.7	29.3	67.1	12.3	11.1	90.3	7.1	6.1	86.7	94.1	56.8	60.3	27.1	11.9
280	30.06.2019 19:23	Mixed production	200	Lower Saxony	Initial use zur Risikobewertung	228.9	140.3	61.3	79.8	49.7	62.4	20.0	11.6	57.8	8.0	3.1	39.0				11.3	6.0	53.0	13.5	5.3	39.1	27.0	23.8	88.3				61.0	33.9	55.6	43.7	26.4	60.4	12.3	7.6	61.5	5.1	0.0	0.0	88.2	56.7	64.3	27.5	19.1
281	01.07.2019 12:29	Rearing and fattening	5000	Schleswig Holstein	Initial use zur Risikobewertung	242.8	176.8	72.8	85.3	65.4	76.7	20.0	13.6	68.1	8.0	5.5	68.4				14.2	12.9	90.6	13.5	9.4	69.3	29.6	24.1	81.5				63.0	49.5	78.6	43.7	34.7	79.6	12.3	12.3	100.0	7.1	2.5	35.4	94.4	61.8	65.5	27.5	14.7
282	02.07.2019 10:28	Rearing and fattening	200	Lower Saxony	Initial use zur Risikobewertung	235.8	149.3	63.3	82.7	49.5	59.9	20.0	15.4	77.0	8.0	3.1	39.0				14.2	7.4	52.3	13.5	6.0	44.3	27.0	17.6	65.1				58.7	40.9	69.7	43.7	27.2	62.4	9.9	9.9	100.0	5.1	3.7	72.8	94.4	58.9	62.4	27.5	17.6
283	02.07.2019 11:12	Piglet production	2000	Lower Saxony	Initial use zur Risikobewertung	247.6	172.1	69.5	85.3	49.2	57.7	20.0	13.9	69.7	8.0	1.6	19.5				14.2	13.3	93.4	13.5	6.4	47.2	29.6	14.0	47.4				60.7	53.1	87.6	43.7	38.2	87.6	9.9	8.8	88.1	7.1	6.1	86.7	101.6	69.8	68.6	29.2	14.3
284	02.07.2019 11:51	Piglet production	500	Brandenburg	Initial use zur Risikobewertung	257.1	177.6	69.1	92.5	74.2	80.2	24.8	17.2	69.5	8.0	5.6	70.6				14.2	13.3	93.4	15.9	11.8	74.0	29.6	26.3	88.9				63.0	40.7	64.6	43.7	26.9	61.6	12.3	8.8	71.2	7.1	5.1	71.7	101.6	62.7	61.7	29.2	20.8
285	02.07.2019 13:04	Piglet production	10000	Rhineland Palatinate	Initial use zur Risikobewertung	254.6	131.2	51.5	87.3	38.3	43.8	20.5	7.6	37.1	5.5	3.1	57.0				14.2	5.6	39.6	17.6	8.3	47.2	29.6	13.6	46.1				63.0	28.1	44.7	43.7	16.4	37.5	12.3	9.2	75.1	7.1	2.5	35.8	104.3	64.8	62.1	29.2	22.2
286	02.07.2019 17:44	Rearing and fattening	9000	Saxony	Initial use zur Risikobewertung	249.2	145.5	58.4	89.1	51.7	58.0	26.7	15.1	56.4	8.0	1.6	19.5				14.2	7.8	55.1	15.2	12.2	80.2	25.0	15.1	60.3				63.0	39.0	61.9	43.7	25.1	57.6	12.3	12.3	100.0	7.1	1.6	22.6	97.1	54.8	56.4	27.5	14.9
287	02.07.2019 19:57	Rearing and fattening	100	Rhineland Palatinate	Initial use zur Risikobewertung	246.2	203.5	82.6	91.7	72.0	78.5	24.8	16.3	65.9	8.0	5.5	68.4				14.2	10.1	70.7	15.2	12.2	80.2	29.6	28.0	94.6				58.7	48.3	82.4	43.7	34.3	78.5	9.9	9.9	100.0	5.1	4.1	81.5	95.8	83.1	86.7	27.5	25.0
288	03.07.2019 09:05	Rearing and fattening	3000	Lower Saxony	Initial use zur Risikobewertung	249.4	188.6	75.6	91.9	67.8	73.7	26.7	14.4	53.9	5.5	3.1	57.0				14.2	11.2	78.7	15.9	13.7	86.0	29.6	25.4	85.8				63.0	51.4	81.5	43.7	34.1	78.2	12.3	11.1	90.3	7.1	6.1	86.7	94.4	69.5	73.6	27.5	19.7
289	03.07.2019 10:48	Mixed production	4000	Lower Saxony	Secondary use	238.7	164.8	69.0	87.1	55.0	63.1	21.9	8.4	38.5	5.5	5.5	100.0				14.2	8.9	62.7	15.9	9.6	60.0	29.6	22.6	76.5				61.0	45.6	74.7	43.7	33.8	77.5	12.3	9.9	80.8	5.1	1.8	36.4	90.6	64.2	70.9	27.5	20.2
290	03.07.2019 13:43	Mixed production	2000	Lower Saxony	Initial use zur Risikobewertung	225.6	125.6	55.7	77.5	55.0	70.9	20.0	16.2	81.1	8.0	5.6	70.6				14.2	11.9	84.0	15.9	7.6	48.0	19.4	13.5	69.6				57.5	20.9	36.4	43.7	14.5	33.2	8.7	6.4	73.0	5.1	0.0	0.0	90.6	49.8	55.0	27.5	14.5
291	03.07.2019 13:46	Mixed production	10000	Mecklenburg Western Pomerania	Initial use zur Risikobewertung	239.6	147.4	61.5	91.1	57.0	62.5	26.7	13.6	50.9	8.0	3.1	39.0				14.2	9.3	65.4	15.2	11.0	72.7	27.0	19.9	73.8				60.7	41.0	67.6	43.7	27.8	63.6	9.9	8.8	88.1	7.1	4.5	63.7	87.8	49.5	56.3	27.1	10.0
292	03.07.2019 13:52	Piglet production	4000	Bavaria	Initial use zur Risikobewertung	257.9	184.7	71.6	93.6	70.6	75.5	26.7	20.3	76.1	5.5	5.5	100.0				14.2	11.4	80.5	17.6	15.9	90.6	29.6	17.4	59.0				63.0	54.4	86.3	43.7	35.0	80.3	12.3	12.3	100.0	7.1	7.1	100.0	101.3	59.7	58.9	28.9	20.0
293	03.07.2019 16:37	Piglet production	1000	Lower Saxony	Initial use zur Risikobewertung	251.5	43.9	17.4	87.2	29.0	33.2	21.9	15.4	70.4	8.0	0.0	0.0				14.2	5.1	35.5	13.5	3.0	22.2	29.6	5.5	18.5				63.0	2.3	3.7	43.7	1.4	3.3	12.3	0.0	0.0	7.1	0.9	12.8	101.3	12.6	12.4	28.9	2.5
294	03.07.2019 21:54	Piglet production	200	Bavaria	Initial use zur Risikobewertung	245.6	171.4	69.8	87.7	64.8	73.9	20.0	12.4	62.2	8.0	3.1	39.0				14.2	9.9	69.5	15.9	12.6	78.8	29.6	26.8	90.7				58.7	39.1	66.7	43.7	29.2	66.9	9.9	8.1	81.1	5.1	1.8	36.4	99.2	67.5	68.0	29.2	17.6
295	03.07.2019 22:53	Mixed production	400	Schleswig Holstein	Initial use zur Risikobewertung	245.6	136.6	55.6	94.1	61.6	65.4	24.8	15.2	61.3	8.0	4.1	51.1				14.2	6.4	44.7	17.6	10.4	59.4	29.6	25.5	86.3				61.0	27.6	45.2	43.7	16.6	37.9	12.3	7.6	61.5	5.1	3.5	68.5	90.5	47.5	52.5	27.1	17.7
296	04.07.2019 09:17	Rearing and fattening	700	North Rhine-Westphalia	Initial use zur Risikobewertung	243.7	158.8	65.1	86.3	68.5	79.4	18.5	15.8	85.3	8.0	3.1	39.0				14.2	11.2	78.7	15.9	12.9	81.2	29.6	25.4	85.9				63.0	27.6	43.8	43.7	13.8	31.7	12.3	10.2	82.7	7.1	3.6	51.3	94.4	62.7	66.4	27.5	16.9
297	04.07.2019 10:00	Piglet production	100	Bavaria	Initial use zur Risikobewertung	250.2	186.2	74.4	87.7	63.8	72.8	20.0	14.2	71.3	8.0	3.1	39.0				14.2	7.2	50.8	15.9	12.6	78.8	29.6	26.7	90.2				60.7	46.7	77.0	43.7	30.7	70.2	9.9	9.9	100.0	7.1	6.1	86.7	101.9	75.6	74.3	29.2	21.8
298	04.07.2019 12:56	Mixed production	100	Lower Saxony	Initial use zur Risikobewertung	252.3	236.2	93.6	96.1	82.8	86.2	26.7	21.6	80.9	8.0	5.5	68.4				14.2	14.2	100.0	17.6	17.6	100.0	29.6	23.9	80.9				63.0	63.0	100.0	43.7	43.7	100.0	12.3	12.3	100.0	7.1	7.1	100.0	93.2	90.4	97.0	27.5	27.5
299	05.07.2019 14:43	Rearing and fattening	400	Lower Saxony	Initial use zur Risikobewertung	235.8	159.4	67.6	82.7	54.6	66.0	20.0	16.7	83.4	8.0	3.1	39.0				14.2	6.3	44.1	13.5	4.1	30.7	27.0	24.4	90.4				58.7	35.5	60.6	43.7	25.6	58.6	9.9	9.9	100.0	5.1	0.0	0.0	94.4	69.3	73.4	27.5	11.9
300	05.07.2019 15:32	Rearing and fattening	3000	Lower Saxony	Initial use zur Risikobewertung	244.7	168.5	68.9	87.2	55.2	63.2	21.9	15.4	70.1	8.0	1.6	19.5				14.2	11.9	84.0	13.5	7.1	52.8	29.6	19.1	64.8				63.0	46.4	73.6	43.7	34.1	78.0	12.3	7.6	61.5	7.1	4.8	67.3	94.4	67.0	70.9	27.5	15.6
301	06.07.2019 17:27	Mixed production	900	Lower Saxony	Initial use zur Risikobewertung	249.5	216.5	86.7	93.7	70.1	74.9	26.7	11.1	41.4	8.0	8.0	100.0				14.2	12.5	88.1	15.2	15.2	100.0	29.6	23.4	79.1				63.0	63.0	100.0	43.7	43.7	100.0	12.3	12.3	100.0	7.1	7.1	100.0	92.9	83.3	89.7	27.1	20.5
302	06.07.2019 22:02	Mixed production	2000	Schleswig Holstein	Secondary use	232.0	178.5	76.9	80.2	60.7	75.7	20.0	14.9	74.5	5.5	5.5	100.0				14.2	9.9	69.3	13.5	11.3	83.5	27.0	19.2	71.2				61.0	48.7	79.9	43.7	36.9	84.6	12.3	9.9	80.8	5.1	1.9	37.0	90.8	69.0	76.0	27.5	22.9
303	07.07.2019 21:47	Rearing and fattening	600	Lower Saxony	Initial use zur Risikobewertung	232.4	150.4	64.7	79.7	54.0	67.9	21.9	13.6	62.0	8.0	3.1	39.0				14.2	11.0	77.3	13.5	8.2	60.9	22.0	18.1	82.3				58.7	39.4	67.2	43.7	31.6	72.4	9.9	7.8	78.6	5.1	0.0	0.0	94.1	57.0	60.5	27.1	13.5
304	08.07.2019 09:24	Rearing and fattening	600	Bavaria	Initial use zur Risikobewertung	224.1	111.1	49.5	72.6	36.2	49.9	20.0	10.8	53.9	5.5	1.6	28.5				14.2	3.4	23.6	13.5	5.3	39.1	19.4	15.2	78.4				57.1	32.1	56.1	43.7	21.2	48.5	6.4	6.4	100.0	7.1	4.5	63.7	94.4	42.8	45.3	27.5	13.1
305	08.07.2019 11:44	Piglet production	2000	Bavaria	Initial use zur Risikobewertung	245.0	133.0	54.3	82.8	50.3	60.7	20.0	9.8	48.9	5.5	3.1	57.0				14.2	10.2	72.1	13.5	7.1	52.8	29.6	20.0	67.6				63.0	32.5	51.6	43.7	16.9	38.6	12.3	11.1	90.3	7.1	4.5	64.2	99.2	50.2	50.6	29.2	16.7
306	08.07.2019 13:30	Rearing and fattening	2000	Lower Saxony	Initial use zur Risikobewertung	251.4	214.5	85.3	91.3	79.0	86.5	21.9	15.1	68.6	8.0	8.0	100.0				14.2	13.3	93.4	17.6	17.6	100.0	29.6	25.1	84.9				63.0	61.2	97.1	43.7	41.8	95.8	12.3	12.3	100.0	7.1	7.1	100.0	97.1	74.3	76.5	27.5	18.7
307	08.07.2019 15:40	Mixed production	2000	Lower Saxony	Initial use zur Risikobewertung	242.3	188.0	77.6	91.1	71.9	78.8	26.7	18.4	68.8	5.5	5.5	100.0				14.2	13.3	93.4	15.2	15.2	100.0	29.6	19.5	66.1				63.0	55.9	88.7	43.7	37.5	85.8	12.3	12.3	100.0	7.1	6.1	86.7	88.2	60.3	68.4	27.5	16.7
308	08.07.2019 22:06	Mixed production	4000	Baden-W�rttemberg	Initial use zur Risikobewertung	236.9	115.6	48.8	87.7	54.7	62.3	20.0	11.7	58.6	8.0	3.1	39.0				14.2	10.1	70.7	15.9	10.6	66.8	29.6	19.1	64.8				61.0	17.2	28.2	43.7	15.3	35.1	12.3	1.9	15.3	5.1	0.0	0.0	88.2	43.7	49.6	27.5	12.2
309	09.07.2019 09:56	Rearing and fattening	2000	North Rhine-Westphalia	Initial use zur Risikobewertung	241.7	170.9	70.7	86.3	64.1	74.3	18.5	13.9	75.2	8.0	3.1	39.0				14.2	12.9	90.6	15.9	8.8	55.2	29.6	25.4	85.8				61.0	38.6	63.3	43.7	29.2	66.9	12.3	7.6	61.5	5.1	1.9	37.0	94.4	68.2	72.2	27.5	16.3
310	09.07.2019 10:05	Rearing and fattening	5000	Lower Saxony	Initial use zur Risikobewertung	234.6	155.0	66.1	82.7	60.6	73.3	20.0	15.4	77.0	8.0	3.1	39.0				14.2	11.9	84.0	13.5	12.4	91.5	27.0	17.8	65.9				57.5	34.8	60.5	43.7	27.2	62.4	8.7	4.7	54.2	5.1	2.8	54.9	94.4	59.6	63.1	27.5	13.4
311	09.07.2019 14:45	Rearing and fattening	2000	North Rhine-Westphalia	Initial use zur Risikobewertung	249.1	99.9	40.1	96.1	53.9	56.1	26.7	22.1	82.8	8.0	1.6	19.5				14.2	4.9	34.6	17.6	10.5	59.9	29.6	14.8	50.1				61.0	14.6	23.9	43.7	8.3	18.9	12.3	4.8	38.6	5.1	1.6	31.5	92.0	31.3	34.0	27.5	9.3
312	09.07.2019 17:07	Mixed production	100	Baden-W�rttemberg	Initial use zur Risikobewertung	238.3	93.1	39.1	86.8	38.7	44.6	20.0	8.9	44.5	8.0	1.6	19.5				14.2	2.4	17.0	17.6	5.8	32.9	27.0	20.0	74.3				58.7	17.8	30.3	43.7	10.3	23.5	9.9	5.7	57.2	5.1	1.8	36.4	92.9	36.6	39.4	27.1	14.5
313	10.07.2019 09:24	Mixed production	100	Baden-W�rttemberg	Initial use zur Risikobewertung	238.0	119.7	50.3	93.5	58.0	62.0	26.7	16.0	59.9	8.0	1.6	19.5				14.2	10.9	76.4	17.6	6.9	39.5	27.0	22.6	83.9				51.6	20.6	39.9	40.2	12.4	30.8	6.4	6.4	100.0	5.1	1.8	36.4	92.9	41.1	44.3	27.1	11.1
314	10.07.2019 10:55	Rearing and fattening	800	Bavaria	Initial use zur Risikobewertung	238.4	181.0	75.9	85.3	71.9	84.2	20.0	10.7	53.4	8.0	5.5	68.4				14.2	14.2	100.0	13.5	13.5	100.0	29.6	28.0	94.6				58.7	46.5	79.3	43.7	33.8	77.4	9.9	9.9	100.0	5.1	2.8	54.3	94.4	62.6	66.3	27.5	18.8
315	10.07.2019 15:37	Mixed production	2000	North Rhine-Westphalia	Initial use zur Risikobewertung	234.5	140.9	60.1	85.3	47.4	55.6	20.0	10.6	53.1	8.0	1.6	19.5				14.2	5.7	40.4	13.5	7.1	52.8	29.6	22.4	75.7				61.0	33.9	55.5	43.7	22.2	50.8	12.3	9.0	73.1	5.1	2.8	54.3	88.2	59.5	67.5	27.5	20.5
316	11.07.2019 19:34	Rearing and fattening	2000	North Rhine-Westphalia	Initial use zur Risikobewertung	240.6	159.3	66.2	85.1	62.5	73.5	20.0	14.3	71.7	8.0	3.1	39.0				14.2	12.9	90.6	15.9	10.7	67.2	27.0	21.5	79.7				61.0	36.0	58.9	43.7	24.7	56.6	12.3	7.6	61.5	5.1	3.7	72.8	94.4	60.8	64.4	27.5	15.4
317	11.07.2019 22:17	Rearing and fattening	100	Lower Saxony	Initial use zur Risikobewertung	234.0	67.5	28.8	82.2	39.2	47.7	20.0	9.5	47.7	8.0	0.0	0.0				11.3	4.3	37.9	15.9	4.1	26.0	27.0	21.2	78.7				55.1	1.6	2.8	43.7	1.6	3.6	6.4	0.0	0.0	5.1	0.0	0.0	96.7	26.7	27.6	27.1	7.2
318	12.07.2019 08:28	Rearing and fattening	1000	Lower Saxony	Initial use zur Risikobewertung	238.2	164.3	69.0	82.7	63.1	76.3	20.0	13.6	68.1	8.0	3.1	39.0				14.2	12.9	90.6	13.5	12.4	91.5	27.0	21.1	78.2				61.0	39.3	64.4	43.7	29.4	67.3	12.3	9.9	80.8	5.1	0.0	0.0	94.4	61.9	65.5	27.5	12.4
319	12.07.2019 12:48	Rearing and fattening	600	North Rhine-Westphalia	Initial use zur Risikobewertung	249.7	199.1	79.7	89.7	59.4	66.3	21.9	12.9	59.0	8.0	3.1	39.0				14.2	9.9	69.3	15.9	10.7	67.2	29.6	22.8	77.1				63.0	59.4	94.3	43.7	40.0	91.7	12.3	12.3	100.0	7.1	7.1	100.0	97.1	80.3	82.7	27.5	19.8
320	12.07.2019 13:37	Rearing and fattening	700	North Rhine-Westphalia	Initial use zur Risikobewertung	243.0	193.1	79.5	85.3	54.8	64.3	20.0	12.4	62.2	8.0	3.1	39.0				14.2	8.2	57.4	13.5	8.3	61.3	29.6	22.8	77.1				60.7	57.0	94.0	43.7	40.0	91.7	9.9	9.9	100.0	7.1	7.1	100.0	97.1	81.3	83.7	27.5	19.8
321	12.07.2019 14:07	Rearing and fattening	1000	North Rhine-Westphalia	Initial use zur Risikobewertung	245.4	211.0	86.0	85.3	70.3	82.4	20.0	16.7	83.4	8.0	3.1	39.0				14.2	14.2	100.0	13.5	13.5	100.0	29.6	22.8	77.1				63.0	59.4	94.3	43.7	40.0	91.7	12.3	12.3	100.0	7.1	7.1	100.0	97.1	81.3	83.7	27.5	19.8
322	14.07.2019 07:55	Rearing and fattening	800	Rhineland Palatinate	Initial use zur Risikobewertung	256.2	171.1	66.8	96.1	59.7	62.1	26.7	11.4	42.8	8.0	3.1	39.0				14.2	8.3	58.0	17.6	12.4	70.2	29.6	24.5	83.1				63.0	47.0	74.7	43.7	27.7	63.4	12.3	12.3	100.0	7.1	7.1	100.0	97.1	64.4	66.3	27.5	16.4
323	15.07.2019 10:32	Mixed production	400	Bavaria	Initial use zur Risikobewertung	240.2	137.2	57.1	87.2	55.8	63.9	21.9	17.3	79.0	8.0	3.9	48.9				14.2	9.3	65.4	13.5	6.0	44.3	29.6	19.2	65.0				61.0	33.4	54.7	43.7	23.7	54.4	12.3	8.8	71.2	5.1	0.9	17.9	91.9	48.0	52.3	27.5	8.6
324	15.07.2019 11:19	Rearing and fattening	300	Baden-W�rttemberg	Initial use zur Risikobewertung	251.8	149.9	59.5	96.1	62.6	65.1	26.7	21.7	81.1	8.0	3.1	39.0				14.2	5.9	41.2	17.6	12.9	73.6	29.6	19.0	64.3				59.9	29.0	48.5	40.5	18.0	44.5	12.3	6.9	55.9	7.1	4.1	58.4	95.8	58.3	60.8	27.5	21.3
325	15.07.2019 15:37	Rearing and fattening	500	North Rhine-Westphalia	Initial use zur Risikobewertung	242.8	162.5	66.9	87.7	64.0	73.0	20.0	15.8	78.9	8.0	3.1	39.0				14.2	6.9	48.6	15.9	12.6	78.8	29.6	25.7	86.9				61.0	42.2	69.2	43.7	30.7	70.4	12.3	8.8	71.2	5.1	2.8	54.9	94.1	56.2	59.7	27.1	13.3
326	15.07.2019 15:49	Rearing and fattening	3000	North Rhine-Westphalia	Initial use zur Risikobewertung	241.6	162.3	67.2	82.7	48.6	58.8	20.0	5.6	28.1	8.0	3.1	39.0				14.2	7.2	50.8	13.5	8.3	61.3	27.0	24.4	90.4				63.0	48.8	77.5	43.7	33.3	76.4	12.3	12.3	100.0	7.1	3.2	45.1	95.8	64.9	67.7	27.5	16.8
327	15.07.2019 19:00	Rearing and fattening	800	Bavaria	Initial use zur Risikobewertung	237.5	184.1	77.5	84.4	70.9	84.1	20.0	10.7	53.4	8.0	5.5	68.4				14.2	14.2	100.0	15.2	15.2	100.0	27.0	25.4	94.1				58.7	46.5	79.3	43.7	33.8	77.4	9.9	9.9	100.0	5.1	2.8	54.3	94.4	66.7	70.6	27.5	20.9
328	15.07.2019 20:56	Piglet production	200	Lower Saxony	Initial use zur Risikobewertung	261.3	140.5	53.8	96.1	57.0	59.3	26.7	10.6	39.8	8.0	3.1	39.0				14.2	8.8	61.7	17.6	12.4	70.2	29.6	22.1	74.7				61.0	32.9	53.9	43.7	22.7	52.0	12.3	10.2	82.7	5.1	0.0	0.0	104.3	50.7	48.6	29.2	16.0
329	16.07.2019 13:46	Rearing and fattening	100	North Rhine-Westphalia	Initial use zur Risikobewertung	245.1	208.4	85.0	86.3	75.0	86.9	21.9	18.3	83.3	8.0	5.5	68.4				14.2	13.3	93.4	15.2	15.2	100.0	27.0	22.8	84.5				63.0	52.3	83.0	43.7	32.9	75.4	12.3	12.3	100.0	7.1	7.1	100.0	95.8	81.1	84.6	27.5	20.6
330	17.07.2019 09:18	Rearing and fattening	700	North Rhine-Westphalia	Initial use zur Risikobewertung	240.4	188.7	78.5	85.3	52.7	61.8	20.0	13.9	69.5	8.0	3.1	39.0				14.2	6.7	47.1	13.5	8.3	61.3	29.6	20.7	70.1				60.7	58.8	96.9	43.7	41.8	95.8	9.9	9.9	100.0	7.1	7.1	100.0	94.4	77.2	81.7	27.5	19.9
331	17.07.2019 09:38	Rearing and fattening	500	North Rhine-Westphalia	Initial use zur Risikobewertung	247.1	192.8	78.0	89.7	55.4	61.8	21.9	11.0	50.1	8.0	3.1	39.0				14.2	9.9	69.3	15.9	10.7	67.2	29.6	20.7	70.1				63.0	61.2	97.1	43.7	41.8	95.8	12.3	12.3	100.0	7.1	7.1	100.0	94.4	76.2	80.7	27.5	19.9
332	17.07.2019 09:59	Rearing and fattening	1000	North Rhine-Westphalia	Initial use zur Risikobewertung	242.8	205.8	84.8	85.3	69.7	81.7	20.0	18.1	90.6	8.0	3.1	39.0				14.2	14.2	100.0	13.5	13.5	100.0	29.6	20.7	70.1				63.0	61.2	97.1	43.7	41.8	95.8	12.3	12.3	100.0	7.1	7.1	100.0	94.4	74.9	79.3	27.5	17.5
333	18.07.2019 11:27	Mixed production	10000	Bavaria	Initial use zur Risikobewertung	248.3	163.2	65.7	94.4	59.3	62.7	26.7	15.7	59.0	8.0	3.1	39.0				14.2	9.0	63.3	15.9	7.6	48.0	29.6	23.7	80.3				61.0	40.6	66.5	43.7	33.6	76.9	12.3	5.2	42.2	5.1	1.8	35.8	92.9	63.4	68.2	27.1	19.1
334	18.07.2019 18:57	Rearing and fattening	8000	Lower Saxony	Initial use zur Risikobewertung	244.3	126.4	51.8	93.6	72.5	77.5	26.7	21.5	80.7	5.5	3.9	71.5				14.2	6.4	44.7	17.6	12.4	70.4	29.6	28.3	95.6				58.7	36.2	61.7	43.7	36.2	82.9	9.9	0.0	0.0	5.1	0.0	0.0	92.0	17.7	19.3	27.5	8.2
335	19.07.2019 11:45	Rearing and fattening	800	North Rhine-Westphalia	Initial use zur Risikobewertung	246.4	160.9	65.3	89.9	68.8	76.5	24.8	16.4	66.2	8.0	3.1	39.0				14.2	11.6	81.4	15.9	10.7	67.2	27.0	27.0	100.0				61.0	39.4	64.5	43.7	29.7	68.0	12.3	8.8	71.2	5.1	0.9	18.5	95.5	52.7	55.2	27.1	12.5
336	21.07.2019 13:27	Rearing and fattening	400	North Rhine-Westphalia	Initial use zur Risikobewertung	251.8	151.1	60.0	93.7	65.2	69.6	26.7	16.2	60.8	8.0	1.6	19.5				14.2	8.6	60.2	15.2	12.2	80.2	29.6	26.7	90.3				61.0	37.5	61.4	43.7	29.9	68.5	12.3	7.6	61.5	5.1	0.0	0.0	97.1	48.4	49.9	27.5	8.6
337	21.07.2019 14:50	Piglet production	1000	North Rhine-Westphalia	Initial use zur Risikobewertung	256.6	153.6	59.9	94.1	52.7	56.0	24.8	16.5	66.6	8.0	3.9	48.9				14.2	5.0	35.4	17.6	11.0	62.7	29.6	16.2	54.9				60.7	33.5	55.1	43.7	24.5	56.0	9.9	3.6	35.8	7.1	5.4	77.0	101.9	67.5	66.3	29.2	22.5
338	22.07.2019 08:05	Rearing and fattening	5000	North Rhine-Westphalia	Secondary use	236.7	109.9	46.4	81.3	46.8	57.6	18.5	12.6	67.7	8.0	3.1	39.0				14.2	7.8	55.1	13.5	7.1	52.8	27.0	16.1	59.9				61.0	15.2	24.9	43.7	7.7	17.6	12.3	6.6	53.9	5.1	0.9	17.9	94.4	47.9	50.8	27.5	11.0
339	22.07.2019 08:46	Rearing and fattening	600	North Rhine-Westphalia	Initial use zur Risikobewertung	242.1	130.5	53.9	84.7	45.5	53.7	20.0	12.0	60.0	8.0	1.6	19.5				14.2	7.2	50.8	15.9	6.6	41.1	26.5	18.1	68.5				63.0	37.4	59.3	43.7	21.2	48.6	12.3	11.1	90.3	7.1	5.1	71.7	94.4	47.7	50.5	27.5	17.4
340	23.07.2019 15:42	Rearing and fattening	1000	North Rhine-Westphalia	Initial use zur Risikobewertung	243.2	153.4	63.1	87.7	51.8	59.0	20.0	11.2	55.9	8.0	1.6	19.5				14.2	11.2	78.7	15.9	9.6	60.0	29.6	18.3	62.0				61.0	44.6	73.1	43.7	31.0	71.0	12.3	11.1	90.3	5.1	2.5	49.4	94.4	57.0	60.3	27.5	18.0
341	24.07.2019 14:21	Mixed production	4000	Schleswig Holstein	Initial use zur Risikobewertung	240.8	169.1	70.2	89.7	56.2	62.6	21.9	13.6	62.0	8.0	5.5	68.4				14.2	11.9	84.0	15.9	11.8	74.0	29.6	13.3	45.1				63.0	53.2	84.4	43.7	35.0	80.2	12.3	11.1	90.3	7.1	7.1	100.0	88.2	59.7	67.7	27.5	22.0
342	24.07.2019 15:56	Piglet production	6000	Schleswig Holstein	Initial use zur Risikobewertung	246.5	188.2	76.4	83.9	61.7	73.6	18.5	15.2	82.1	8.0	5.5	68.4				14.2	12.9	90.6	13.5	7.1	52.8	29.6	21.0	70.9				61.0	46.0	75.4	43.7	31.0	70.9	12.3	12.3	100.0	5.1	2.8	54.3	101.6	80.5	79.2	29.2	20.8
343	25.07.2019 13:54	Rearing and fattening	1000	North Rhine-Westphalia	Initial use zur Risikobewertung	246.5	103.7	42.1	89.7	39.1	43.6	21.9	12.7	57.7	8.0	0.0	0.0				14.2	5.7	40.4	15.9	6.6	41.1	29.6	14.1	47.7				61.0	16.8	27.6	43.7	8.9	20.3	12.3	5.2	42.2	5.1	2.8	54.9	95.8	47.8	49.9	27.5	12.3
344	26.07.2019 10:13	Mixed production	3000	North Rhine-Westphalia	Initial use zur Risikobewertung	252.3	175.0	69.4	96.1	55.5	57.8	26.7	14.4	53.8	8.0	3.1	39.0				14.2	10.2	72.1	17.6	12.4	70.2	29.6	15.5	52.3				63.0	51.1	81.1	43.7	34.3	78.6	12.3	10.4	84.7	7.1	6.4	90.3	93.2	68.4	73.4	27.5	20.7
345	29.07.2019 06:15	Rearing and fattening	700	Baden-W�rttemberg	Initial use zur Risikobewertung	240.8	87.4	36.3	85.3	42.5	49.8	20.0	6.7	33.5	8.0	0.0	0.0				14.2	7.1	49.8	13.5	3.0	22.2	29.6	25.7	86.9				61.0	11.1	18.1	43.7	6.6	15.0	12.3	3.6	29.0	5.1	0.9	18.5	94.4	33.9	35.9	27.5	13.7
346	29.07.2019 12:21	Piglet production	100	Baden-W�rttemberg	Initial use zur Risikobewertung	256.1	121.6	47.5	91.2	58.3	63.9	24.8	15.4	62.1	8.0	3.1	39.0				11.3	6.6	58.6	17.6	8.8	50.0	29.6	24.4	82.5				61.0	14.7	24.1	43.7	1.6	3.6	12.3	9.9	80.8	5.1	3.2	63.0	103.9	48.6	46.7	28.9	8.6
347	29.07.2019 14:03	Mixed production	800	Lower Saxony	Initial use zur Risikobewertung	234.8	166.8	71.0	81.3	58.2	71.6	18.5	13.9	75.2	8.0	5.5	68.4				14.2	12.3	86.7	13.5	12.4	91.5	27.0	14.1	52.2				63.0	47.1	74.7	43.7	32.1	73.5	12.3	9.9	80.7	7.1	5.1	71.7	90.6	61.5	67.9	27.5	19.9
348	29.07.2019 21:01	Mixed production	1000	North Rhine-Westphalia	Initial use zur Risikobewertung	241.9	148.6	61.5	90.1	53.5	59.4	24.8	8.3	33.6	8.0	5.5	68.4				14.2	11.9	84.0	13.5	9.4	69.3	29.6	18.4	62.2				61.0	37.6	61.6	43.7	27.2	62.4	12.3	8.8	71.2	5.1	1.6	31.5	90.8	57.5	63.4	27.5	18.0
349	30.07.2019 16:52	Mixed production	100	North Rhine-Westphalia	Initial use zur Risikobewertung	245.2	160.8	65.6	91.3	55.9	61.2	21.9	8.1	37.1	8.0	6.4	80.5				14.2	11.4	80.3	17.6	9.9	56.5	29.6	19.9	67.4				60.7	49.6	81.8	43.7	35.7	81.7	9.9	6.9	69.2	7.1	7.1	100.0	93.2	55.4	59.4	27.5	15.4
350	31.07.2019 15:57	Rearing and fattening	100	Lower Saxony	Secondary use	254.2	173.6	68.3	94.1	56.9	60.5	24.8	16.9	68.4	8.0	3.1	39.0				14.2	6.6	46.5	17.6	8.3	47.2	29.6	22.0	74.3				63.0	49.8	79.0	43.7	33.3	76.4	12.3	12.3	100.0	7.1	4.2	58.8	97.1	66.9	68.9	27.5	15.4
351	02.08.2019 00:25	Mixed production	200	Baden-W�rttemberg	Initial use zur Risikobewertung	224.4	129.5	57.7	81.0	49.9	61.5	24.8	11.8	47.8	8.0	4.1	51.1				11.3	7.1	63.1	17.6	11.2	63.7	19.4	15.6	80.6				55.2	20.9	37.9	40.2	10.3	25.7	9.9	8.8	88.1	5.1	1.9	37.0	88.2	58.7	66.6	27.5	21.2
352	03.08.2019 09:02	Rearing and fattening	100	Bavaria	Initial use zur Risikobewertung	244.5	131.4	53.7	89.1	58.7	65.9	24.8	13.1	52.9	8.0	1.6	19.5				14.2	11.8	83.0	15.2	11.0	72.7	27.0	21.2	78.6				58.7	23.9	40.7	43.7	15.1	34.6	9.9	7.8	78.6	5.1	0.9	18.5	96.7	48.8	50.5	27.1	13.6
353	03.08.2019 16:10	Rearing and fattening	400	Bavaria	Initial use zur Risikobewertung	231.4	142.6	61.6	85.3	62.9	73.8	20.0	14.9	74.7	8.0	3.1	39.0				14.2	8.2	57.4	13.5	7.1	52.8	29.6	29.6	100.0				51.6	29.1	56.4	40.2	25.1	62.5	6.4	3.1	48.0	5.1	0.9	18.5	94.4	50.5	53.5	27.5	14.3
354	04.08.2019 15:40	Mixed production	1000	Bavaria	Initial use zur Risikobewertung	232.7	146.9	63.1	84.4	45.6	54.1	20.0	5.9	29.7	8.0	3.1	39.0				14.2	8.6	60.2	15.2	6.9	45.7	27.0	21.1	78.2				57.5	36.4	63.2	40.2	25.1	62.5	12.3	7.6	61.5	5.1	3.7	72.8	90.8	64.8	71.4	27.5	23.0
355	04.08.2019 16:23	Piglet production	200	Bavaria	Initial use zur Risikobewertung	248.1	120.3	48.5	85.5	50.2	58.8	18.5	9.6	51.8	8.0	3.1	39.0				14.2	5.7	40.4	15.2	10.1	66.9	29.6	21.6	73.1				61.0	21.2	34.8	43.7	8.0	18.3	12.3	12.3	100.0	5.1	0.9	18.5	101.6	48.8	48.0	29.2	15.1
356	05.08.2019 13:39	Rearing and fattening	200	North Rhine-Westphalia	Initial use zur Risikobewertung	238.4	176.4	74.0	85.3	69.3	81.2	20.0	17.2	85.9	8.0	5.6	70.6				14.2	11.6	81.2	13.5	10.5	77.8	29.6	24.4	82.5				58.7	38.4	65.5	43.7	27.8	63.8	9.9	7.8	78.6	5.1	2.8	54.3	94.4	68.7	72.8	27.5	16.7
357	06.08.2019 09:34	Rearing and fattening	3000	Mecklenburg Western Pomerania	Initial use zur Risikobewertung	244.7	166.7	68.1	87.2	59.2	67.9	21.9	12.7	57.7	8.0	5.5	68.4				14.2	9.5	67.0	13.5	9.4	69.3	29.6	22.2	75.1				63.0	48.6	77.1	43.7	29.2	66.9	12.3	12.3	100.0	7.1	7.1	100.0	94.4	58.9	62.3	27.5	14.3
358	07.08.2019 15:13	Rearing and fattening	700	North Rhine-Westphalia	Initial use zur Risikobewertung	237.4	152.8	64.4	85.2	59.0	69.3	20.0	10.9	54.3	5.5	3.9	71.5				14.2	6.6	46.1	15.9	10.7	67.2	29.6	27.0	91.2				55.1	31.0	56.2	43.7	26.0	59.6	6.4	4.0	62.7	5.1	0.9	18.5	97.1	62.8	64.7	27.5	19.7
359	07.08.2019 16:06	Mixed production	700	Bavaria	Initial use zur Risikobewertung	234.5	125.3	53.4	82.7	47.5	57.4	20.0	8.3	41.7	8.0	3.1	39.0				14.2	10.2	72.1	13.5	4.1	30.7	27.0	21.6	80.2				61.0	32.9	53.9	43.7	24.4	55.9	12.3	7.6	61.5	5.1	0.9	18.5	90.8	45.0	49.5	27.5	12.4
360	08.08.2019 13:27	Rearing and fattening	100	Saarland	Initial use zur Risikobewertung	252.9	132.2	52.3	96.1	51.0	53.0	26.7	14.2	53.2	8.0	3.1	39.0				14.2	6.9	48.8	17.6	7.1	40.1	29.6	19.6	66.4				61.0	29.4	48.2	43.7	20.7	47.3	12.3	8.8	71.2	5.1	0.0	0.0	95.8	51.8	54.1	27.5	13.5
361	11.08.2019 10:50	Rearing and fattening	1000	Bavaria	Initial use zur Risikobewertung	240.8	167.5	69.6	85.3	56.7	66.5	20.0	13.9	69.7	8.0	3.1	39.0				14.2	11.9	84.0	13.5	8.3	61.3	29.6	19.4	65.8				61.0	49.5	81.1	43.7	36.8	84.3	12.3	9.9	80.8	5.1	2.8	54.3	94.4	61.2	64.8	27.5	14.7
362	14.08.2019 09:03	Rearing and fattening	6000	Lower Saxony	Initial use zur Risikobewertung	247.7	118.3	47.8	96.1	63.6	66.2	26.7	18.6	69.6	8.0	8.0	100.0				14.2	5.8	40.6	17.6	11.0	62.7	29.6	20.3	68.5				59.5	22.8	38.3	40.2	15.5	38.7	12.3	4.8	38.6	7.1	2.5	35.8	92.0	31.8	34.6	27.5	9.8
363	19.08.2019 16:14	Rearing and fattening	700	Bavaria	Initial use zur Risikobewertung	250.0	147.8	59.1	91.3	58.4	63.9	21.9	11.5	52.3	8.0	3.9	48.9				14.2	9.5	67.0	17.6	13.4	76.4	29.6	20.0	67.7				63.0	45.2	71.7	43.7	34.5	79.1	12.3	5.2	42.2	7.1	5.4	77.0	95.7	44.3	46.3	27.5	10.4
364	20.08.2019 08:07	Rearing and fattening	3000	Lower Saxony	Initial use zur Risikobewertung	235.7	138.6	58.8	82.7	55.8	67.4	20.0	13.1	65.3	8.0	3.1	39.0				14.2	11.6	81.2	13.5	5.2	38.7	27.0	22.8	84.5				57.2	28.1	49.2	40.2	17.4	43.2	9.9	7.6	76.1	7.1	3.2	45.1	95.8	54.7	57.1	27.5	16.0
365	20.08.2019 08:56	Mixed production	800	Lower Saxony	Initial use zur Risikobewertung	252.6	170.1	67.4	85.3	56.3	66.0	20.0	14.4	72.2	8.0	2.4	29.4				14.2	11.0	77.3	13.5	7.1	52.8	29.6	21.3	72.1				63.0	51.8	82.2	43.7	34.1	78.0	12.3	12.3	100.0	7.1	5.4	77.0	104.3	62.1	59.5	29.2	16.8
366	20.08.2019 09:05	Rearing and fattening	2000	North Rhine-Westphalia	Initial use zur Risikobewertung	242.2	159.1	65.7	86.8	64.6	74.4	20.0	13.9	69.7	8.0	3.1	39.0				14.2	12.9	90.6	17.6	13.4	76.4	27.0	21.2	78.6				61.0	32.3	53.0	43.7	21.2	48.6	12.3	11.1	90.3	5.1	0.0	0.0	94.4	62.2	65.8	27.5	16.5
367	20.08.2019 09:24	Rearing and fattening	2000	North Rhine-Westphalia	Initial use zur Risikobewertung	243.2	199.2	81.9	87.7	68.6	78.3	20.0	14.9	74.5	8.0	5.5	68.4				14.2	11.6	81.2	15.9	12.9	81.2	29.6	23.8	80.5				61.0	53.7	88.1	43.7	37.7	86.5	12.3	12.3	100.0	5.1	3.7	72.8	94.4	76.9	81.4	27.5	20.2
368	20.08.2019 10:17	Rearing and fattening	1000	North Rhine-Westphalia	Initial use zur Risikobewertung	239.1	160.8	67.2	83.7	70.8	84.6	18.5	13.9	75.2	8.0	8.0	100.0				14.2	10.1	70.7	15.9	11.8	74.0	27.0	27.0	100.0				61.0	34.3	56.1	43.7	27.6	63.3	12.3	6.6	53.9	5.1	0.0	0.0	94.4	55.8	59.1	27.5	15.7
369	20.08.2019 10:51	Rearing and fattening	100	Saarland	Initial use zur Risikobewertung	248.2	142.8	57.5	96.1	49.9	51.9	26.7	4.3	16.2	8.0	5.5	68.4				14.2	6.8	47.5	17.6	9.6	54.3	29.6	23.8	80.5				59.5	46.8	78.8	43.7	33.4	76.5	8.7	6.4	73.0	7.1	7.1	100.0	92.7	46.1	49.7	27.1	18.7
370	20.08.2019 13:10	Piglet production	200	Bavaria	Initial use zur Risikobewertung	251.4	184.0	73.2	89.1	65.0	72.9	24.8	11.6	46.8	8.0	5.6	70.6				14.2	11.9	84.0	15.2	12.2	80.2	27.0	23.7	87.8				63.0	52.5	83.3	43.7	34.1	78.0	12.3	12.3	100.0	7.1	6.1	86.7	99.2	66.5	67.1	29.2	16.1
371	20.08.2019 13:51	Rearing and fattening	600	Schleswig Holstein	Initial use zur Risikobewertung	238.4	186.5	78.2	89.7	63.1	70.4	21.9	11.7	53.2	8.0	5.5	68.4				14.2	8.2	57.4	15.9	10.7	67.2	29.6	27.1	91.6				63.0	62.1	98.6	43.7	42.8	98.0	12.3	12.3	100.0	7.1	7.1	100.0	85.7	61.3	71.5	27.5	15.6
372	20.08.2019 14:21	Rearing and fattening	500	Baden-W�rttemberg	Initial use zur Risikobewertung	243.3	103.0	42.3	89.1	42.5	47.7	24.8	8.6	34.5	8.0	0.0	0.0				14.2	11.0	77.3	15.2	6.4	42.1	27.0	16.6	61.4				57.1	16.8	29.5	43.7	13.4	30.6	6.4	1.9	29.4	7.1	1.6	22.6	97.1	43.6	44.9	27.5	12.7
373	20.08.2019 14:49	Rearing and fattening	4000	Lower Saxony	Initial use zur Risikobewertung	240.8	182.3	75.7	89.4	66.2	74.1	20.0	13.0	65.3	8.0	8.0	100.0				14.2	11.9	84.0	17.6	12.4	70.2	29.6	20.8	70.5				61.0	53.2	87.2	43.7	37.2	85.3	12.3	12.3	100.0	5.1	3.7	72.8	90.4	62.9	69.5	27.5	20.2
374	20.08.2019 14:50	Piglet production	200	Bavaria	Initial use zur Risikobewertung	253.4	134.4	53.1	91.1	54.5	59.9	26.7	20.6	77.1	8.0	3.9	48.9				14.2	7.4	52.3	15.2	8.8	57.9	27.0	13.8	51.2				61.0	26.8	43.9	43.7	22.8	52.2	12.3	2.4	19.3	5.1	1.6	31.5	101.3	53.1	52.4	28.9	14.2
375	21.08.2019 10:12	Mixed production	3000	North Rhine-Westphalia	Initial use zur Risikobewertung	234.3	178.0	76.0	82.8	63.0	76.1	20.0	14.6	72.8	5.5	5.5	100.0				14.2	11.9	84.0	13.5	9.4	69.3	29.6	21.6	73.1				61.0	52.1	85.4	43.7	36.1	82.7	12.3	12.3	100.0	5.1	3.7	72.8	90.5	63.0	69.6	29.2	21.7
376	21.08.2019 10:48	Piglet production	2000	North Rhine-Westphalia	Initial use zur Risikobewertung	241.2	191.9	79.5	85.3	71.2	83.5	20.0	14.9	74.5	8.0	8.0	100.0				14.2	11.0	77.3	13.5	13.5	100.0	29.6	23.8	80.5				63.0	53.5	84.9	43.7	34.2	78.3	12.3	12.3	100.0	7.1	7.1	100.0	92.9	67.2	72.3	29.2	21.5
377	21.08.2019 11:34	Rearing and fattening	700	North Rhine-Westphalia	Initial use zur Risikobewertung	240.2	184.0	76.6	89.4	68.7	76.9	20.0	14.6	72.8	8.0	3.1	39.0				14.2	11.2	78.7	17.6	15.4	87.3	29.6	24.5	82.9				61.0	48.2	78.9	43.7	34.0	77.9	12.3	12.3	100.0	5.1	1.8	36.4	89.8	67.1	74.8	27.5	19.7
378	21.08.2019 11:47	Rearing and fattening	5000	Mecklenburg Western Pomerania	Initial use zur Risikobewertung	229.1	186.4	81.3	82.7	72.1	87.2	20.0	13.5	67.5	8.0	5.5	68.4				14.2	14.2	100.0	13.5	13.5	100.0	27.0	25.4	94.1				60.7	56.4	92.9	43.7	40.5	92.9	9.9	8.8	88.1	7.1	7.1	100.0	85.7	57.9	67.6	27.5	17.3
379	21.08.2019 15:31	Rearing and fattening	600	Lower Saxony	Initial use zur Risikobewertung	215.3	142.3	66.1	74.8	49.8	66.7	20.0	12.9	64.7	8.0	3.1	39.0				11.3	4.7	41.4	13.5	7.1	52.8	22.0	22.0	100.0				55.1	35.5	64.5	43.7	28.5	65.3	6.4	4.3	66.7	5.1	2.8	54.3	85.4	57.0	66.7	27.1	12.7
380	21.08.2019 17:21	Mixed production	3000	Saxony	Initial use zur Risikobewertung	259.2	207.0	79.9	91.9	79.8	86.8	26.7	23.1	86.3	5.5	5.5	100.0				14.2	11.9	84.0	15.9	15.9	100.0	29.6	23.4	79.1				63.0	49.5	78.6	43.7	31.1	71.2	12.3	12.3	100.0	7.1	6.1	86.7	104.3	77.7	74.5	29.2	25.9
381	22.08.2019 10:06	Mixed production	5000	North Rhine-Westphalia	Initial use zur Risikobewertung	247.8	193.3	78.0	91.8	74.0	80.6	26.7	21.3	79.6	8.0	5.5	68.4				14.2	14.2	100.0	15.9	13.7	86.0	27.0	19.4	71.8				63.0	55.5	88.1	43.7	37.1	84.9	12.3	12.3	100.0	7.1	6.1	86.7	92.9	63.8	68.6	29.2	18.9
382	22.08.2019 13:47	Mixed production	100	Saxony	Initial use zur Risikobewertung	243.0	163.2	67.2	85.1	61.4	72.1	20.0	8.7	43.5	8.0	5.5	68.4				14.2	8.1	56.6	15.9	14.8	92.8	27.0	24.4	90.4				55.2	40.2	72.9	40.2	26.6	66.2	9.9	9.9	100.0	5.1	3.7	72.8	102.7	61.6	60.0	28.9	14.2
383	22.08.2019 14:24	Piglet production	2000	Brandenburg	Initial use zur Risikobewertung	256.0	223.6	87.4	93.7	84.1	89.8	26.7	19.7	73.6	8.0	5.5	68.4				14.2	14.2	100.0	15.2	15.2	100.0	29.6	29.6	100.0				60.7	60.7	100.0	43.7	43.7	100.0	9.9	9.9	100.0	7.1	7.1	100.0	101.6	78.9	77.6	29.2	21.1
384	22.08.2019 14:30	Mixed production	2000	Thuringia	Initial use zur Risikobewertung	252.1	117.0	46.4	85.1	46.5	54.6	21.9	10.3	47.1	8.0	3.1	39.0				14.2	9.3	65.4	15.9	8.8	55.2	25.0	15.0	59.8				63.0	26.0	41.3	43.7	12.1	27.8	12.3	12.3	100.0	7.1	1.6	22.6	103.9	44.4	42.8	28.9	9.7
385	22.08.2019 14:32	Mixed production	2000	Saxony	Initial use zur Risikobewertung	254.3	181.8	71.5	89.7	62.0	69.2	21.9	12.7	57.7	8.0	3.1	39.0				14.2	11.9	84.0	15.9	8.8	55.2	29.6	25.5	86.2				63.0	46.7	74.1	43.7	32.4	74.3	12.3	11.1	90.3	7.1	3.2	45.1	101.6	73.0	71.9	29.2	21.5
386	22.08.2019 14:45	Rearing and fattening	1000	Thuringia	Initial use zur Risikobewertung	240.7	172.4	71.6	87.7	73.7	84.1	20.0	13.5	67.5	8.0	3.1	39.0				14.2	14.2	100.0	15.9	15.9	100.0	29.6	27.0	91.2				57.2	37.1	64.9	40.2	24.0	59.7	9.9	9.9	100.0	7.1	3.2	45.1	95.8	61.5	64.2	27.5	22.7
387	22.08.2019 15:32	Piglet production	300	Saxony	Initial use zur Risikobewertung	254.4	199.5	78.4	87.1	67.0	76.9	21.9	13.6	62.0	5.5	3.1	57.0				14.2	12.3	86.7	15.9	11.8	74.0	29.6	26.1	88.5				63.0	53.3	84.6	43.7	37.2	85.3	12.3	9.9	80.8	7.1	6.1	86.7	104.3	79.2	75.9	29.2	22.6
388	22.08.2019 16:35	Piglet production	7000	Mecklenburg Western Pomerania	Initial use zur Risikobewertung	241.2	198.7	82.4	85.3	69.9	82.0	20.0	13.1	65.6	8.0	5.5	68.4				14.2	12.3	86.7	13.5	13.5	100.0	29.6	25.5	86.2				63.0	56.1	89.1	43.7	39.1	89.6	12.3	9.9	80.8	7.1	7.1	100.0	92.9	72.6	78.2	29.2	21.1
389	22.08.2019 16:43	Piglet production	3000	Thuringia	Initial use zur Risikobewertung	256.9	189.9	73.9	89.7	64.5	72.0	21.9	13.6	62.0	8.0	5.5	68.4				14.2	11.9	84.0	15.9	15.9	100.0	29.6	17.5	59.4				63.0	56.9	90.3	43.7	39.9	91.4	12.3	9.9	80.8	7.1	7.1	100.0	104.3	68.5	65.7	29.2	17.0
390	24.08.2019 14:13	Mixed production	1000	North Rhine-Westphalia	Initial use zur Risikobewertung	234.8	125.4	53.4	75.8	46.1	60.9	20.5	15.8	77.0	5.5	1.6	28.5				11.3	5.8	51.2	13.5	7.5	55.7	25.0	15.5	61.9				55.1	22.8	41.3	43.7	15.7	36.0	6.4	5.2	81.4	5.1	1.9	37.0	103.9	56.5	54.4	28.9	14.4
391	24.08.2019 16:14	Piglet production	100	Lower Saxony	Initial use zur Risikobewertung	238.5	205.5	86.2	80.6	69.3	86.0	20.0	18.2	91.1	8.0	5.5	68.4				14.2	14.2	100.0	15.9	10.7	67.2	22.4	20.7	92.1				60.7	58.8	96.9	43.7	41.8	95.8	9.9	9.9	100.0	7.1	7.1	100.0	97.2	77.5	79.7	28.9	18.7
392	25.08.2019 10:53	Mixed production	600	Lower Saxony	Initial use zur Risikobewertung	236.4	175.1	74.1	85.1	66.0	77.6	20.0	15.8	79.2	8.0	5.5	68.4				14.2	11.9	84.0	15.9	8.4	52.8	27.0	24.4	90.4				58.7	40.2	68.6	43.7	29.4	67.3	9.9	9.9	100.0	5.1	0.9	17.9	92.6	68.8	74.3	28.9	15.6
393	26.08.2019 11:13	Mixed production	3000	Lower Saxony	Initial use zur Risikobewertung	248.7	193.8	77.9	84.4	65.9	78.1	20.0	16.8	83.9	8.0	5.5	68.4				14.2	10.2	72.1	15.2	15.2	100.0	27.0	18.2	67.5				63.0	51.8	82.1	43.7	33.3	76.4	12.3	12.3	100.0	7.1	6.1	86.7	101.3	76.2	75.2	28.9	17.3
394	27.08.2019 10:18	Rearing and fattening	2000	North Rhine-Westphalia	Initial use zur Risikobewertung	242.4	210.5	86.8	85.3	71.9	84.3	20.0	16.5	82.4	8.0	5.5	68.4				14.2	14.2	100.0	13.5	13.5	100.0	29.6	22.2	75.1				63.0	61.2	97.1	43.7	41.8	95.8	12.3	12.3	100.0	7.1	7.1	100.0	94.1	77.5	82.3	27.1	20.5
395	27.08.2019 11:24	Rearing and fattening	200	Hesse	Initial use zur Risikobewertung	235.8	167.5	71.1	81.5	61.5	75.5	20.0	15.8	78.9	5.5	3.1	57.0				11.3	3.3	29.6	15.2	12.2	80.2	29.6	27.1	91.6				57.5	46.3	80.5	40.2	31.5	78.5	12.3	11.1	90.3	5.1	3.7	72.8	96.7	59.7	61.7	27.1	18.2
396	27.08.2019 14:47	Mixed production	6000	Brandenburg	Initial use zur Risikobewertung	254.0	169.9	66.9	89.7	71.1	79.3	21.9	15.5	70.9	8.0	3.1	39.0				14.2	11.0	77.3	15.9	15.9	100.0	29.6	25.5	86.2				63.0	34.8	55.2	43.7	22.1	50.6	12.3	11.1	90.3	7.1	1.6	22.6	101.3	64.0	63.2	28.9	16.5
397	28.08.2019 08:51	Rearing and fattening	1000	Lower Saxony	Initial use zur Risikobewertung	241.4	143.0	59.2	82.6	40.1	48.6	20.0	9.3	46.4	5.5	3.1	57.0				14.2	3.3	23.4	15.9	10.7	67.2	27.0	13.7	50.7				63.0	39.3	62.4	43.7	23.5	53.8	12.3	11.1	90.3	7.1	4.8	67.3	95.8	63.6	66.3	27.5	14.1
398	28.08.2019 10:12	Rearing and fattening	700	Bavaria	Initial use zur Risikobewertung	235.4	109.2	46.4	83.9	47.3	56.4	18.5	10.2	55.1	8.0	3.1	39.0				14.2	8.2	57.4	13.5	4.1	30.7	29.6	21.6	73.1				57.5	15.0	26.1	43.7	7.5	17.1	8.7	7.5	86.4	5.1	0.0	0.0	94.1	46.9	49.8	27.1	15.4
399	29.08.2019 10:25	Mixed production	1000	Lower Saxony	Initial use zur Risikobewertung	243.2	128.0	52.6	83.9	43.4	51.7	20.0	8.9	44.4	8.0	3.1	39.0				14.2	2.4	16.8	15.2	11.3	74.4	26.5	17.7	66.9				55.1	26.4	47.9	43.7	19.6	45.0	6.4	4.0	62.7	5.1	2.8	54.3	104.3	58.2	55.8	29.2	17.7
400	29.08.2019 20:43	Rearing and fattening	100	North Rhine-Westphalia	Initial use zur Risikobewertung	243.3	112.0	46.0	89.1	47.2	52.9	24.8	11.7	47.1	8.0	3.1	39.0				14.2	2.4	16.8	15.2	8.8	57.9	27.0	21.2	78.7				57.1	15.2	26.6	43.7	10.7	24.4	6.4	0.0	0.0	7.1	4.5	64.2	97.1	49.6	51.1	27.5	15.2
401	30.08.2019 12:21	Piglet production	800	Lower Saxony	Initial use zur Risikobewertung	242.3	190.4	78.6	85.3	71.4	83.7	20.0	19.0	95.3	8.0	3.1	39.0				14.2	14.2	100.0	13.5	12.4	91.5	29.6	22.6	76.5				63.0	53.7	85.3	43.7	34.4	78.7	12.3	12.3	100.0	7.1	7.1	100.0	94.0	65.3	69.5	28.9	16.3
402	30.08.2019 15:38	Rearing and fattening	1000	Bavaria	Initial use zur Risikobewertung	230.6	90.8	39.4	83.9	45.5	54.3	20.0	14.9	74.4	8.0	5.6	70.6				14.2	6.3	44.1	15.2	5.8	38.2	26.5	12.9	48.7				61.0	14.9	24.5	43.7	7.1	16.3	12.3	7.8	63.5	5.1	0.0	0.0	85.7	30.4	35.4	27.5	8.9
403	02.09.2019 09:28	Mixed production	300	Bavaria	Initial use zur Risikobewertung	245.7	211.1	85.9	80.8	71.7	88.8	20.0	16.8	83.9	8.0	5.5	68.4				14.2	14.2	100.0	13.5	13.5	100.0	25.0	21.7	86.8				61.0	55.5	91.0	43.7	41.3	94.7	12.3	12.3	100.0	5.1	1.9	37.0	103.9	83.9	80.7	28.9	23.4
404	02.09.2019 10:50	Mixed production	200	Bavaria	Initial use zur Risikobewertung	244.3	194.4	79.6	82.5	77.0	93.3	24.8	23.8	96.2	8.0	8.0	100.0				14.2	14.2	100.0	13.5	13.5	100.0	22.0	17.4	79.1				57.5	43.9	76.4	40.2	32.8	81.7	12.3	11.1	90.3	5.1	0.0	0.0	104.3	73.5	70.5	29.2	24.7
405	02.09.2019 13:07	Rearing and fattening	1000	Lower Saxony	Initial use zur Risikobewertung	243.2	145.3	59.7	87.7	54.3	62.0	20.0	11.6	58.0	8.0	3.1	39.0				14.2	6.3	44.1	15.9	9.6	60.0	29.6	23.8	80.5				61.0	33.9	55.5	43.7	23.7	54.3	12.3	10.2	82.7	5.1	0.0	0.0	94.4	57.1	60.4	27.5	14.7
406	03.09.2019 15:24	Piglet production	300	Baden-W�rttemberg	Initial use zur Risikobewertung	259.6	152.0	58.6	93.6	61.5	65.7	26.7	10.5	39.2	5.5	3.9	71.5				14.2	10.0	70.1	17.6	15.9	90.6	29.6	21.2	71.7				63.0	25.0	39.7	43.7	18.3	41.8	12.3	3.5	28.8	7.1	3.2	45.6	103.0	65.5	63.6	29.2	18.9
407	05.09.2019 11:16	Mixed production	200	Bavaria	Initial use zur Risikobewertung	236.3	159.7	67.6	80.9	50.7	62.7	20.0	11.6	58.0	8.0	4.1	51.1				11.3	8.3	73.2	15.2	6.9	45.7	26.5	19.8	74.9				57.5	35.2	61.2	43.7	28.8	65.9	8.7	6.4	73.0	5.1	0.0	0.0	97.9	73.8	75.4	28.9	17.2
408	06.09.2019 11:15	Piglet production	300	Lower Saxony	Initial use zur Risikobewertung	239.5	167.0	69.8	83.9	58.9	70.3	18.5	16.2	87.1	8.0	5.5	68.4				14.2	11.9	84.0	13.5	9.4	69.3	29.6	16.0	54.0				63.0	42.2	66.9	43.7	30.2	69.2	12.3	7.8	63.5	7.1	4.1	58.4	92.6	66.0	71.2	28.9	13.6
409	08.09.2019 15:25	Rearing and fattening	200	Baden-W�rttemberg	Initial use zur Risikobewertung	242.9	193.9	79.9	88.7	67.2	75.8	21.9	16.9	77.2	8.0	3.1	39.0				14.2	7.6	53.5	17.6	15.2	86.3	27.0	24.4	90.4				58.7	51.4	87.6	43.7	39.6	90.6	9.9	9.9	100.0	5.1	1.9	37.0	95.5	75.3	78.9	27.1	17.4
410	09.09.2019 15:43	Rearing and fattening	200	Lower Saxony	Initial use zur Risikobewertung	249.2	203.2	81.5	91.8	76.6	83.4	26.7	19.7	73.6	8.0	5.5	68.4				14.2	11.6	81.4	15.9	12.9	81.2	27.0	27.0	100.0				60.7	55.8	92.0	43.7	41.3	94.7	9.9	9.9	100.0	7.1	4.5	64.2	96.7	70.8	73.2	27.1	19.2
411	10.09.2019 09:15	Rearing and fattening	600	Bavaria	Initial use zur Risikobewertung	235.5	143.2	60.8	82.7	58.0	70.1	20.0	11.0	55.3	8.0	3.1	39.0				14.2	8.6	60.2	13.5	8.3	61.3	27.0	27.0	100.0				58.7	31.2	53.1	43.7	21.5	49.3	9.9	7.8	78.6	5.1	1.8	36.4	94.1	54.0	57.4	27.1	9.8
412	10.09.2019 14:27	Piglet production	10000	Mecklenburg Western Pomerania	Initial use zur Risikobewertung	242.8	152.5	62.8	87.2	56.0	64.2	21.9	16.0	72.9	8.0	5.5	68.4				14.2	11.0	77.3	13.5	9.0	66.5	29.6	14.6	49.3				63.0	42.6	67.7	43.7	27.3	62.5	12.3	8.3	67.5	7.1	7.1	100.0	92.6	53.8	58.1	28.9	17.1
413	11.09.2019 19:26	Rearing and fattening	700	North Rhine-Westphalia	Initial use zur Risikobewertung	236.4	171.7	72.6	85.3	59.8	70.1	20.0	15.8	78.9	8.0	3.1	39.0				14.2	7.2	50.8	13.5	8.3	61.3	29.6	25.4	85.8				61.0	48.6	79.7	43.7	33.6	77.0	12.3	12.3	100.0	5.1	2.8	54.3	90.1	63.3	70.3	27.1	16.3
414	11.09.2019 21:05	Rearing and fattening	300	Bavaria	Initial use zur Risikobewertung	212.2	156.8	73.9	75.1	54.7	72.8	20.0	14.0	70.0	8.0	3.1	39.0				14.2	8.0	56.4	13.5	10.1	75.0	19.4	19.4	100.0				51.6	41.6	80.6	40.2	32.5	80.8	6.4	6.4	100.0	5.1	2.8	54.3	85.4	60.5	70.8	27.1	13.3
415	11.09.2019 21:49	Mixed production	600	Baden-W�rttemberg	Initial use zur Risikobewertung	246.6	163.2	66.2	89.7	62.9	70.1	21.9	15.1	68.6	8.0	3.9	48.9				14.2	5.7	40.4	15.9	10.7	67.2	29.6	27.4	92.8				55.1	36.2	65.8	43.7	31.0	71.1	6.4	5.2	81.4	5.1	0.0	0.0	101.9	64.1	62.9	29.2	20.4
416	13.09.2019 16:32	Mixed production	1000	North Rhine-Westphalia	Initial use zur Risikobewertung	236.4	163.4	69.1	82.8	55.6	67.1	20.0	12.5	62.8	5.5	5.5	100.0				14.2	6.3	44.1	13.5	8.3	61.3	29.6	23.0	77.7				61.0	40.5	66.4	43.7	26.4	60.5	12.3	12.3	100.0	5.1	1.8	35.8	92.6	67.4	72.8	28.9	18.4
417	13.09.2019 16:42	Rearing and fattening	3000	Lower Saxony	Initial use zur Risikobewertung	233.7	115.5	49.4	87.2	51.9	59.5	21.9	13.0	59.2	8.0	3.9	48.9				14.2	11.0	77.3	13.5	6.4	47.2	29.6	17.6	59.5				61.0	19.2	31.5	43.7	12.9	29.5	12.3	5.4	44.2	5.1	0.9	17.9	85.4	44.4	52.0	27.1	14.7
418	13.09.2019 19:45	Mixed production	2000	Lower Saxony	Initial use zur Risikobewertung	238.5	204.8	85.9	85.3	75.5	88.6	20.0	16.4	82.2	8.0	8.0	100.0				14.2	14.2	100.0	13.5	12.4	91.5	29.6	24.5	82.9				63.0	60.3	95.7	43.7	41.9	96.0	12.3	12.3	100.0	7.1	6.1	86.7	90.2	68.9	76.4	28.9	20.6
419	14.09.2019 10:48	Mixed production	2000	Thuringia	Initial use zur Risikobewertung	252.3	142.8	56.6	87.7	58.0	66.1	20.0	9.9	49.4	8.0	1.6	19.5				14.2	11.0	77.3	15.9	12.9	81.2	29.6	22.6	76.5				60.7	36.0	59.3	43.7	23.5	53.9	9.9	9.9	100.0	7.1	2.5	35.8	103.9	48.8	47.0	28.9	10.9
420	14.09.2019 19:27	Rearing and fattening	3000	Hesse	Initial use zur Risikobewertung	247.2	159.6	64.6	88.7	70.7	79.7	21.9	21.9	100.0	8.0	5.5	68.4				14.2	10.2	72.1	17.6	16.4	93.5	27.0	16.6	61.6				63.0	34.7	55.0	43.7	28.3	64.9	12.3	4.8	38.6	7.1	1.6	22.6	95.5	54.3	56.8	27.1	14.2
421	14.09.2019 21:07	Piglet production	2000	Hesse	Initial use zur Risikobewertung	245.8	186.4	75.8	83.9	69.6	83.1	18.5	13.1	70.6	8.0	3.1	39.0				14.2	14.2	100.0	13.5	13.5	100.0	29.6	25.7	86.9				60.7	51.0	84.1	43.7	35.6	81.6	9.9	9.9	100.0	7.1	5.4	77.0	101.3	65.8	65.0	28.9	16.2
422	15.09.2019 18:35	Piglet production	400	Schleswig Holstein	Initial use zur Risikobewertung	242.5	125.3	51.7	86.9	55.2	63.4	20.0	12.6	63.0	8.0	3.1	39.0				14.2	7.4	52.3	15.2	8.8	57.9	29.6	23.2	78.5				63.0	25.5	40.5	43.7	11.2	25.7	12.3	9.9	80.8	7.1	4.4	61.9	92.6	44.6	48.2	28.9	11.1
423	17.09.2019 09:59	Rearing and fattening	200	Bavaria	Initial use zur Risikobewertung	247.9	105.7	42.6	92.5	51.2	55.4	24.8	15.6	62.8	8.0	3.1	39.0				14.2	4.3	30.3	15.9	9.9	62.4	29.6	18.3	62.0				58.7	15.3	26.1	43.7	5.6	12.9	9.9	8.8	88.1	5.1	0.9	18.5	96.7	39.1	40.4	27.1	10.9
424	18.09.2019 08:50	Mixed production	3000	North Rhine-Westphalia	Initial use zur Risikobewertung	250.6	152.9	61.0	86.3	55.9	64.8	18.5	13.0	70.0	8.0	3.9	48.9				14.2	10.2	72.1	15.9	9.6	60.0	29.6	19.2	65.0				63.0	38.6	61.3	43.7	24.1	55.1	12.3	12.3	100.0	7.1	2.3	32.3	101.3	58.3	57.6	28.9	11.5
425	18.09.2019 14:14	Rearing and fattening	3000	North Rhine-Westphalia	Initial use zur Risikobewertung	228.5	19.8	8.7	84.3	8.1	9.6	21.9	4.2	19.0	8.0	0.0	0.0				11.3	0.9	8.4	13.5	3.0	22.2	29.6	0.0	0.0				57.1	3.0	5.3	43.7	0.0	0.0	6.4	1.2	18.6	7.1	1.8	26.1	87.1	8.6	9.9	27.5	4.9
426	18.09.2019 15:02	Mixed production	10000	Lower Saxony	Initial use zur Risikobewertung	247.0	166.8	67.5	82.7	51.9	62.8	20.0	11.6	58.0	8.0	8.0	100.0				14.2	7.2	50.8	13.5	8.3	61.3	27.0	16.8	62.2				63.0	46.9	74.4	43.7	30.6	70.1	12.3	10.2	82.7	7.1	6.1	86.7	101.3	68.0	67.2	28.9	13.4
427	18.09.2019 23:04	Rearing and fattening	2000	Lower Saxony	Initial use zur Risikobewertung	244.7	177.8	72.7	93.7	78.3	83.6	26.7	22.0	82.5	8.0	3.1	39.0				14.2	12.9	90.6	15.2	15.2	100.0	29.6	25.1	84.9				61.0	38.3	62.8	43.7	24.1	55.3	12.3	12.3	100.0	5.1	1.9	37.0	90.1	61.2	67.9	27.1	13.3
428	19.09.2019 11:18	Rearing and fattening	100	Baden-W�rttemberg	Initial use zur Risikobewertung	234.4	149.5	63.8	81.3	47.8	58.9	18.5	9.8	53.0	8.0	3.1	39.0				14.2	5.2	36.7	13.5	5.3	39.1	27.0	24.4	90.4				58.7	40.5	69.1	43.7	28.7	65.8	9.9	9.9	100.0	5.1	1.9	37.0	94.4	61.1	64.7	27.5	15.8
429	20.09.2019 07:01	Mixed production	1000	Bavaria	Initial use zur Risikobewertung	245.6	165.6	67.5	81.3	54.2	66.7	18.5	12.2	65.6	8.0	8.0	100.0				14.2	8.2	57.4	13.5	7.1	52.8	27.0	18.7	69.5				63.0	55.5	88.1	43.7	39.1	89.5	12.3	12.3	100.0	7.1	4.2	58.8	101.3	55.9	55.2	28.9	14.2
430	20.09.2019 13:34	Rearing and fattening	1000	Schleswig Holstein	Initial use zur Risikobewertung	231.7	158.9	68.6	85.3	67.2	78.8	20.0	15.9	79.4	8.0	3.1	39.0				14.2	11.0	77.3	13.5	10.5	77.8	29.6	26.7	90.2				61.0	40.7	66.7	43.7	29.6	67.9	12.3	10.2	82.7	5.1	0.9	17.9	85.4	51.0	59.8	27.1	8.8
431	21.09.2019 12:26	Piglet production	300	North Rhine-Westphalia	Initial use zur Risikobewertung	252.2	162.2	64.3	85.3	68.1	79.9	20.0	16.4	82.2	8.0	3.1	39.0				14.2	14.2	100.0	13.5	9.4	69.3	29.6	25.0	84.5				63.0	31.3	49.6	43.7	18.9	43.3	12.3	8.8	71.2	7.1	3.6	50.9	103.9	62.8	60.5	28.9	12.5
432	21.09.2019 16:27	Piglet production	300	North Rhine-Westphalia	Initial use zur Risikobewertung	252.2	183.7	72.8	85.3	71.3	83.6	20.0	16.4	82.2	8.0	3.1	39.0				14.2	13.3	93.4	13.5	13.5	100.0	29.6	25.0	84.5				63.0	40.6	64.5	43.7	28.3	64.8	12.3	8.8	71.2	7.1	3.6	50.9	103.9	71.8	69.1	28.9	18.7
433	23.09.2019 09:50	Mixed production	2000	Bavaria	Initial use zur Risikobewertung	238.6	158.1	66.3	82.7	56.4	68.1	20.0	14.0	70.0	8.0	3.1	39.0				14.2	8.2	57.4	13.5	5.3	39.1	27.0	25.8	95.6				61.0	34.8	57.0	43.7	22.3	51.2	12.3	8.8	71.2	5.1	3.7	72.8	94.8	67.0	70.7	28.9	20.0
434	23.09.2019 10:33	Piglet production	300	Lower Saxony	Initial use zur Risikobewertung	257.5	198.0	76.9	94.1	75.8	80.5	24.8	17.0	68.8	8.0	5.6	70.6				14.2	13.3	93.4	17.6	17.6	100.0	29.6	22.2	75.1				60.4	50.0	82.9	41.0	32.3	78.8	12.3	12.3	100.0	7.1	5.4	77.0	103.0	72.2	70.1	29.2	22.9
435	23.09.2019 14:04	Rearing and fattening	100	Bavaria	Initial use zur Risikobewertung	243.8	103.1	42.3	91.5	39.6	43.2	24.8	8.6	34.8	8.0	1.6	19.5				14.2	4.3	30.1	17.6	7.1	40.1	27.0	18.0	66.9				55.2	13.4	24.3	40.2	11.3	28.1	9.9	2.1	21.4	5.1	0.0	0.0	97.1	50.2	51.7	27.5	11.6
436	23.09.2019 14:11	Mixed production	200	North Rhine-Westphalia	Initial use zur Risikobewertung	252.0	150.3	59.6	87.1	52.4	60.1	21.9	15.4	70.4	8.0	1.6	19.5				14.2	8.4	58.8	15.9	8.8	55.2	27.0	18.2	67.5				61.0	34.3	56.3	43.7	27.0	61.9	12.3	5.4	44.2	5.1	1.8	36.4	103.9	63.6	61.2	28.9	11.6
437	23.09.2019 14:26	Mixed production	300	Bavaria	Initial use zur Risikobewertung	257.4	118.7	46.1	96.1	61.9	64.4	26.7	16.9	63.4	8.0	1.6	19.5				14.2	9.2	64.5	17.6	17.6	100.0	29.6	16.6	56.2				57.5	9.1	15.9	43.7	8.2	18.8	8.7	0.0	0.0	5.1	0.9	18.5	103.9	47.7	45.9	28.9	16.1
438	23.09.2019 14:58	Rearing and fattening	1000	Lower Saxony	Initial use zur Risikobewertung	242.8	111.9	46.1	86.3	40.8	47.2	21.9	10.6	48.2	8.0	1.6	19.5				14.2	5.7	40.4	15.2	4.1	27.3	27.0	18.7	69.4				61.0	22.2	36.4	43.7	16.8	38.4	12.3	5.4	44.2	5.1	0.0	0.0	95.5	48.9	51.3	27.1	11.8
439	23.09.2019 15:11	Mixed production	600	Thuringia	Initial use zur Risikobewertung	239.5	167.3	69.9	86.3	66.0	76.5	18.5	15.0	80.8	8.0	5.6	70.6				14.2	9.3	65.4	15.9	15.9	100.0	29.6	20.1	68.2				63.0	51.8	82.2	43.7	35.7	81.7	12.3	11.1	90.3	7.1	5.1	71.7	90.2	49.4	54.8	28.9	13.8
440	23.09.2019 16:31	Rearing and fattening	3000	Baden-W�rttemberg	Initial use zur Risikobewertung	230.7	133.8	58.0	84.7	57.0	67.3	21.9	12.5	57.1	8.0	3.1	39.0				14.2	10.2	72.1	13.5	8.3	61.3	27.0	22.8	84.5				60.7	32.2	53.0	43.7	17.7	40.5	9.9	9.9	100.0	7.1	4.5	64.2	85.4	44.7	52.3	27.1	12.5
441	23.09.2019 21:41	Rearing and fattening	100	Baden-W�rttemberg	Initial use zur Risikobewertung	244.6	128.4	52.5	87.7	55.8	63.6	20.0	9.6	48.2	8.0	3.1	39.0				14.2	6.7	46.9	15.9	10.7	67.2	29.6	25.7	86.9				61.0	28.6	46.8	43.7	22.5	51.4	12.3	5.2	42.2	5.1	0.9	18.5	95.8	44.0	45.9	27.5	13.4
442	24.09.2019 07:27	Rearing and fattening	800	Thuringia	Initial use zur Risikobewertung	242.8	159.9	65.9	82.7	54.1	65.4	20.0	16.4	82.2	8.0	3.1	39.0				14.2	8.1	56.6	13.5	6.4	47.2	27.0	20.1	74.5				63.0	44.0	69.8	43.7	29.9	68.5	12.3	9.9	80.8	7.1	4.1	58.4	97.1	61.9	63.7	27.5	17.1
443	24.09.2019 08:44	Mixed production	10000	Lower Saxony	Secondary use	227.8	15.7	6.9	79.2	5.1	6.4	21.9	2.1	9.5	5.5	0.0	0.0				11.3	0.0	0.0	13.5	3.0	22.2	27.0	0.0	0.0				51.6	1.6	3.0	40.2	1.6	3.9	6.4	0.0	0.0	5.1	0.0	0.0	97.0	9.1	9.4	29.2	4.9
444	24.09.2019 08:47	Rearing and fattening	5000	Lower Saxony	Initial use zur Risikobewertung	247.3	176.2	71.3	88.8	69.7	78.5	21.9	13.7	62.6	5.5	5.5	100.0				14.2	12.9	90.6	17.6	17.6	100.0	29.6	20.0	67.7				63.0	54.7	86.9	43.7	38.7	88.6	12.3	9.9	80.8	7.1	6.1	86.7	95.5	51.8	54.2	27.1	12.8
445	24.09.2019 08:52	Mixed production	10000	Lower Saxony	Initial use zur Risikobewertung	250.9	14.4	5.7	85.9	3.0	3.5	21.9	0.0	0.0	8.0	0.0	0.0				11.3	0.0	0.0	15.2	3.0	19.8	29.6	0.0	0.0				60.7	1.3	2.1	43.7	1.3	3.0	9.9	0.0	0.0	7.1	0.0	0.0	104.3	10.1	9.6	29.2	5.6
446	24.09.2019 08:57	Rearing and fattening	100	Lower Saxony	Initial use zur Risikobewertung	251.6	129.6	51.5	93.5	56.9	60.9	26.7	15.6	58.4	8.0	1.6	19.5				14.2	10.3	72.7	17.6	7.6	43.5	27.0	21.8	80.8				61.0	22.8	37.4	43.7	10.6	24.2	12.3	12.3	100.0	5.1	0.0	0.0	97.1	49.8	51.3	27.5	17.2
447	24.09.2019 08:58	Rearing and fattening	2000	Lower Saxony	Initial use zur Risikobewertung	250.5	144.5	57.7	93.1	29.4	31.6	26.7	7.2	27.1	8.0	0.0	0.0				11.3	5.0	44.6	17.6	9.4	53.2	29.6	7.8	26.4				60.7	27.6	45.6	43.7	16.6	38.0	9.9	4.0	40.3	7.1	7.1	100.0	96.7	87.4	90.4	27.1	22.9
448	24.09.2019 10:38	Rearing and fattening	100	Baden-W�rttemberg	Initial use zur Risikobewertung	226.8	111.9	49.3	77.5	41.8	53.9	20.0	14.9	74.7	8.0	1.6	19.5				14.2	2.4	16.8	15.9	7.7	48.3	19.4	15.2	78.5				57.5	19.7	34.2	43.7	15.9	36.4	8.7	1.9	21.5	5.1	1.9	37.0	91.8	50.4	54.9	27.5	18.5
449	24.09.2019 13:59	Rearing and fattening	600	Saxony-Anhalt	Initial use zur Risikobewertung	253.6	169.3	66.8	93.5	70.3	75.2	26.7	19.0	71.1	8.0	3.1	39.0				14.2	13.3	93.4	17.6	13.4	76.4	27.0	21.5	79.7				63.0	33.9	53.8	43.7	21.6	49.5	12.3	5.2	42.2	7.1	7.1	100.0	97.1	65.1	67.0	27.5	16.4
450	24.09.2019 17:26	Piglet production	5000	Saxony	Initial use zur Risikobewertung	242.8	185.9	76.6	87.2	65.4	74.9	21.9	15.0	68.3	8.0	3.9	48.9				14.2	13.3	93.4	13.5	13.5	100.0	29.6	19.7	66.5				63.0	50.4	79.9	43.7	37.7	86.3	12.3	10.2	82.7	7.1	2.5	35.4	92.6	70.2	75.8	28.9	18.2
451	24.09.2019 21:05	Rearing and fattening	2000	Schleswig Holstein	Initial use zur Risikobewertung	229.1	138.8	60.6	82.7	51.3	62.1	20.0	11.3	56.4	8.0	3.1	39.0				14.2	12.9	90.6	13.5	4.1	30.7	27.0	19.9	73.8				61.0	41.1	67.4	43.7	28.8	66.1	12.3	12.3	100.0	5.1	0.0	0.0	85.4	46.3	54.2	27.1	12.2
452	25.09.2019 08:49	Rearing and fattening	2000	Lower Saxony	Initial use zur Risikobewertung	242.2	208.6	86.1	85.1	74.6	87.6	20.0	14.9	74.5	8.0	5.5	68.4				14.2	14.2	100.0	15.9	15.9	100.0	27.0	24.1	89.3				63.0	61.2	97.1	43.7	42.8	98.0	12.3	12.3	100.0	7.1	6.1	86.7	94.1	72.8	77.4	27.1	17.1
453	25.09.2019 09:04	Rearing and fattening	5000	Thuringia	Initial use zur Risikobewertung	239.8	198.9	82.9	82.7	77.5	93.7	20.0	16.4	82.2	8.0	8.0	100.0				14.2	12.5	88.1	13.5	13.5	100.0	27.0	27.0	100.0				63.0	56.3	89.4	43.7	40.0	91.6	12.3	9.2	75.1	7.1	7.1	100.0	94.1	65.1	69.2	27.1	14.4
454	25.09.2019 09:10	Rearing and fattening	1000	Baden-W�rttemberg	Initial use zur Risikobewertung	249.1	147.6	59.3	89.0	45.7	51.3	26.7	8.1	30.3	5.5	3.9	71.5				14.2	10.2	72.1	17.6	8.2	46.7	25.0	15.2	60.6				63.0	50.6	80.3	43.7	34.0	77.8	12.3	12.3	100.0	7.1	4.4	61.9	97.1	51.4	52.9	27.5	19.7
455	25.09.2019 09:18	Rearing and fattening	700	Lower Saxony	Initial use zur Risikobewertung	245.2	135.0	55.1	87.1	46.8	53.8	21.9	13.1	59.7	8.0	1.6	19.5				14.2	2.4	16.8	15.9	6.6	41.1	27.0	23.2	86.0				61.0	32.7	53.6	43.7	22.4	51.2	12.3	7.6	61.5	5.1	2.8	54.3	97.1	55.5	57.2	27.5	19.2
456	25.09.2019 09:58	Mixed production	2000	Thuringia	Initial use zur Risikobewertung	255.3	119.0	46.6	89.7	45.6	50.8	21.9	9.4	43.0	8.0	0.0	0.0				14.2	7.8	55.1	15.9	8.8	55.2	29.6	19.5	65.9				63.0	21.0	33.3	43.7	8.3	19.0	12.3	11.1	90.3	7.1	1.6	22.6	102.7	52.5	51.1	28.9	13.4
457	25.09.2019 10:34	Rearing and fattening	2000	North Rhine-Westphalia	Initial use zur Risikobewertung	227.3	168.8	74.3	84.4	75.6	89.5	24.8	23.3	94.2	8.0	3.1	39.0				14.2	12.9	90.6	13.5	13.5	100.0	23.9	22.7	95.1				57.5	32.8	57.1	43.7	22.3	51.0	8.7	8.7	100.0	5.1	1.8	35.8	85.4	60.4	70.7	27.1	16.2
458	25.09.2019 10:39	Rearing and fattening	2000	Lower Saxony	Initial use zur Risikobewertung	242.2	174.9	72.2	91.7	67.6	73.7	24.8	22.0	89.0	8.0	5.6	70.6				14.2	9.9	69.3	15.2	10.1	66.9	29.6	19.9	67.4				61.0	47.4	77.7	43.7	31.9	73.1	12.3	12.3	100.0	5.1	3.2	63.6	89.5	59.9	67.0	27.1	16.2
459	25.09.2019 11:09	Rearing and fattening	2000	Thuringia	Initial use zur Risikobewertung	237.0	133.0	56.1	85.1	67.7	79.5	20.0	16.4	82.2	8.0	3.1	39.0				14.2	11.9	84.0	15.9	11.8	74.0	27.0	24.4	90.4				57.5	19.1	33.3	43.7	11.1	25.5	8.7	4.5	51.5	5.1	3.5	68.5	94.4	46.2	48.9	27.5	16.6
460	25.09.2019 12:44	Rearing and fattening	400	Lower Saxony	Initial use zur Risikobewertung	222.5	146.6	65.9	85.1	57.3	67.3	20.0	10.8	53.9	8.0	3.1	39.0				14.2	9.4	65.8	15.9	12.6	78.8	27.0	21.5	79.7				51.6	28.4	54.9	40.2	20.4	50.8	6.4	5.2	81.4	5.1	2.8	54.3	85.7	60.9	71.1	27.5	16.3
461	25.09.2019 13:14	Rearing and fattening	500	North Rhine-Westphalia	Initial use zur Risikobewertung	243.8	157.6	64.6	85.3	60.8	71.2	20.0	16.8	84.2	8.0	3.1	39.0				14.2	10.1	70.7	13.5	6.4	47.2	29.6	24.4	82.5				63.0	44.9	71.3	43.7	32.3	73.9	12.3	7.6	61.5	7.1	5.1	71.7	95.5	51.9	54.4	27.1	9.9
462	25.09.2019 13:35	Rearing and fattening	2000	Saxony	Initial use zur Risikobewertung	232.6	168.9	72.6	85.1	70.6	82.9	20.0	15.5	77.5	8.0	3.1	39.0				14.2	11.9	84.0	15.9	15.9	100.0	27.0	24.1	89.3				60.7	43.8	72.2	43.7	30.7	70.3	9.9	9.9	100.0	7.1	3.2	45.1	86.8	54.5	62.9	27.1	12.2
463	25.09.2019 14:47	Rearing and fattening	600	North Rhine-Westphalia	Initial use zur Risikobewertung	217.6	144.0	66.1	75.1	50.1	66.7	20.0	10.7	53.3	8.0	5.5	68.4				14.2	8.9	62.7	13.5	8.3	61.3	19.4	16.8	86.6				57.1	37.1	64.9	43.7	23.6	54.1	6.4	6.4	100.0	7.1	7.1	100.0	85.4	56.8	66.5	27.1	18.5
464	25.09.2019 18:38	Mixed production	3000	Lower Saxony	Initial use zur Risikobewertung	241.9	147.2	60.9	81.8	52.6	64.4	21.9	17.2	78.5	5.5	3.9	71.5				11.3	5.8	51.2	13.5	7.5	55.7	29.6	18.2	61.6				57.5	32.9	57.2	43.7	26.1	59.8	8.7	2.4	27.2	5.1	4.4	86.4	102.7	61.7	60.1	28.9	16.5
465	25.09.2019 18:55	Piglet production	200	North Rhine-Westphalia	Initial use zur Risikobewertung	238.5	175.2	73.5	85.3	71.3	83.6	20.0	15.8	79.2	8.0	8.0	100.0				14.2	13.3	93.4	13.5	13.5	100.0	29.6	20.7	69.9				60.7	47.2	77.9	43.7	33.0	75.7	9.9	8.1	81.1	7.1	6.1	86.7	92.6	56.7	61.2	28.9	17.8
466	26.09.2019 07:01	Rearing and fattening	600	North Rhine-Westphalia	Initial use zur Risikobewertung	226.8	132.2	58.3	82.7	49.0	59.2	20.0	10.8	54.2	8.0	3.1	39.0				14.2	2.4	16.8	13.5	8.3	61.3	27.0	24.4	90.4				58.7	36.1	61.5	43.7	22.5	51.5	9.9	9.9	100.0	5.1	3.7	72.8	85.4	47.1	55.2	27.1	13.2
467	26.09.2019 08:38	Rearing and fattening	2000	Lower Saxony	Initial use zur Risikobewertung	238.6	172.6	72.3	83.9	64.9	77.4	18.5	11.1	59.9	8.0	3.1	39.0				14.2	12.9	90.6	13.5	12.4	91.5	29.6	25.4	85.8				60.7	41.0	67.6	43.7	24.9	57.1	9.9	9.9	100.0	7.1	6.1	86.7	94.1	66.8	71.0	27.1	13.0
468	26.09.2019 08:41	Mixed production	500	North Rhine-Westphalia	Initial use zur Risikobewertung	255.9	115.2	45.0	91.5	45.7	49.9	24.8	6.2	25.2	8.0	1.6	19.5				14.2	9.3	65.4	17.6	15.9	90.6	27.0	12.6	46.8				63.0	27.9	44.2	43.7	17.5	40.1	12.3	8.8	71.2	7.1	1.6	22.6	101.3	41.6	41.1	28.9	9.8
469	26.09.2019 09:17	Piglet production	5000	Thuringia	Initial use zur Risikobewertung	249.4	209.8	84.1	87.5	76.6	87.6	24.8	21.1	85.2	8.0	8.0	100.0				14.2	11.9	84.0	13.5	12.4	91.5	27.0	23.2	86.0				60.7	56.1	92.5	43.7	39.1	89.6	9.9	9.9	100.0	7.1	7.1	100.0	101.3	77.1	76.1	28.9	17.5
470	26.09.2019 12:54	Rearing and fattening	200	North Rhine-Westphalia	Initial use zur Risikobewertung	247.2	191.7	77.5	94.4	72.5	76.7	26.7	25.3	94.6	8.0	3.1	39.0				14.2	8.0	56.1	15.9	10.7	67.2	29.6	25.4	85.9				58.7	49.2	83.8	43.7	35.5	81.4	9.9	9.9	100.0	5.1	3.7	72.8	94.1	70.0	74.4	27.1	17.8
471	26.09.2019 14:13	Mixed production	2000	Lower Saxony	Initial use zur Risikobewertung	236.0	145.1	61.5	73.7	45.1	61.2	18.5	10.1	54.5	8.0	3.1	39.0				14.2	11.2	78.7	13.5	7.1	52.8	19.4	13.5	69.6				61.0	32.6	53.4	43.7	23.6	54.1	12.3	9.0	73.1	5.1	0.0	0.0	101.3	67.5	66.6	28.9	18.0
472	26.09.2019 15:22	Rearing and fattening	200	Lower Saxony	Initial use zur Risikobewertung	253.5	193.3	76.2	96.1	89.1	92.7	26.7	24.6	92.2	8.0	5.6	70.6				14.2	13.3	93.4	17.6	17.6	100.0	29.6	28.0	94.6				60.7	40.3	66.5	43.7	27.9	63.9	9.9	9.9	100.0	7.1	2.5	35.4	96.7	63.8	66.0	27.1	17.2
473	26.09.2019 18:09	Rearing and fattening	2000	Lower Saxony	Initial use zur Risikobewertung	244.5	158.4	64.8	96.1	67.8	70.6	26.7	19.2	71.9	8.0	3.1	39.0				14.2	11.6	81.4	17.6	8.2	46.7	29.6	25.7	86.9				63.0	34.1	54.1	43.7	20.7	47.4	12.3	9.9	80.8	7.1	3.4	48.7	85.4	56.5	66.2	27.1	17.9
474	26.09.2019 21:22	Rearing and fattening	500	North Rhine-Westphalia	Initial use zur Risikobewertung	238.1	148.1	62.2	85.1	59.4	69.8	20.0	15.9	79.4	8.0	3.1	39.0				14.2	6.5	45.7	15.9	9.6	60.0	27.0	24.4	90.4				57.5	34.8	60.6	43.7	26.9	61.6	8.7	5.2	59.4	5.1	2.8	54.3	95.5	53.8	56.4	27.1	15.3
475	26.09.2019 21:28	Mixed production	1000	Lower Saxony	Initial use zur Risikobewertung	243.2	156.3	64.3	84.7	52.5	62.0	21.9	12.6	57.5	8.0	3.1	39.0				14.2	8.2	57.4	13.5	8.3	61.3	27.0	20.3	75.3				61.0	39.3	64.5	43.7	24.3	55.6	12.3	12.3	100.0	5.1	2.8	54.3	97.6	64.5	66.1	29.2	22.8
476	26.09.2019 21:52	Rearing and fattening	2000	North Rhine-Westphalia	Secondary use	236.7	145.1	61.3	86.3	59.0	68.4	18.5	13.0	70.0	8.0	5.5	68.4				14.2	11.9	84.0	15.9	10.7	67.2	29.6	17.9	60.4				61.0	31.5	51.6	43.7	24.6	56.4	12.3	6.9	55.9	5.1	0.0	0.0	89.5	54.6	61.0	27.1	10.4
477	27.09.2019 10:25	Rearing and fattening	100	Baden-W�rttemberg	Initial use zur Risikobewertung	248.0	114.9	46.3	93.5	48.1	51.5	26.7	11.5	43.1	8.0	1.6	19.5				14.2	5.6	39.5	17.6	8.2	46.7	27.0	21.2	78.7				57.5	15.9	27.7	43.7	13.8	31.6	8.7	2.1	24.3	5.1	0.0	0.0	97.1	50.8	52.4	27.5	18.1
478	27.09.2019 11:59	Piglet production	5000	Thuringia	Initial use zur Risikobewertung	253.1	195.9	77.4	86.2	73.0	84.7	21.9	18.7	85.3	5.5	5.5	100.0				14.2	12.9	90.6	17.6	17.6	100.0	27.0	18.4	68.1				63.0	51.2	81.3	43.7	34.2	78.3	12.3	9.9	80.8	7.1	7.1	100.0	103.9	71.7	69.0	28.9	19.2
479	27.09.2019 14:28	Rearing and fattening	2000	Lower Saxony	Initial use zur Risikobewertung	237.8	175.0	73.6	82.7	65.4	79.1	20.0	18.2	91.1	8.0	1.6	19.5				14.2	10.2	72.1	13.5	11.3	83.5	27.0	24.1	89.3				61.0	52.3	85.7	43.7	38.1	87.3	12.3	12.3	100.0	5.1	1.9	37.0	94.1	57.3	60.9	27.1	16.7
480	27.09.2019 14:38	Mixed production	3000	Thuringia	Initial use zur Risikobewertung	247.0	188.4	76.3	82.7	68.2	82.5	20.0	16.4	82.2	8.0	3.1	39.0				14.2	11.9	84.0	13.5	13.5	100.0	27.0	23.2	86.0				63.0	49.8	79.0	43.7	34.8	79.6	12.3	9.9	80.8	7.1	5.1	71.7	101.3	70.4	69.5	28.9	20.4
481	27.09.2019 16:24	Rearing and fattening	400	Baden-W�rttemberg	Initial use zur Risikobewertung	239.2	139.0	58.1	84.7	58.1	68.6	23.3	9.5	40.7	8.0	3.1	39.0				11.3	9.4	83.3	15.2	9.2	60.5	27.0	27.0	100.0				58.7	20.4	34.8	43.7	11.4	26.1	9.9	8.1	81.1	5.1	0.9	18.5	95.8	60.4	63.0	27.5	15.3
482	27.09.2019 17:53	Piglet production	2000	North Rhine-Westphalia	Initial use zur Risikobewertung	233.1	140.5	60.3	82.7	60.1	72.6	20.0	15.9	79.4	8.0	3.1	39.0				14.2	11.9	84.0	13.5	9.4	69.3	27.0	19.7	73.1				57.5	26.1	45.4	43.7	20.3	46.5	8.7	3.1	35.1	5.1	2.8	54.3	92.9	54.4	58.5	29.2	15.4
483	28.09.2019 19:29	Rearing and fattening	600	Lower Saxony	Initial use zur Risikobewertung	235.6	160.7	68.2	85.1	58.2	68.4	20.0	7.7	38.7	8.0	5.5	68.4				14.2	9.9	69.5	15.9	10.7	67.2	27.0	24.4	90.4				61.0	43.5	71.3	43.7	31.2	71.5	12.3	12.3	100.0	5.1	0.0	0.0	89.5	59.0	66.0	27.1	16.3
484	29.09.2019 11:24	Piglet production	4000	North Rhine-Westphalia	Initial use zur Risikobewertung	237.4	164.5	69.3	87.7	73.6	83.9	20.0	20.0	100.0	8.0	3.1	39.0				14.2	13.3	93.4	15.9	14.8	92.8	29.6	22.4	75.7				52.4	33.9	64.7	41.0	25.8	62.9	6.4	4.0	62.9	5.1	4.1	81.5	97.2	57.1	58.7	28.9	14.0
485	29.09.2019 11:48	Rearing and fattening	600	Baden-W�rttemberg	Initial use zur Risikobewertung	228.2	124.1	54.4	81.8	47.5	58.1	21.9	10.4	47.3	8.0	5.5	68.4				14.2	6.3	44.1	15.2	7.6	50.4	22.4	17.7	79.0				61.0	32.6	53.4	43.7	22.6	51.8	12.3	9.9	80.8	5.1	0.0	0.0	85.4	44.0	51.5	27.1	13.4
486	30.09.2019 09:15	Rearing and fattening	2000	Schleswig Holstein	Initial use zur Risikobewertung	229.1	131.2	57.3	82.7	47.9	57.9	20.0	10.7	53.6	8.0	5.5	68.4				14.2	6.3	44.1	13.5	7.1	52.8	27.0	18.3	67.9				61.0	36.8	60.4	43.7	23.6	54.1	12.3	12.3	100.0	5.1	0.9	18.5	85.4	46.5	54.4	27.1	14.4
487	30.09.2019 18:19	Rearing and fattening	700	Lower Saxony	Initial use zur Risikobewertung	231.7	172.7	74.6	83.9	65.7	78.3	18.5	15.2	82.1	8.0	5.5	68.4				14.2	11.0	77.3	13.5	8.3	61.3	29.6	25.7	86.9				61.0	43.8	71.8	43.7	28.8	65.9	12.3	12.3	100.0	5.1	2.8	54.3	86.8	63.2	72.9	27.1	16.1
488	30.09.2019 21:29	Rearing and fattening	700	Lower Saxony	Initial use zur Risikobewertung	230.7	147.8	64.1	85.1	60.0	70.5	20.0	13.4	67.2	8.0	3.1	39.0				14.2	4.3	30.1	15.9	14.8	92.8	27.0	24.4	90.4				55.2	25.1	45.6	40.2	14.5	36.1	9.9	8.8	88.1	5.1	1.9	37.0	90.4	62.7	69.3	27.5	20.4
489	01.10.2019 11:36	Rearing and fattening	1000	Lower Saxony	Initial use zur Risikobewertung	223.2	135.3	60.6	82.7	52.4	63.3	20.0	11.2	55.8	8.0	3.1	39.0				14.2	8.2	57.4	13.5	7.1	52.8	27.0	22.8	84.5				55.1	26.8	48.6	43.7	19.7	45.2	6.4	5.2	81.4	5.1	1.9	37.0	85.4	56.2	65.7	27.1	15.4
490	01.10.2019 19:52	Rearing and fattening	2000	Thuringia	Initial use zur Risikobewertung	240.1	138.2	57.6	85.3	49.9	58.5	20.0	14.1	70.5	8.0	3.9	48.9				14.2	10.4	73.4	13.5	6.4	47.2	29.6	15.1	51.1				60.7	36.5	60.1	43.7	23.3	53.5	9.9	9.9	100.0	7.1	3.2	45.1	94.1	51.8	55.1	27.1	10.8
491	01.10.2019 19:59	Rearing and fattening	7000	North Rhine-Westphalia	Initial use zur Risikobewertung	233.7	160.1	68.5	85.3	60.2	70.5	20.0	13.6	68.0	8.0	5.5	68.4				14.2	12.9	90.6	13.5	10.5	77.8	29.6	17.7	59.8				63.0	46.4	73.7	43.7	29.9	68.5	12.3	11.1	90.3	7.1	5.4	77.0	85.4	53.5	62.7	27.1	16.3
492	02.10.2019 09:51	Mixed production	10000	Thuringia	Initial use zur Risikobewertung	258.2	195.3	75.6	92.5	65.4	70.7	24.8	20.3	81.8	8.0	3.9	48.9				14.2	10.1	70.7	15.9	15.9	100.0	29.6	15.2	51.4				63.0	54.9	87.1	43.7	37.1	85.0	12.3	12.3	100.0	7.1	5.5	77.4	102.7	75.0	73.1	28.9	17.6
493	03.10.2019 12:38	Rearing and fattening	200	Hesse	Initial use zur Risikobewertung	239.6	107.9	45.0	85.1	41.6	48.9	20.0	9.9	49.4	8.0	1.6	19.5				14.2	2.4	16.8	15.9	6.6	41.1	27.0	21.2	78.7				57.5	20.3	35.4	43.7	14.5	33.1	8.7	4.0	45.8	5.1	1.9	37.0	97.1	46.0	47.4	27.5	19.0
494	04.10.2019 08:23	Rearing and fattening	10000	Saxony-Anhalt	Initial use zur Risikobewertung	244.6	217.1	88.8	87.5	80.8	92.3	24.8	24.8	100.0	8.0	5.5	68.4				14.2	14.2	100.0	13.5	13.5	100.0	27.0	22.8	84.5				63.0	59.9	95.1	43.7	40.5	92.9	12.3	12.3	100.0	7.1	7.1	100.0	94.1	76.4	81.2	27.1	18.5
495	04.10.2019 15:09	Rearing and fattening	1000	Baden-W�rttemberg	Initial use zur Risikobewertung	233.8	160.0	68.4	82.7	60.5	73.1	20.0	10.8	53.9	8.0	3.1	39.0				14.2	14.2	100.0	13.5	8.3	61.3	27.0	24.1	89.3				61.0	42.8	70.2	43.7	29.6	67.8	12.3	12.3	100.0	5.1	0.9	18.5	90.1	56.6	62.9	27.1	13.7
496	04.10.2019 16:55	Rearing and fattening	700	Baden-W�rttemberg	Initial use zur Risikobewertung	231.8	169.0	72.9	87.7	69.6	79.3	20.0	17.2	85.8	8.0	3.1	39.0				14.2	11.2	78.7	15.9	13.7	86.0	29.6	24.4	82.5				58.7	41.1	70.0	43.7	30.7	70.4	9.9	7.6	76.1	5.1	2.8	54.3	85.4	58.4	68.3	27.1	14.0
497	04.10.2019 17:05	Rearing and fattening	700	Rhineland Palatinate	Initial use zur Risikobewertung	243.2	165.0	67.9	87.7	54.0	61.6	20.0	9.8	49.1	8.0	4.1	51.1				14.2	5.3	37.5	15.9	10.7	67.2	29.6	24.1	81.5				61.0	46.4	76.0	43.7	33.4	76.5	12.3	12.3	100.0	5.1	0.7	13.6	94.4	64.6	68.4	27.5	18.7
498	05.10.2019 20:13	Rearing and fattening	700	Baden-W�rttemberg	Initial use zur Risikobewertung	227.9	177.4	77.8	84.7	56.7	66.9	21.9	11.3	51.4	8.0	3.1	39.0				14.2	8.2	57.4	13.5	7.1	52.8	27.0	27.0	100.0				57.5	55.7	96.9	40.2	38.4	95.5	12.3	12.3	100.0	5.1	5.1	100.0	85.7	65.0	75.8	27.5	18.7
499	06.10.2019 22:40	Rearing and fattening	700	Baden-W�rttemberg	Initial use zur Risikobewertung	231.3	108.1	46.8	81.5	41.7	51.2	20.0	12.5	62.5	8.0	1.6	19.5				14.2	5.2	36.7	13.5	5.3	39.1	25.8	17.1	66.5				57.5	25.1	43.7	43.7	19.7	45.1	8.7	4.5	51.5	5.1	0.9	18.5	92.3	41.3	44.7	27.1	6.7
500	07.10.2019 11:45	Piglet production	1000	Lower Saxony	Initial use zur Risikobewertung	243.6	126.5	51.9	92.1	50.1	54.4	25.3	19.1	75.6	5.5	3.1	57.0				14.2	4.0	27.9	17.6	13.7	77.9	29.6	10.2	34.4				63.0	22.6	35.9	43.7	15.5	35.6	12.3	4.8	38.6	7.1	2.3	32.7	88.5	53.9	60.9	29.2	17.5
501	07.10.2019 12:40	Piglet production	500	Schleswig Holstein	Initial use zur Risikobewertung	249.6	169.8	68.1	87.1	59.1	67.8	21.9	10.8	49.1	8.0	3.1	39.0				14.2	11.6	81.2	15.9	10.7	67.2	27.0	22.9	84.9				63.0	50.7	80.4	43.7	32.2	73.8	12.3	12.3	100.0	7.1	6.1	86.7	99.5	60.1	60.4	28.9	15.4
502	08.10.2019 12:05	Rearing and fattening	100	Baden-W�rttemberg	Initial use zur Risikobewertung	230.4	120.8	52.4	78.6	46.2	58.8	20.0	8.4	42.2	8.0	0.0	0.0				11.3	6.9	61.3	13.5	9.4	69.3	25.8	21.4	83.1				55.1	22.9	41.6	43.7	18.9	43.3	6.4	4.0	62.7	5.1	0.0	0.0	96.7	51.8	53.5	27.1	12.8
503	08.10.2019 15:36	Piglet production	300	Lower Saxony	Initial use zur Risikobewertung	235.4	158.5	67.3	77.7	56.1	72.2	20.0	20.0	100.0	8.0	5.6	70.6				14.2	10.6	74.6	13.5	7.1	52.8	22.0	12.7	57.9				60.7	41.0	67.6	43.7	27.3	62.5	9.9	7.6	76.1	7.1	6.1	86.7	97.1	61.4	63.2	28.9	18.3
504	08.10.2019 21:24	Rearing and fattening	200	Lower Saxony	Initial use zur Risikobewertung	216.0	150.9	69.8	80.1	58.6	73.1	20.0	15.4	76.9	8.0	3.1	39.0				14.2	8.2	57.4	15.2	11.8	77.7	22.7	20.1	88.6				57.5	43.2	75.1	40.2	30.9	76.9	12.3	12.3	100.0	5.1	0.0	0.0	78.4	49.1	62.7	27.1	13.6
505	09.10.2019 10:00	Rearing and fattening	4000	Mecklenburg Western Pomerania	Initial use zur Risikobewertung	237.8	169.5	71.3	86.0	70.8	82.3	21.9	19.2	87.6	5.5	3.1	57.0				14.2	12.9	90.6	15.9	14.8	92.8	28.4	20.7	73.1				63.0	46.5	73.8	43.7	30.1	68.9	12.3	12.3	100.0	7.1	4.1	58.4	88.8	52.2	58.8	27.1	7.7
506	09.10.2019 11:04	Mixed production	600	Baden-W�rttemberg	Initial use zur Risikobewertung	249.0	133.2	53.5	87.7	48.5	55.3	20.0	10.8	54.2	8.0	3.1	39.0				14.2	7.2	50.8	15.9	12.6	78.8	29.6	14.7	49.9				58.7	26.7	45.4	43.7	17.0	38.9	9.9	8.8	88.1	5.1	0.9	17.9	102.7	58.1	56.6	28.9	14.5
507	10.10.2019 09:20	Rearing and fattening	3000	Schleswig Holstein	Initial use zur Risikobewertung	226.4	163.7	72.3	81.5	63.9	78.4	20.0	16.4	82.2	8.0	5.5	68.4				14.2	12.9	90.6	13.5	11.3	83.5	25.8	17.8	69.1				60.7	42.7	70.3	43.7	28.6	65.5	9.9	9.9	100.0	7.1	4.1	58.4	84.2	57.2	67.9	27.1	14.4
508	10.10.2019 13:22	Rearing and fattening	800	North Rhine-Westphalia	Initial use zur Risikobewertung	234.0	183.3	78.3	86.5	71.3	82.4	20.0	19.0	95.3	8.0	5.6	70.6				14.2	11.6	81.4	15.9	10.5	66.1	28.4	24.5	86.3				58.7	47.4	80.9	43.7	35.0	80.2	9.9	8.8	88.1	5.1	3.7	72.8	88.8	64.5	72.7	27.5	14.8
509	10.10.2019 15:03	Piglet production	4000	Lower Saxony	Initial use zur Risikobewertung	235.2	125.7	53.4	87.2	35.0	40.1	21.9	10.7	48.6	8.0	1.6	19.5				14.2	4.8	33.8	13.5	3.0	22.2	29.6	15.0	50.6				63.0	42.3	67.1	43.7	26.2	60.1	12.3	9.9	80.8	7.1	6.1	86.7	84.9	48.4	57.0	28.9	13.5
510	10.10.2019 19:17	Piglet production	5000	North Rhine-Westphalia	Initial use zur Risikobewertung	246.6	179.3	72.7	82.7	72.4	87.6	20.0	20.0	100.0	8.0	5.5	68.4				14.2	13.3	93.4	13.5	13.5	100.0	27.0	20.1	74.7				63.0	44.4	70.5	43.7	31.7	72.5	12.3	6.6	53.9	7.1	6.1	86.7	100.9	62.5	62.0	28.9	16.1
511	11.10.2019 08:14	Rearing and fattening	1000	Schleswig Holstein	Secondary use	241.0	107.4	44.5	83.5	37.2	44.6	21.9	10.4	47.3	5.5	0.0	0.0				14.2	8.4	58.8	13.5	5.2	38.7	28.4	13.3	46.7				63.0	33.2	52.6	43.7	21.1	48.3	12.3	7.6	61.5	7.1	4.5	64.2	94.4	37.0	39.1	27.5	14.8
512	11.10.2019 08:37	Rearing and fattening	7000	Mecklenburg Western Pomerania	Initial use zur Risikobewertung	243.9	189.4	77.6	90.8	79.4	87.4	26.7	21.7	81.3	8.0	5.5	68.4				14.2	14.2	100.0	13.5	13.5	100.0	28.4	24.5	86.3				63.0	46.0	72.9	43.7	29.9	68.5	12.3	9.9	80.8	7.1	6.1	86.7	90.1	64.0	71.0	27.1	19.8
513	12.10.2019 15:52	Rearing and fattening	700	Lower Saxony	Initial use zur Risikobewertung	229.6	153.2	66.7	81.5	49.4	60.6	20.0	11.6	58.0	8.0	3.1	39.0				14.2	7.2	50.8	13.5	7.1	52.8	25.8	20.3	78.8				61.0	41.5	68.0	43.7	27.3	62.6	12.3	12.3	100.0	5.1	1.9	37.0	87.1	62.2	71.5	27.1	16.3
514	13.10.2019 15:00	Rearing and fattening	4000	Lower Saxony	Initial use zur Risikobewertung	241.2	142.2	58.9	83.5	59.7	71.5	21.9	14.8	67.6	8.0	3.9	48.9				14.2	7.2	50.8	13.5	10.5	77.8	25.8	23.2	90.0				61.0	34.1	55.9	43.7	23.3	53.3	12.3	9.0	73.1	5.1	1.8	35.8	96.7	48.4	50.1	27.1	12.2
515	14.10.2019 08:47	Rearing and fattening	5000	North Rhine-Westphalia	Initial use zur Risikobewertung	224.3	149.6	66.7	83.5	64.8	77.6	21.9	18.4	83.8	8.0	3.1	39.0				14.2	14.2	100.0	13.5	11.2	83.0	25.8	17.8	69.1				60.7	44.0	72.5	43.7	27.9	63.9	9.9	9.9	100.0	7.1	6.1	86.7	80.1	40.9	51.0	27.1	9.7
516	14.10.2019 10:23	Mixed production	400	Schleswig Holstein	Initial use zur Risikobewertung	247.7	166.1	67.0	82.8	60.5	73.0	20.0	12.2	61.1	5.5	3.1	57.0				14.2	11.9	84.0	13.5	12.4	91.5	29.6	20.8	70.4				61.0	42.3	69.3	43.7	31.4	72.0	12.3	9.9	80.8	5.1	0.9	17.9	103.9	63.3	61.0	28.9	19.5
517	14.10.2019 11:35	Mixed production	400	Schleswig Holstein	Initial use zur Risikobewertung	243.0	167.7	69.0	80.2	58.9	73.4	20.0	12.2	61.1	5.5	3.1	57.0				14.2	11.9	84.0	13.5	10.5	77.8	27.0	21.1	78.2				61.0	41.4	67.8	43.7	31.4	72.0	12.3	9.9	80.8	5.1	0.0	0.0	101.9	67.4	66.2	29.2	24.3
518	14.10.2019 12:13	Rearing and fattening	3000	Schleswig Holstein	Initial use zur Risikobewertung	231.6	175.2	75.7	84.1	64.4	76.5	20.0	15.0	75.0	8.0	5.5	68.4				14.2	14.2	100.0	13.5	11.2	83.0	28.4	18.4	64.9				58.7	45.9	78.2	43.7	34.1	78.0	9.9	9.9	100.0	5.1	1.8	36.4	88.8	65.0	73.2	27.1	18.8
519	14.10.2019 13:50	Rearing and fattening	100	Thuringia	Initial use zur Risikobewertung	251.5	149.5	59.4	94.9	69.6	73.4	26.7	19.7	73.7	8.0	3.1	39.0				14.2	10.3	72.7	17.6	16.4	93.5	28.4	20.0	70.6				59.5	16.2	27.2	40.2	7.7	19.1	12.3	4.0	32.5	7.1	4.5	64.2	97.1	63.7	65.6	27.5	19.0
520	14.10.2019 15:54	Mixed production	1000	Baden-W�rttemberg	Initial use zur Risikobewertung	256.1	83.9	32.8	96.1	45.5	47.4	26.7	12.5	46.9	8.0	3.1	39.0				14.2	6.5	45.7	17.6	7.1	40.1	29.6	16.3	55.2				58.4	11.2	19.2	41.0	10.0	24.4	12.3	1.2	9.7	5.1	0.0	0.0	101.6	27.2	26.7	29.2	9.9
521	15.10.2019 11:34	Rearing and fattening	1000	Rhineland Palatinate	Initial use zur Risikobewertung	230.2	144.2	62.6	82.7	55.5	67.2	18.5	12.7	68.3	8.0	3.1	39.0				14.2	10.2	72.1	13.5	5.3	39.1	28.4	24.2	85.3				58.7	31.7	54.1	43.7	23.7	54.3	9.9	8.1	81.1	5.1	0.0	0.0	88.8	56.9	64.0	27.1	10.0
522	16.10.2019 08:08	Rearing and fattening	200	Thuringia	Initial use zur Risikobewertung	251.4	185.6	73.8	91.3	79.6	87.1	24.8	23.8	96.2	8.0	5.6	70.6				14.2	11.9	84.0	15.9	12.9	81.2	28.4	25.2	88.8				63.0	40.2	63.9	43.7	24.2	55.4	12.3	9.9	80.8	7.1	6.1	86.7	97.1	65.8	67.7	27.5	19.6
523	16.10.2019 11:24	Rearing and fattening	400	North Rhine-Westphalia	Initial use zur Risikobewertung	219.4	120.8	55.1	81.5	50.2	61.6	20.0	12.1	60.5	8.0	3.1	39.0				14.2	4.3	30.1	13.5	7.5	55.7	25.8	23.2	90.0				55.1	21.8	39.6	43.7	14.8	34.0	6.4	4.3	66.7	5.1	2.8	54.3	82.8	48.7	58.9	27.5	12.7
524	17.10.2019 09:53	Rearing and fattening	4000	Schleswig Holstein	Initial use zur Risikobewertung	232.7	149.5	64.2	82.6	61.2	74.1	21.9	17.0	77.5	5.5	5.5	100.0				14.2	9.3	65.4	15.2	11.0	72.7	25.8	18.4	71.2				63.0	35.9	57.0	43.7	18.4	42.1	12.3	12.3	100.0	7.1	5.2	73.9	87.1	52.4	60.2	27.1	15.5
525	17.10.2019 10:50	Mixed production	200	Lower Saxony	Initial use zur Risikobewertung	248.9	184.7	74.2	89.7	69.2	77.2	21.9	15.8	72.1	8.0	5.6	70.6				14.2	7.3	51.4	15.9	15.9	100.0	29.6	24.5	82.9				58.7	49.6	84.5	43.7	36.9	84.5	9.9	9.9	100.0	5.1	2.8	54.3	100.6	65.9	65.5	29.2	17.5
526	17.10.2019 16:26	Rearing and fattening	4000	Berlin	Initial use zur Risikobewertung	250.3	215.0	85.9	90.5	66.7	73.7	24.8	17.0	68.6	8.0	5.5	68.4				14.2	12.9	90.6	15.2	12.2	80.2	28.4	19.2	67.7				63.0	58.0	92.0	43.7	38.6	88.5	12.3	12.3	100.0	7.1	7.1	100.0	96.7	90.2	93.3	27.1	22.5
527	18.10.2019 19:32	Piglet production	200	North Rhine-Westphalia	Initial use zur Risikobewertung	242.4	150.9	62.3	82.7	59.7	72.2	20.0	16.3	81.7	8.0	3.1	39.0				14.2	13.3	93.4	13.5	9.4	69.3	27.0	17.6	65.3				61.0	32.0	52.5	43.7	23.1	52.8	12.3	8.1	65.6	5.1	0.9	17.9	98.6	59.2	60.0	28.9	13.4
528	20.10.2019 17:02	Rearing and fattening	2000	Brandenburg	Initial use zur Risikobewertung	233.0	93.7	40.2	83.5	43.3	51.9	21.9	11.7	53.4	8.0	3.1	39.0				14.2	10.2	72.1	13.5	8.2	60.9	25.8	10.0	38.8				60.7	16.7	27.6	43.7	7.9	18.2	9.9	4.3	42.8	7.1	4.5	64.2	88.8	33.6	37.9	27.1	8.8
529	22.10.2019 08:27	Rearing and fattening	700	Bavaria	Initial use zur Risikobewertung	226.9	188.8	83.2	81.1	75.8	93.5	24.8	23.3	94.2	8.0	5.5	68.4				14.2	12.9	90.6	15.9	15.9	100.0	18.2	18.2	100.0				58.7	49.0	83.5	43.7	38.1	87.3	9.9	9.9	100.0	5.1	0.9	18.5	87.1	63.9	73.4	27.1	17.4
530	22.10.2019 10:54	Mixed production	600	Rhineland Palatinate	Initial use zur Risikobewertung	263.0	170.5	64.8	96.1	70.9	73.7	26.7	16.9	63.1	8.0	3.1	39.0				14.2	11.4	80.1	17.6	17.6	100.0	29.6	21.9	74.1				63.0	45.5	72.1	43.7	28.1	64.4	12.3	12.3	100.0	7.1	5.1	71.7	103.9	54.2	52.1	28.9	9.7
531	22.10.2019 11:15	Rearing and fattening	1000	Lower Saxony	Initial use zur Risikobewertung	244.2	102.1	41.8	86.1	37.4	43.4	21.9	11.2	51.1	8.0	1.6	19.5				14.2	3.6	25.2	13.5	6.0	44.3	28.4	15.0	52.9				61.0	22.9	37.6	43.7	14.0	32.0	12.3	7.1	57.8	5.1	1.8	36.4	97.1	41.8	43.1	27.5	13.8
532	23.10.2019 10:21	Rearing and fattening	4000	Bavaria	Initial use zur Risikobewertung	242.6	163.2	67.3	92.5	63.7	68.9	26.7	11.0	41.1	8.0	5.6	70.6				14.2	11.0	77.3	15.2	12.2	80.2	28.4	23.9	84.2				63.0	51.0	80.9	43.7	39.0	89.4	12.3	8.8	71.2	7.1	3.2	45.1	87.1	48.5	55.7	27.1	15.5
533	23.10.2019 14:58	Piglet production	2000	Lower Saxony	Initial use zur Risikobewertung	247.2	161.9	65.5	82.7	58.7	70.9	20.0	18.2	91.1	8.0	5.6	70.6				14.2	7.4	52.3	13.5	4.1	30.7	27.0	23.2	86.0				63.0	42.6	67.6	43.7	26.5	60.8	12.3	9.9	80.8	7.1	6.1	86.7	101.5	60.6	59.7	28.9	16.3
534	23.10.2019 19:54	Piglet production	300	North Rhine-Westphalia	Initial use zur Risikobewertung	251.9	176.9	70.2	86.9	62.7	72.2	20.0	13.9	69.7	8.0	3.1	39.0				14.2	12.9	90.6	15.2	8.3	54.7	29.6	24.5	82.9				61.0	45.5	74.6	43.7	35.8	82.1	12.3	8.8	71.2	5.1	0.9	18.5	103.9	68.6	66.1	28.9	18.7
535	24.10.2019 17:44	Rearing and fattening	200	North Rhine-Westphalia	Initial use zur Risikobewertung	242.6	199.7	82.3	84.1	74.0	87.9	20.0	16.4	82.2	8.0	8.0	100.0				14.2	14.2	100.0	13.5	13.5	100.0	28.4	21.8	76.8				63.0	53.1	84.2	43.7	38.2	87.5	12.3	7.8	63.4	7.1	7.1	100.0	95.5	72.6	76.1	27.1	21.8
536	24.10.2019 21:48	Mixed production	900	North Rhine-Westphalia	Initial use zur Risikobewertung	224.7	139.6	62.1	78.2	49.1	62.8	20.0	14.4	71.9	8.0	3.1	39.0				14.2	10.2	72.1	13.5	6.4	47.2	22.4	15.0	66.7				61.0	40.6	66.6	43.7	29.8	68.3	12.3	8.1	65.6	5.1	2.8	54.3	85.6	49.9	58.3	28.9	17.2
537	26.10.2019 20:36	Rearing and fattening	700	North Rhine-Westphalia	Initial use zur Risikobewertung	219.2	148.9	67.9	86.1	59.8	69.5	21.9	19.1	87.1	8.0	1.6	19.5				14.2	9.0	63.3	13.5	9.4	69.3	28.4	20.8	73.3				55.1	37.3	67.8	43.7	29.6	67.9	6.4	4.3	66.7	5.1	3.5	68.5	78.1	51.7	66.3	27.5	18.4
538	28.10.2019 11:15	Piglet production	200	Bavaria	Initial use zur Risikobewertung	260.7	145.0	55.6	96.1	65.4	68.1	26.7	16.5	61.9	8.0	5.6	70.6				14.2	11.3	79.5	17.6	10.7	60.9	29.6	21.2	71.7				63.0	29.5	46.8	43.7	19.1	43.9	12.3	7.8	63.5	7.1	2.5	35.8	101.6	50.1	49.3	29.2	15.2
539	28.10.2019 18:00	Rearing and fattening	400	Bavaria	Initial use zur Risikobewertung	217.7	126.6	58.2	84.1	51.8	61.6	20.0	11.6	58.0	8.0	3.1	39.0				14.2	7.2	50.8	13.5	7.1	52.8	28.4	22.7	80.1				55.2	24.0	43.4	40.2	14.5	36.1	9.9	7.6	76.1	5.1	1.9	37.0	78.4	50.9	64.9	27.1	14.6
540	28.10.2019 22:02	Mixed production	500	Baden-W�rttemberg	Initial use zur Risikobewertung	210.8	144.1	68.3	73.7	52.9	71.8	18.5	15.4	82.9	8.0	3.1	39.0				14.2	11.2	78.7	13.5	7.1	52.8	19.4	16.1	83.0				54.0	34.7	64.2	40.2	29.7	74.0	8.7	4.0	45.8	5.1	0.9	18.5	83.2	56.5	67.9	28.9	20.5
541	30.10.2019 09:52	Rearing and fattening	300	Bavaria	Initial use zur Risikobewertung	224.7	162.7	72.4	81.5	63.2	77.5	20.0	15.8	79.2	8.0	3.1	39.0				14.2	9.9	69.3	13.5	10.1	75.0	25.8	24.2	93.9				63.0	45.6	72.4	43.7	28.8	66.0	12.3	12.3	100.0	7.1	4.5	64.2	80.1	53.9	67.3	27.1	13.8
542	02.11.2019 15:10	Rearing and fattening	2000	Rhineland Palatinate	Initial use zur Risikobewertung	235.7	93.4	39.6	81.5	40.6	49.8	20.0	7.5	37.5	8.0	3.1	39.0				14.2	5.6	39.1	13.5	4.1	30.7	25.8	20.3	78.8				57.5	16.0	27.9	43.7	13.2	30.3	8.7	1.9	21.5	5.1	0.9	18.5	96.7	36.7	38.0	27.1	14.2
543	02.11.2019 16:10	Rearing and fattening	2000	North Rhine-Westphalia	Initial use zur Risikobewertung	225.1	133.3	59.2	77.0	46.0	59.7	20.0	13.4	67.2	8.0	3.1	39.0				14.2	8.8	61.7	13.5	7.1	52.8	21.3	13.5	63.5				61.0	41.6	68.3	43.7	27.5	63.1	12.3	12.3	100.0	5.1	1.8	35.8	87.1	45.7	52.5	27.1	11.0
544	03.11.2019 14:40	Rearing and fattening	400	North Rhine-Westphalia	Initial use zur Risikobewertung	236.2	200.0	84.7	81.4	75.5	92.7	20.0	18.5	92.8	5.5	5.5	100.0				14.2	11.9	84.0	15.9	13.7	86.0	25.8	25.8	100.0				60.7	51.6	85.1	43.7	35.6	81.5	9.9	9.9	100.0	7.1	6.1	86.7	94.1	72.9	77.5	27.1	18.5
545	04.11.2019 14:16	Rearing and fattening	6000	Saxony-Anhalt	Initial use zur Risikobewertung	232.8	198.0	85.1	83.3	72.5	86.9	20.5	18.7	91.3	8.0	5.5	68.4				11.3	9.9	88.2	15.2	9.9	65.5	28.4	28.4	100.0				60.7	58.1	95.7	43.7	41.1	94.1	9.9	9.9	100.0	7.1	7.1	100.0	88.8	67.5	76.0	27.1	16.7
546	05.11.2019 17:45	Piglet production	400	Baden-W�rttemberg	Initial use zur Risikobewertung	244.7	120.6	49.3	87.7	42.8	48.8	20.0	7.6	38.2	8.0	1.6	19.5				14.2	10.2	72.1	15.9	8.8	55.2	29.6	14.6	49.2				61.0	30.1	49.4	43.7	21.2	48.5	12.3	9.0	73.1	5.1	0.0	0.0	96.0	47.7	49.7	28.9	19.1
547	05.11.2019 18:52	Mixed production	2000	Schleswig Holstein	Initial use zur Risikobewertung	223.9	158.4	70.8	77.7	61.4	79.0	20.0	18.1	90.6	8.0	8.0	100.0				14.2	11.6	81.2	13.5	7.1	52.8	22.0	16.6	75.6				63.0	52.7	83.7	43.7	35.0	80.1	12.3	12.3	100.0	7.1	5.5	77.4	83.2	44.3	53.3	28.9	13.1
548	06.11.2019 13:04	Rearing and fattening	100	Baden-W�rttemberg	Initial use zur Risikobewertung	225.8	143.3	63.5	73.9	49.7	67.2	20.0	14.8	73.9	8.0	5.6	70.6				14.2	6.5	45.7	13.5	7.1	52.8	18.2	15.6	85.8				55.1	40.4	73.4	43.7	32.2	73.7	6.4	6.4	100.0	5.1	1.9	37.0	96.7	53.2	55.0	27.1	15.9
549	06.11.2019 13:05	Rearing and fattening	2000	Schleswig Holstein	Initial use zur Risikobewertung	229.3	201.1	87.7	81.5	68.0	83.4	20.0	16.4	82.2	8.0	3.1	39.0				14.2	13.3	93.4	13.5	13.5	100.0	25.8	21.6	83.8				60.7	60.7	100.0	43.7	43.7	100.0	9.9	9.9	100.0	7.1	7.1	100.0	87.1	72.5	83.2	27.1	18.5
550	06.11.2019 20:46	Mixed production	4000	Baden-W�rttemberg	Initial use zur Risikobewertung	247.6	155.2	62.7	85.3	55.1	64.6	20.0	8.9	44.5	8.0	3.1	39.0				14.2	11.9	84.0	13.5	12.4	91.5	29.6	18.7	63.4				61.0	38.5	63.1	43.7	27.4	62.8	12.3	10.2	82.7	5.1	0.9	18.5	101.3	61.6	60.8	28.9	17.2
551	07.11.2019 15:53	Rearing and fattening	600	Lower Saxony	Initial use zur Risikobewertung	223.0	136.5	61.2	81.5	46.0	56.4	20.0	9.9	49.4	8.0	3.1	39.0				14.2	5.0	35.4	13.5	6.4	47.2	25.8	21.6	83.8				61.0	34.7	56.9	43.7	26.3	60.2	12.3	7.6	61.5	5.1	0.9	17.9	80.5	55.7	69.2	27.5	20.4
552	08.11.2019 20:52	Piglet production	100	Baden-W�rttemberg	Initial use zur Risikobewertung	247.0	186.2	75.4	84.7	72.8	85.9	21.9	17.4	79.5	8.0	5.5	68.4				14.2	11.9	84.0	13.5	13.5	100.0	27.0	24.4	90.4				61.0	45.4	74.4	43.7	31.8	72.8	12.3	9.9	80.8	5.1	3.7	72.8	101.3	68.0	67.1	28.9	19.0
553	10.11.2019 13:12	Rearing and fattening	2000	North Rhine-Westphalia	Initial use zur Risikobewertung	222.0	155.4	70.0	73.9	58.4	79.0	20.0	14.8	74.2	8.0	5.6	70.6				14.2	11.9	84.0	13.5	9.4	69.3	18.2	16.6	91.3				61.0	38.2	62.6	43.7	24.1	55.1	12.3	12.3	100.0	5.1	1.8	35.8	87.1	58.8	67.5	27.1	17.4
554	10.11.2019 14:45	Piglet production	400	Lower Saxony	Initial use zur Risikobewertung	250.9	192.3	76.6	93.7	74.6	79.6	26.7	22.5	84.4	8.0	3.1	39.0				14.2	12.5	88.1	15.2	15.2	100.0	29.6	21.2	71.7				63.0	50.9	80.7	43.7	32.5	74.3	12.3	12.3	100.0	7.1	6.1	86.7	94.3	66.9	71.0	28.9	17.0
555	10.11.2019 19:46	Mixed production	3000	Lower Saxony	Initial use zur Risikobewertung	253.5	178.3	70.3	94.4	57.2	60.6	26.7	15.5	58.2	8.0	3.1	39.0				14.2	10.2	72.1	15.9	12.9	81.2	29.6	15.4	52.0				63.0	51.1	81.1	43.7	32.7	74.8	12.3	12.3	100.0	7.1	6.1	86.7	96.0	69.9	72.9	28.9	18.2
556	11.11.2019 16:04	Rearing and fattening	400	Lower Saxony	Initial use zur Risikobewertung	227.8	171.5	75.3	73.9	50.1	67.7	20.0	13.0	65.0	8.0	5.5	68.4				14.2	6.3	44.1	13.5	7.1	52.8	18.2	18.2	100.0				57.1	49.2	86.2	43.7	37.4	85.7	6.4	6.4	100.0	7.1	5.4	77.0	96.7	72.2	74.6	27.1	16.7
557	11.11.2019 20:14	Mixed production	1000	Baden-W�rttemberg	Initial use zur Risikobewertung	261.0	123.5	47.3	96.1	48.7	50.6	26.7	11.9	44.4	8.0	3.1	39.0				14.2	6.3	44.1	17.6	9.6	54.3	29.6	17.8	60.4				61.0	26.9	44.1	43.7	18.5	42.3	12.3	7.6	61.5	5.1	0.9	17.9	103.9	48.0	46.1	28.9	16.1
558	12.11.2019 07:49	Piglet production	2000	Schleswig Holstein	Initial use zur Risikobewertung	235.9	166.6	70.6	82.7	59.6	72.0	20.0	16.3	81.7	8.0	5.5	68.4				14.2	8.2	57.4	13.5	8.3	61.3	27.0	21.3	79.0				63.0	45.9	72.8	43.7	28.5	65.4	12.3	12.3	100.0	7.1	5.1	71.7	90.2	61.2	67.8	28.9	17.4
559	13.11.2019 11:21	Rearing and fattening	1000	Lower Saxony	Initial use zur Risikobewertung	249.3	198.3	79.5	90.8	71.2	78.4	26.7	19.8	74.2	8.0	5.5	68.4				14.2	14.2	100.0	13.5	10.5	77.8	28.4	21.1	74.5				63.0	53.8	85.4	43.7	39.6	90.6	12.3	9.9	80.8	7.1	4.3	61.1	95.5	73.3	76.8	27.1	15.1
560	13.11.2019 15:30	Rearing and fattening	4000	Lower Saxony	Initial use zur Risikobewertung	229.1	97.4	42.5	87.7	41.5	47.3	21.9	12.2	55.4	8.0	1.6	19.5				14.2	8.0	56.4	15.2	5.8	38.2	28.4	13.9	49.0				63.0	19.9	31.5	43.7	15.9	36.4	12.3	2.4	19.3	7.1	1.6	22.6	78.4	36.1	46.1	27.1	10.6
561	13.11.2019 17:00	Mixed production	2000	Baden-W�rttemberg	Initial use zur Risikobewertung	240.1	172.7	71.9	78.2	61.7	78.9	20.0	15.0	75.0	8.0	5.5	68.4				14.2	11.6	81.4	13.5	11.3	83.5	22.4	18.4	81.9				63.0	55.2	87.6	43.7	36.8	84.3	12.3	12.3	100.0	7.1	6.1	86.7	98.9	55.7	56.4	28.9	19.7
562	13.11.2019 21:44	Piglet production	200	Lower Saxony	Initial use zur Risikobewertung	251.4	186.9	74.3	94.1	69.7	74.0	24.8	20.3	81.9	8.0	5.5	68.4				14.2	6.9	48.6	17.6	11.2	63.7	29.6	25.8	87.3				63.0	52.7	83.7	43.7	33.4	76.4	12.3	12.3	100.0	7.1	7.1	100.0	94.3	64.5	68.4	29.2	17.7
563	15.11.2019 11:39	Piglet production	300	North Rhine-Westphalia	Initial use zur Risikobewertung	251.5	219.4	87.2	88.9	79.2	89.1	21.9	20.5	93.4	8.0	8.0	100.0				14.2	12.9	90.6	15.2	12.2	80.2	29.6	25.7	86.9				58.7	46.4	79.1	43.7	32.8	75.1	9.9	9.9	100.0	5.1	3.7	72.8	103.9	93.7	90.2	28.9	23.4
564	16.11.2019 14:31	Rearing and fattening	3000	North Rhine-Westphalia	Initial use zur Risikobewertung	232.2	140.2	60.4	84.1	57.9	68.8	20.0	10.8	54.2	8.0	3.1	39.0				14.2	14.2	100.0	13.5	9.4	69.3	28.4	20.3	71.6				61.0	28.7	47.1	43.7	18.8	43.0	12.3	9.9	80.8	5.1	0.0	0.0	87.1	53.6	61.5	27.1	14.2
565	17.11.2019 00:18	Piglet production	400	Saxony-Anhalt	Initial use zur Risikobewertung	250.2	159.2	63.6	87.7	66.7	76.1	20.0	17.3	86.4	8.0	3.1	39.0				14.2	11.0	77.3	15.9	12.9	81.2	29.6	22.4	75.7				63.0	45.7	72.5	43.7	32.7	74.8	12.3	7.8	63.5	7.1	5.2	73.9	99.5	46.8	47.0	28.9	17.3
566	17.11.2019 11:09	Rearing and fattening	1000	Hesse	Initial use zur Risikobewertung	214.6	120.5	56.1	79.4	57.3	72.1	20.0	16.4	82.2	8.0	3.1	39.0				14.2	9.9	69.5	15.9	6.6	41.1	21.3	21.3	100.0				55.1	25.3	46.0	43.7	20.1	46.1	6.4	5.2	81.4	5.1	0.0	0.0	80.1	37.9	47.3	27.1	9.9
567	17.11.2019 11:12	Mixed production	1000	Baden-W�rttemberg	Initial use zur Risikobewertung	257.6	160.7	62.4	92.5	63.2	68.3	24.8	11.3	45.8	8.0	5.6	70.6				14.2	11.9	84.0	15.9	12.9	81.2	29.6	21.3	72.1				63.0	44.6	70.7	43.7	30.9	70.8	12.3	6.6	53.9	7.1	7.1	100.0	102.1	52.9	51.8	28.9	17.9
568	17.11.2019 11:25	Mixed production	300	Baden-W�rttemberg	Initial use zur Risikobewertung	244.0	141.5	58.0	86.9	51.0	58.7	20.0	12.6	63.0	8.0	3.1	39.0				14.2	9.9	69.5	15.2	8.8	57.9	29.6	16.6	56.2				61.0	30.5	50.0	43.7	21.1	48.3	12.3	7.6	61.5	5.1	1.9	37.0	96.0	60.0	62.5	28.9	19.0
569	17.11.2019 11:27	Rearing and fattening	2000	North Rhine-Westphalia	Initial use zur Risikobewertung	228.3	131.0	57.4	78.5	49.6	63.2	21.9	16.4	74.7	8.0	1.6	19.5				14.2	9.7	68.4	13.5	12.4	91.5	20.8	9.5	45.9				61.0	29.3	48.0	43.7	20.5	47.0	12.3	8.8	71.2	5.1	0.0	0.0	88.8	52.1	58.7	27.1	15.1
570	17.11.2019 11:28	Mixed production	3000	North Rhine-Westphalia	Initial use zur Risikobewertung	238.5	120.1	50.3	83.9	52.2	62.2	18.5	9.3	50.3	8.0	3.1	39.0				14.2	12.9	90.6	13.5	5.2	38.7	29.6	21.6	73.1				61.0	21.9	35.9	43.7	17.6	40.4	12.3	3.6	29.0	5.1	0.7	13.6	93.6	46.0	49.2	28.9	9.6
571	17.11.2019 11:38	Rearing and fattening	700	Lower Saxony	Initial use zur Risikobewertung	236.4	166.6	70.5	86.5	52.2	60.3	20.0	11.6	58.0	8.0	5.6	70.6				14.2	9.9	69.3	15.9	8.4	52.8	28.4	16.7	58.7				61.0	49.1	80.5	43.7	36.8	84.4	12.3	12.3	100.0	5.1	0.0	0.0	88.8	65.3	73.5	27.1	15.6
572	17.11.2019 11:39	Piglet production	10000	Thuringia	Initial use zur Risikobewertung	245.0	217.9	88.9	91.1	78.9	86.6	26.7	21.5	80.7	8.0	8.0	100.0				14.2	12.9	90.6	15.2	15.2	100.0	27.0	21.3	78.8				63.0	63.0	100.0	43.7	43.7	100.0	12.3	12.3	100.0	7.1	7.1	100.0	90.9	76.0	83.6	28.9	23.4
573	17.11.2019 11:43	Rearing and fattening	900	Lower Saxony	Initial use zur Risikobewertung	228.5	176.2	77.1	79.0	68.9	87.2	20.0	12.2	61.1	5.5	3.1	57.0				14.2	14.2	100.0	13.5	13.5	100.0	25.8	25.8	100.0				60.7	46.5	76.7	43.7	30.5	69.8	9.9	9.9	100.0	7.1	6.1	86.7	88.8	60.8	68.4	27.1	15.9
574	17.11.2019 11:50	Mixed production	3000	North Rhine-Westphalia	Initial use zur Risikobewertung	242.3	171.1	70.6	85.3	61.2	71.8	20.0	19.0	95.3	8.0	1.6	19.5				14.2	10.6	74.6	13.5	10.5	77.8	29.6	19.5	65.9				61.0	41.5	68.0	43.7	29.2	66.9	12.3	12.3	100.0	5.1	0.0	0.0	96.0	68.4	71.2	28.9	21.6
575	17.11.2019 11:52	Mixed production	4000	Lower Saxony	Initial use zur Risikobewertung	228.0	171.5	75.2	75.1	56.0	74.6	20.0	16.8	83.9	8.0	8.0	100.0				14.2	10.2	72.1	13.5	8.3	61.3	19.4	12.7	65.7				61.0	48.8	79.9	43.7	35.8	82.1	12.3	11.1	90.3	5.1	1.8	35.8	91.9	66.7	72.6	28.9	18.4
576	17.11.2019 11:54	Rearing and fattening	2000	Bavaria	Initial use zur Risikobewertung	221.2	151.1	68.3	80.1	59.6	74.4	18.5	12.6	68.0	8.0	5.5	68.4				14.2	11.2	78.7	13.5	7.1	52.8	25.8	23.2	90.0				61.0	43.0	70.5	43.7	30.1	69.0	12.3	10.2	82.7	5.1	2.8	54.3	80.1	48.5	60.5	27.1	13.4
577	17.11.2019 11:54	Rearing and fattening	4000	Lower Saxony	Initial use zur Risikobewertung	238.1	140.6	59.1	88.3	70.0	79.3	26.7	20.2	75.5	8.0	3.1	39.0				14.2	10.2	72.1	13.5	13.5	100.0	25.8	22.9	88.8				61.0	16.2	26.6	43.7	10.3	23.6	12.3	5.9	48.3	5.1	0.0	0.0	88.8	54.4	61.3	27.1	9.0
578	17.11.2019 11:59	Piglet production	900	Saxony	Initial use zur Risikobewertung	243.4	128.5	52.8	85.3	48.6	57.0	20.0	12.6	63.0	8.0	3.1	39.0				14.2	8.7	61.5	13.5	8.2	60.9	29.6	15.9	53.9				58.7	28.0	47.7	43.7	15.1	34.6	9.9	7.8	78.6	5.1	5.1	100.0	99.5	51.9	52.2	28.9	11.5
579	17.11.2019 12:10	Mixed production	2000	Lower Saxony	Initial use zur Risikobewertung	252.0	191.0	75.8	90.1	70.6	78.4	24.8	19.8	79.8	8.0	5.5	68.4				14.2	11.9	84.0	13.5	10.5	77.8	29.6	22.9	77.5				60.7	50.7	83.6	43.7	33.7	77.2	9.9	9.9	100.0	7.1	7.1	100.0	101.3	69.6	68.7	28.9	18.2
580	17.11.2019 12:12	Piglet production	2000	North Rhine-Westphalia	Initial use zur Risikobewertung	249.9	170.5	68.2	87.7	58.9	67.1	20.0	14.9	74.5	8.0	3.1	39.0				14.2	9.9	69.3	15.9	10.7	67.2	29.6	20.3	68.7				61.0	44.0	72.1	43.7	32.2	73.7	12.3	10.4	84.7	5.1	1.4	27.2	101.2	67.6	66.9	29.2	17.1
581	17.11.2019 12:14	Piglet production	7000	North Rhine-Westphalia	Initial use zur Risikobewertung	233.6	158.9	68.0	85.3	56.3	65.9	20.0	14.0	70.0	8.0	3.1	39.0				14.2	11.9	84.0	13.5	13.5	100.0	29.6	13.7	46.2				61.0	47.8	78.3	43.7	33.8	77.5	12.3	12.3	100.0	5.1	1.6	32.1	87.3	54.9	62.8	28.9	16.4
582	17.11.2019 12:14	Piglet production	1000	Rhineland Palatinate	Initial use zur Risikobewertung	252.2	170.7	67.7	87.7	70.2	80.0	23.3	16.3	69.9	8.0	3.1	39.0				14.2	12.3	86.7	15.2	14.0	92.4	27.0	24.4	90.4				63.0	38.7	61.4	43.7	25.8	59.0	12.3	8.8	71.2	7.1	4.2	58.8	101.5	61.9	61.0	28.9	11.9
583	17.11.2019 12:40	Mixed production	300	Lower Saxony	Initial use zur Risikobewertung	251.3	140.4	55.9	87.2	47.2	54.1	21.9	15.4	70.1	8.0	3.1	39.0				14.2	5.0	35.4	13.5	4.1	30.7	29.6	19.5	65.9				61.0	34.7	56.9	43.7	21.8	49.9	12.3	11.1	90.3	5.1	1.8	35.8	103.0	58.5	56.8	29.2	20.2
584	17.11.2019 12:46	Piglet production	1000	Baden-W�rttemberg	Initial use zur Risikobewertung	239.1	161.4	67.5	82.7	59.0	71.3	20.0	15.8	79.2	8.0	5.5	68.4				14.2	10.2	72.1	13.5	7.1	52.8	27.0	20.3	75.3				61.0	38.3	62.8	43.7	26.0	59.6	12.3	12.3	100.0	5.1	0.0	0.0	95.4	64.0	67.1	28.9	20.7
585	17.11.2019 12:54	Mixed production	1000	Lower Saxony	Initial use zur Risikobewertung	247.7	184.7	74.6	80.8	59.8	74.0	20.0	16.8	83.9	8.0	3.1	39.0				14.2	12.9	90.6	13.5	10.5	77.8	25.0	16.5	65.9				63.0	52.9	84.0	43.7	36.0	82.3	12.3	9.9	80.7	7.1	7.1	100.0	103.9	72.0	69.3	28.9	17.1
586	17.11.2019 13:13	Rearing and fattening	600	Bavaria	Initial use zur Risikobewertung	223.6	137.2	61.4	88.3	60.1	68.1	26.7	19.6	73.5	8.0	3.1	39.0				14.2	6.5	45.7	13.5	7.1	52.8	25.8	23.7	91.8				55.2	34.5	62.5	40.2	22.7	56.4	9.9	9.9	100.0	5.1	1.9	37.0	80.1	42.7	53.3	27.1	12.8
587	17.11.2019 13:26	Rearing and fattening	4000	Brandenburg	Initial use zur Risikobewertung	246.6	184.3	74.7	91.3	67.9	74.4	24.8	20.7	83.4	8.0	5.6	70.6				14.2	11.9	84.0	15.9	9.4	58.9	28.4	20.3	71.6				63.0	52.2	82.8	43.7	32.8	75.1	12.3	12.3	100.0	7.1	7.1	100.0	92.3	64.2	69.6	27.1	20.5
588	17.11.2019 13:40	Mixed production	4000	Schleswig Holstein	Initial use zur Risikobewertung	243.7	170.5	70.0	84.7	57.9	68.3	21.9	12.6	57.5	5.5	5.5	100.0				14.2	8.2	57.4	13.5	7.1	52.8	29.6	24.5	82.9				63.0	53.6	85.1	43.7	37.2	85.2	12.3	12.3	100.0	7.1	4.1	58.4	96.0	59.0	61.5	28.9	14.4
589	17.11.2019 13:48	Mixed production	8000	Schleswig Holstein	Initial use zur Risikobewertung	242.5	131.0	54.0	87.2	50.4	57.7	21.9	13.9	63.5	8.0	3.1	39.0				14.2	7.2	50.8	13.5	5.3	39.1	29.6	20.8	70.3				61.0	26.9	44.1	43.7	17.5	40.1	12.3	7.6	61.5	5.1	1.8	36.4	94.3	53.8	57.0	28.9	15.3
590	17.11.2019 13:56	Rearing and fattening	500	Lower Saxony	Initial use zur Risikobewertung	232.2	152.4	65.6	83.9	55.3	65.8	20.0	11.6	58.0	8.0	5.5	68.4				14.2	7.4	52.3	15.9	10.7	67.2	25.8	20.0	77.6				59.5	32.3	54.4	43.7	24.2	55.3	8.7	6.4	73.0	7.1	1.8	25.7	88.8	64.8	73.0	27.1	18.8
591	17.11.2019 14:19	Piglet production	500	Lower Saxony	Initial use zur Risikobewertung	253.8	177.4	69.9	88.9	63.7	71.7	21.9	16.8	76.7	8.0	0.0	0.0				14.2	11.0	77.3	15.2	11.8	77.7	29.6	24.1	81.5				61.0	41.5	68.0	43.7	29.7	68.1	12.3	9.9	80.7	5.1	1.8	35.8	103.9	72.3	69.5	28.9	16.3
592	17.11.2019 14:28	Mixed production	2000	Bavaria	Initial use zur Risikobewertung	244.3	177.0	72.5	85.3	63.1	74.0	20.0	16.1	80.7	8.0	3.1	39.0				14.2	10.5	73.6	13.5	13.5	100.0	29.6	19.8	67.2				63.0	57.2	90.8	43.7	40.2	92.1	12.3	9.9	80.8	7.1	7.1	100.0	96.0	56.7	59.1	28.9	12.5
593	17.11.2019 15:01	Piglet production	400	Schleswig Holstein	Initial use zur Risikobewertung	245.3	179.1	73.0	82.8	54.8	66.2	20.0	10.7	53.3	5.5	5.5	100.0				14.2	10.8	76.2	13.5	8.3	61.3	29.6	19.5	66.1				63.0	55.5	88.2	43.7	37.1	85.0	12.3	12.3	100.0	7.1	6.1	86.7	99.5	68.8	69.2	28.9	12.9
594	17.11.2019 15:16	Piglet production	400	North Rhine-Westphalia	Initial use zur Risikobewertung	241.6	111.2	46.0	86.9	54.7	62.9	20.0	10.2	51.1	8.0	3.1	39.0				14.2	9.0	63.3	15.2	8.8	57.9	29.6	23.6	79.7				61.0	23.1	37.9	43.7	12.8	29.3	12.3	7.6	61.5	5.1	2.8	54.3	93.6	33.4	35.6	28.9	11.5
595	17.11.2019 15:23	Mixed production	1000	Baden-W�rttemberg	Initial use zur Risikobewertung	259.1	148.6	57.4	94.1	67.6	71.8	24.8	17.9	72.4	8.0	2.5	31.6				14.2	10.5	73.6	17.6	13.4	76.4	29.6	23.2	78.5				61.0	34.3	56.2	43.7	23.5	53.7	12.3	9.9	80.8	5.1	0.9	17.9	103.9	46.8	45.0	28.9	17.0
596	17.11.2019 15:25	Piglet production	300	Schleswig Holstein	Initial use zur Risikobewertung	249.7	147.0	58.9	91.6	65.7	71.8	26.7	21.8	81.6	8.0	3.1	39.0				14.2	8.8	61.7	17.6	11.2	63.7	25.0	20.8	83.1				58.7	29.9	51.0	43.7	21.4	49.0	9.9	7.6	76.1	5.1	0.9	18.5	99.5	51.4	51.6	28.9	17.6
597	17.11.2019 16:25	Piglet production	10000	North Rhine-Westphalia	Initial use zur Risikobewertung	246.3	153.0	62.1	87.2	50.3	57.6	21.9	11.2	51.2	8.0	1.6	19.5				14.2	9.9	69.9	13.5	10.5	77.8	29.6	17.0	57.6				63.0	49.2	78.1	43.7	32.6	74.7	12.3	11.1	90.3	7.1	5.5	77.4	96.0	53.5	55.7	28.9	11.8
598	17.11.2019 17:34	Rearing and fattening	10000	Lower Saxony	Initial use zur Risikobewertung	254.7	228.3	89.7	94.9	81.5	85.9	26.7	21.9	82.0	8.0	8.0	100.0				14.2	11.9	84.0	17.6	15.9	90.6	28.4	23.7	83.6				63.0	57.7	91.6	43.7	38.3	87.8	12.3	12.3	100.0	7.1	7.1	100.0	96.7	89.1	92.1	27.1	20.4
599	17.11.2019 17:41	Mixed production	400	Bavaria	Initial use zur Risikobewertung	245.0	185.7	75.8	82.7	62.4	75.4	20.0	10.8	54.2	8.0	8.0	100.0				14.2	9.4	65.8	13.5	11.3	83.5	27.0	22.9	84.9				61.0	49.2	80.7	43.7	39.1	89.5	12.3	10.2	82.7	5.1	0.0	0.0	101.3	74.1	73.2	28.9	20.2
600	17.11.2019 19:11	Piglet production	500	Saxony	Initial use zur Risikobewertung	256.6	167.3	65.2	89.7	64.8	72.3	21.9	16.0	72.9	8.0	3.1	39.0				14.2	12.9	90.6	15.9	11.8	74.0	29.6	21.0	71.1				63.0	43.1	68.3	43.7	33.7	77.1	12.3	7.8	63.5	7.1	1.6	22.6	103.9	59.4	57.2	28.9	18.3
601	17.11.2019 19:35	Mixed production	3000	Baden-W�rttemberg	Initial use zur Risikobewertung	241.4	189.0	78.3	89.7	71.8	80.1	21.9	20.5	93.4	8.0	8.0	100.0				14.2	11.0	77.3	15.9	10.7	67.2	29.6	21.6	73.1				61.0	49.2	80.6	43.7	35.1	80.4	12.3	10.4	84.7	5.1	3.7	72.8	90.8	68.0	74.9	28.9	20.2
602	17.11.2019 20:10	Piglet production	500	Lower Saxony	Initial use zur Risikobewertung	243.2	124.4	51.1	86.9	52.7	60.6	20.0	8.9	44.7	8.0	5.5	68.4				14.2	10.6	74.6	15.2	8.8	57.9	29.6	18.9	64.0				63.0	39.5	62.8	43.7	27.8	63.6	12.3	10.2	82.7	7.1	1.6	22.6	93.2	32.1	34.4	28.9	7.6
603	17.11.2019 20:27	Piglet production	400	Lower Saxony	Initial use zur Risikobewertung	258.9	139.6	53.9	93.7	44.7	47.8	26.7	10.6	39.6	8.0	1.6	19.5				14.2	6.5	45.7	15.2	5.8	38.2	29.6	20.3	68.7				61.0	36.8	60.2	43.7	26.2	59.9	12.3	8.8	71.2	5.1	1.8	36.4	104.3	58.1	55.7	29.2	19.7
604	17.11.2019 21:37	Rearing and fattening	900	Lower Saxony	Initial use zur Risikobewertung	235.0	173.2	73.7	87.5	63.6	72.7	21.9	14.6	66.6	8.0	5.5	68.4				14.2	8.0	56.1	17.6	12.4	70.2	25.8	23.2	90.0				58.7	42.0	71.5	43.7	32.8	75.1	9.9	7.8	78.6	5.1	1.4	27.2	88.8	67.6	76.2	27.1	16.4
605	17.11.2019 21:41	Mixed production	3000	Lower Saxony	Secondary use	251.4	129.5	51.5	86.8	51.0	58.7	20.0	14.4	71.9	5.5	3.9	71.5				14.2	6.5	45.7	17.6	12.3	69.9	29.6	13.9	47.0				63.0	39.9	63.4	43.7	32.2	73.8	12.3	5.2	42.2	7.1	2.5	35.8	101.5	38.6	38.0	28.9	12.5
606	18.11.2019 00:44	Rearing and fattening	900	Schleswig Holstein	Initial use zur Risikobewertung	230.1	185.8	80.8	73.9	53.0	71.7	20.0	17.3	86.4	8.0	3.1	39.0				14.2	9.9	69.3	13.5	7.1	52.8	18.2	15.6	85.8				59.5	43.7	73.5	43.7	27.9	64.0	8.7	8.7	100.0	7.1	7.1	100.0	96.7	89.1	92.1	27.1	20.4
607	18.11.2019 07:13	Rearing and fattening	2000	Lower Saxony	Initial use zur Risikobewertung	236.5	172.7	73.1	84.5	62.9	74.4	21.9	14.9	67.7	8.0	3.1	39.0				14.2	12.3	86.7	17.6	14.0	79.8	22.7	18.6	81.6				57.5	46.3	80.5	40.2	36.9	91.8	12.3	7.6	61.5	5.1	1.9	37.0	94.4	63.5	67.3	27.5	14.2
608	18.11.2019 11:22	Rearing and fattening	1000	Rhineland Palatinate	Initial use zur Risikobewertung	229.0	139.7	61.0	81.5	54.5	66.8	20.0	7.5	37.5	8.0	3.1	39.0				14.2	12.9	90.6	13.5	9.4	69.3	25.8	21.6	83.8				58.7	38.5	65.6	43.7	26.7	61.1	9.9	9.9	100.0	5.1	1.9	37.0	88.8	46.7	52.6	27.1	11.7
609	18.11.2019 11:24	Rearing and fattening	3000	Brandenburg	Initial use zur Risikobewertung	227.0	93.4	41.1	85.9	52.0	60.6	21.9	11.7	53.4	8.0	3.1	39.0				14.2	6.5	45.9	15.9	10.6	66.8	25.8	20.0	77.7				61.0	10.9	17.9	43.7	7.9	18.1	12.3	1.2	9.7	5.1	1.8	36.4	80.1	30.4	37.9	27.1	4.7
610	18.11.2019 11:54	Rearing and fattening	800	Lower Saxony	Initial use zur Risikobewertung	245.6	162.9	66.3	94.9	61.0	64.3	26.7	18.3	68.6	8.0	3.1	39.0				14.2	8.2	57.4	17.6	8.8	50.0	28.4	22.6	79.7				61.0	56.4	92.4	43.7	42.8	98.0	12.3	9.9	80.8	5.1	3.7	72.8	89.7	45.5	50.7	27.1	10.1
611	18.11.2019 12:01	Mixed production	3000	Baden-W�rttemberg	Initial use zur Risikobewertung	248.3	196.1	79.0	85.2	71.0	83.3	20.0	10.8	53.9	5.5	5.5	100.0				14.2	13.3	93.4	15.9	15.9	100.0	29.6	25.5	86.2				61.0	55.6	91.2	43.7	41.5	95.0	12.3	12.3	100.0	5.1	1.8	36.4	102.1	69.6	68.1	28.9	18.4
612	18.11.2019 12:17	Rearing and fattening	3000	North Rhine-Westphalia	Initial use zur Risikobewertung	235.8	161.7	68.6	86.4	59.1	68.4	24.8	13.7	55.1	5.5	5.5	100.0				14.2	8.2	57.4	13.5	9.4	69.3	28.4	22.4	79.1				63.0	48.9	77.6	43.7	33.7	77.2	12.3	12.3	100.0	7.1	2.9	41.1	86.4	53.7	62.1	27.1	14.5
613	18.11.2019 12:38	Rearing and fattening	6000	Lower Saxony	Initial use zur Risikobewertung	227.6	148.2	65.1	84.1	58.5	69.5	20.0	14.4	71.9	8.0	3.1	39.0				14.2	12.5	88.1	13.5	11.3	83.5	28.4	17.1	60.4				61.0	40.2	66.0	43.7	27.0	61.9	12.3	12.3	100.0	5.1	0.9	18.5	82.4	49.5	60.0	27.1	14.0
614	18.11.2019 12:40	Rearing and fattening	2000	North Rhine-Westphalia	Initial use zur Risikobewertung	228.7	83.1	36.3	84.1	38.3	45.6	20.0	10.2	51.1	8.0	0.0	0.0				14.2	4.8	33.8	13.5	3.0	22.2	28.4	20.3	71.6				57.5	16.5	28.7	40.2	10.2	25.3	12.3	5.4	44.2	5.1	0.9	17.9	87.1	28.3	32.4	27.1	6.9
615	18.11.2019 12:51	Rearing and fattening	400	Baden-W�rttemberg	Initial use zur Risikobewertung	230.0	135.9	59.1	83.9	58.0	69.0	20.0	11.3	56.4	8.0	3.1	39.0				14.2	7.9	55.5	15.9	12.9	81.2	25.8	22.7	88.1				58.7	34.0	57.9	43.7	22.2	50.9	9.9	9.9	100.0	5.1	1.8	35.8	87.4	44.0	50.3	27.5	12.6
616	18.11.2019 12:51	Rearing and fattening	600	North Rhine-Westphalia	Initial use zur Risikobewertung	241.1	137.4	57.0	90.4	53.6	59.4	24.8	20.6	83.2	8.0	1.6	19.5				14.2	6.5	45.7	17.6	7.1	40.1	25.8	17.9	69.5				57.5	37.4	65.1	43.7	31.3	71.7	8.7	5.2	59.4	5.1	0.9	18.5	93.3	46.3	49.6	27.1	9.9
617	18.11.2019 13:13	Rearing and fattening	1000	Lower Saxony	Initial use zur Risikobewertung	226.4	175.2	77.4	81.5	66.6	81.7	20.0	15.0	75.3	8.0	3.1	39.0				14.2	13.3	93.4	13.5	13.5	100.0	25.8	21.6	83.8				60.7	46.9	77.3	43.7	29.9	68.5	9.9	9.9	100.0	7.1	7.1	100.0	84.2	61.7	73.3	27.1	20.5
618	18.11.2019 13:22	Rearing and fattening	1000	Bavaria	Initial use zur Risikobewertung	225.5	147.9	65.6	81.5	55.9	68.6	20.0	11.3	56.4	8.0	3.1	39.0				14.2	11.2	78.7	13.5	7.1	52.8	25.8	23.2	90.0				55.1	36.9	67.0	43.7	29.0	66.3	6.4	5.2	81.4	5.1	2.8	54.3	88.8	55.1	62.0	27.1	13.5
619	18.11.2019 13:38	Mixed production	2000	Thuringia	Initial use zur Risikobewertung	237.6	177.0	74.5	82.7	67.1	81.1	20.0	16.4	82.2	8.0	8.0	100.0				14.2	13.3	93.4	13.5	12.4	91.5	27.0	17.0	62.9				60.7	48.8	80.5	43.7	33.0	75.6	9.9	8.8	88.1	7.1	7.1	100.0	94.3	61.1	64.8	28.9	20.7
620	18.11.2019 13:45	Rearing and fattening	2000	Bavaria	Initial use zur Risikobewertung	229.4	138.2	60.3	88.3	60.6	68.7	26.7	19.3	72.1	8.0	3.1	39.0				14.2	9.9	69.3	13.5	4.1	30.7	25.8	24.2	93.8				61.0	28.7	47.0	43.7	17.9	41.1	12.3	7.6	61.5	5.1	3.2	63.0	80.1	48.9	61.1	27.1	13.0
621	18.11.2019 14:09	Rearing and fattening	2000	Lower Saxony	Initial use zur Risikobewertung	230.2	156.3	67.9	81.5	58.3	71.5	20.0	14.1	70.5	8.0	3.1	39.0				14.2	8.2	57.4	13.5	11.3	83.5	25.8	21.6	83.8				61.0	47.4	77.7	43.7	32.4	74.1	12.3	12.3	100.0	5.1	2.8	54.3	87.7	50.6	57.7	27.1	14.6
622	18.11.2019 15:27	Rearing and fattening	500	Schleswig Holstein	Initial use zur Risikobewertung	231.4	147.1	63.6	81.5	57.5	70.5	20.0	15.0	75.0	8.0	3.1	39.0				14.2	8.9	62.7	13.5	10.1	75.0	25.8	20.3	78.8				61.0	30.0	49.2	43.7	22.5	51.5	12.3	7.5	61.4	5.1	0.0	0.0	88.8	59.6	67.1	27.1	14.5
623	18.11.2019 16:20	Piglet production	3000	Thuringia	Initial use zur Risikobewertung	237.6	165.1	69.5	82.7	61.4	74.2	20.0	11.3	56.4	8.0	3.9	48.9				14.2	11.0	77.3	13.5	9.4	69.3	27.0	25.8	95.6				60.7	47.0	77.5	43.7	33.7	77.3	9.9	7.8	78.6	7.1	5.5	77.4	94.3	56.7	60.2	28.9	14.5
624	18.11.2019 16:53	Mixed production	2000	Lower Saxony	Initial use zur Risikobewertung	244.9	124.5	50.8	85.3	44.5	52.2	20.0	11.6	58.0	8.0	0.0	0.0				14.2	8.9	62.7	13.5	6.4	47.2	29.6	17.6	59.6				61.0	34.6	56.7	43.7	24.6	56.4	12.3	9.9	80.8	5.1	0.0	0.0	98.6	45.4	46.0	28.9	11.8
625	18.11.2019 17:18	Rearing and fattening	1000	Lower Saxony	Initial use zur Risikobewertung	219.1	156.0	71.2	81.5	65.9	80.8	20.0	18.2	91.1	8.0	3.1	39.0				14.2	11.9	84.0	13.5	9.4	69.3	25.8	23.2	90.0				57.5	40.7	70.8	43.7	32.5	74.3	8.7	6.4	73.0	5.1	1.9	37.0	80.1	49.4	61.7	27.1	18.7
626	18.11.2019 17:28	Mixed production	1000	Bavaria	Initial use zur Risikobewertung	241.0	160.3	66.5	86.4	58.9	68.2	21.9	12.1	55.2	5.5	5.5	100.0				14.2	8.2	57.4	15.2	9.9	65.5	29.6	23.2	78.5				61.0	46.3	76.0	43.7	32.3	73.9	12.3	9.9	80.8	5.1	4.1	81.5	93.6	55.0	58.8	28.9	15.9
627	18.11.2019 17:55	Rearing and fattening	500	North Rhine-Westphalia	Initial use zur Risikobewertung	226.7	178.0	78.5	85.6	71.5	83.5	20.0	18.5	92.8	8.0	5.5	68.4				14.2	11.9	84.0	17.6	15.2	86.3	25.8	20.3	78.8				61.0	46.8	76.8	43.7	29.5	67.5	12.3	12.3	100.0	5.1	5.1	100.0	80.1	59.7	74.5	27.1	18.5
628	18.11.2019 18:07	Rearing and fattening	2000	Lower Saxony	Initial use zur Risikobewertung	233.4	170.3	73.0	81.5	63.4	77.8	20.0	12.5	62.8	8.0	3.1	39.0				14.2	14.2	100.0	13.5	13.5	100.0	25.8	20.0	77.6				63.0	45.2	71.8	43.7	31.5	72.2	12.3	7.6	61.5	7.1	6.1	86.7	88.8	61.6	69.3	27.1	14.3
629	18.11.2019 18:11	Piglet production	2000	Lower Saxony	Initial use zur Risikobewertung	249.5	192.0	76.9	87.2	66.0	75.6	21.9	17.3	78.7	8.0	5.5	68.4				14.2	11.9	84.0	13.5	13.5	100.0	29.6	17.8	60.2				61.0	56.4	92.5	43.7	41.4	94.9	12.3	9.9	80.8	5.1	5.1	100.0	101.3	69.6	68.7	28.9	19.4
630	18.11.2019 18:30	Rearing and fattening	1000	Rhineland Palatinate	Initial use zur Risikobewertung	217.5	135.6	62.4	81.5	61.8	75.7	20.0	15.0	75.3	8.0	3.1	39.0				14.2	11.0	77.3	13.5	9.4	69.3	25.8	23.2	90.0				57.5	31.1	54.1	40.2	17.8	44.2	12.3	9.9	80.8	5.1	3.4	67.9	78.4	42.7	54.5	27.1	15.4
631	18.11.2019 18:39	Piglet production	1000	North Rhine-Westphalia	Initial use zur Risikobewertung	232.6	195.6	84.1	84.7	70.5	83.3	21.9	18.7	85.3	8.0	5.5	68.4				14.2	14.2	100.0	13.5	8.3	61.3	27.0	23.8	88.2				63.0	55.5	88.1	43.7	40.9	93.7	12.3	7.6	61.5	7.1	7.1	100.0	84.9	69.6	81.9	28.9	21.4
632	18.11.2019 18:41	Piglet production	2000	Lower Saxony	Initial use zur Risikobewertung	239.6	131.1	54.7	82.4	53.0	64.4	20.0	12.5	62.8	8.0	3.1	39.0				11.3	7.3	64.8	13.5	9.4	69.3	29.6	20.7	69.9				63.0	32.3	51.3	43.7	22.2	50.9	12.3	7.6	61.5	7.1	2.5	35.8	94.3	45.8	48.6	28.9	11.9
633	18.11.2019 18:56	Mixed production	3000	North Rhine-Westphalia	Initial use zur Risikobewertung	232.1	158.4	68.3	85.5	65.2	76.3	18.5	14.4	77.5	8.0	3.1	39.0				14.2	14.2	100.0	15.2	12.2	80.2	29.6	21.3	72.1				61.0	44.3	72.6	43.7	32.0	73.3	12.3	12.3	100.0	5.1	0.0	0.0	85.6	48.9	57.2	28.9	16.3
634	18.11.2019 19:02	Rearing and fattening	500	Lower Saxony	Initial use zur Risikobewertung	253.4	217.7	85.9	94.9	84.0	88.5	26.7	22.9	85.5	8.0	5.5	68.4				14.2	13.3	93.4	17.6	14.0	79.8	28.4	28.4	100.0				63.0	54.9	87.2	43.7	36.3	83.1	12.3	12.3	100.0	7.1	6.4	90.3	95.5	78.8	82.5	27.1	20.5
635	18.11.2019 19:06	Rearing and fattening	500	North Rhine-Westphalia	Initial use zur Risikobewertung	221.4	159.0	71.8	73.9	51.1	69.2	20.0	15.8	79.2	8.0	3.1	39.0				14.2	11.2	78.7	13.5	7.1	52.8	18.2	13.8	76.1				58.7	42.1	71.7	43.7	29.6	67.9	9.9	9.9	100.0	5.1	2.5	49.4	88.8	65.8	74.1	27.1	14.1
636	18.11.2019 19:22	Mixed production	300	Brandenburg	Initial use zur Risikobewertung	253.7	169.1	66.6	93.5	71.9	76.9	26.7	21.2	79.2	8.0	1.6	19.5				14.2	11.4	80.1	17.6	14.6	82.9	27.0	23.2	86.0				58.7	32.5	55.3	43.7	20.7	47.4	9.9	9.9	100.0	5.1	1.8	35.8	101.5	64.7	63.7	28.9	20.4
637	18.11.2019 19:32	Rearing and fattening	2000	Lower Saxony	Initial use zur Risikobewertung	230.8	142.9	61.9	88.3	62.5	70.8	26.7	21.6	80.9	8.0	5.5	68.4				14.2	10.6	74.6	13.5	7.5	55.7	25.8	17.3	66.9				61.0	33.0	54.1	43.7	23.3	53.5	12.3	8.8	71.2	5.1	0.9	17.9	81.5	47.4	58.2	27.1	13.7
638	18.11.2019 20:09	Piglet production	2000	Lower Saxony	Initial use zur Risikobewertung	237.6	155.1	65.3	86.9	65.6	75.4	20.0	16.8	83.9	8.0	5.6	70.6				14.2	11.9	84.0	15.2	11.0	72.7	29.6	20.2	68.3				63.0	36.6	58.1	43.7	21.3	48.7	12.3	9.9	80.8	7.1	5.4	77.0	87.6	52.9	60.3	29.2	16.1
639	18.11.2019 20:12	Piglet production	1000	Baden-W�rttemberg	Initial use zur Risikobewertung	254.6	134.4	52.8	91.3	49.1	53.8	21.9	8.5	38.7	8.0	8.0	100.0				14.2	11.0	77.3	17.6	9.2	52.2	29.6	12.4	42.1				60.7	34.5	56.8	43.7	29.8	68.2	9.9	1.9	18.9	7.1	2.8	39.4	102.7	50.9	49.5	28.9	14.9
640	18.11.2019 20:40	Mixed production	2000	Bavaria	Initial use zur Risikobewertung	228.0	118.7	52.1	79.7	44.6	56.0	20.0	9.9	49.4	8.0	3.1	39.0				14.2	8.2	57.4	13.5	8.3	61.3	23.9	15.1	63.3				61.0	21.6	35.3	43.7	11.9	27.3	12.3	8.8	71.2	5.1	0.9	17.9	87.3	52.6	60.2	28.9	17.1
641	19.11.2019 06:55	Mixed production	2000	Bavaria	Initial use zur Risikobewertung	239.9	146.3	61.0	85.3	56.8	66.6	20.0	15.0	75.3	8.0	3.1	39.0				14.2	11.2	78.7	13.5	7.1	52.8	29.6	20.3	68.7				61.0	34.4	56.4	43.7	25.9	59.3	12.3	7.6	61.5	5.1	0.9	18.5	93.6	55.0	58.8	28.9	14.4
642	19.11.2019 07:08	Piglet production	1000	Saxony-Anhalt	Initial use zur Risikobewertung	241.7	174.7	72.3	89.1	68.7	77.1	24.8	21.2	85.6	8.0	5.5	68.4				14.2	11.9	84.0	15.2	12.2	80.2	27.0	17.9	66.4				63.0	51.2	81.2	43.7	38.7	88.6	12.3	5.4	44.2	7.1	7.1	100.0	89.5	54.8	61.2	28.9	13.8
643	19.11.2019 08:02	Mixed production	4000	Lower Saxony	Initial use zur Risikobewertung	235.7	178.2	75.6	82.7	66.8	80.8	20.0	16.8	84.2	8.0	5.5	68.4				14.2	14.2	100.0	13.5	13.5	100.0	27.0	16.8	62.2				63.0	48.9	77.6	43.7	32.6	74.7	12.3	10.2	82.7	7.1	6.1	86.7	89.9	62.5	69.5	29.2	19.3
644	19.11.2019 08:02	Mixed production	200	Thuringia	Secondary use	252.1	133.3	52.9	85.1	43.1	50.7	20.0	9.8	49.1	8.0	3.1	39.0				14.2	11.0	77.3	15.9	6.4	40.0	27.0	12.8	47.4				63.0	37.7	59.8	43.7	20.8	47.7	12.3	12.3	100.0	7.1	4.5	64.2	103.9	52.5	50.5	28.9	11.1
645	19.11.2019 08:58	Rearing and fattening	200	Lower Saxony	Secondary use	225.1	111.8	49.7	83.9	42.0	50.0	20.0	15.8	78.9	8.0	1.6	19.5				14.2	2.4	16.8	15.9	5.3	33.2	25.8	17.0	65.8				61.0	23.8	39.1	43.7	16.3	37.4	12.3	5.7	46.3	5.1	1.8	35.8	80.1	46.0	57.4	27.1	13.4
646	19.11.2019 08:58	Mixed production	2000	Lower Saxony	Initial use zur Risikobewertung	249.6	171.4	68.7	84.7	62.2	73.4	21.9	16.9	77.2	5.5	3.1	57.0				14.2	12.9	90.6	13.5	10.5	77.8	29.6	18.7	63.4				61.0	45.7	74.9	43.7	31.5	72.2	12.3	12.3	100.0	5.1	1.9	37.0	103.9	63.5	61.1	28.9	13.8
647	19.11.2019 09:02	Rearing and fattening	1000	Bavaria	Initial use zur Risikobewertung	236.7	164.3	69.4	88.3	64.1	72.7	26.7	20.7	77.3	8.0	3.1	39.0				14.2	6.3	44.1	13.5	8.3	61.3	25.8	25.8	100.0				61.0	39.0	64.0	43.7	26.1	59.7	12.3	11.1	90.3	5.1	1.8	36.4	87.4	61.1	69.9	27.5	15.8
648	19.11.2019 10:20	Rearing and fattening	1000	Lower Saxony	Initial use zur Risikobewertung	246.3	197.8	80.3	86.5	68.0	78.6	20.0	14.0	70.3	8.0	8.0	100.0				14.2	10.2	72.1	15.9	11.8	74.0	28.4	23.9	84.2				63.0	49.3	78.2	43.7	39.5	90.4	12.3	6.4	51.9	7.1	3.4	48.7	96.7	80.6	83.3	27.1	16.3
649	19.11.2019 10:49	Rearing and fattening	4000	North Rhine-Westphalia	Initial use zur Risikobewertung	235.4	176.7	75.1	84.1	77.9	92.6	20.0	20.0	100.0	8.0	3.1	39.0				14.2	12.9	90.6	13.5	13.5	100.0	28.4	28.4	100.0				63.0	40.3	63.9	43.7	29.0	66.5	12.3	8.8	71.2	7.1	2.5	35.4	88.3	58.5	66.3	27.1	13.1
650	19.11.2019 12:03	Rearing and fattening	3000	Saxony-Anhalt	Initial use zur Risikobewertung	244.4	128.7	52.6	85.9	57.8	67.3	21.9	17.8	81.0	8.0	3.1	39.0				14.2	11.0	77.3	15.9	11.8	74.0	25.8	14.1	54.7				63.0	31.9	50.6	43.7	21.7	49.7	12.3	6.6	53.9	7.1	3.6	50.9	95.5	39.0	40.8	27.1	6.1
651	19.11.2019 12:16	Piglet production	100	North Rhine-Westphalia	Initial use zur Risikobewertung	250.9	92.4	36.8	91.5	52.2	57.0	24.8	15.2	61.3	8.0	4.1	51.1				14.2	7.1	50.0	17.6	3.0	17.1	27.0	22.8	84.5				55.1	10.7	19.5	43.7	7.7	17.7	6.4	1.2	18.6	5.1	1.8	36.4	104.3	29.5	28.3	29.2	8.0
652	19.11.2019 12:20	Rearing and fattening	100	Lower Saxony	Initial use zur Risikobewertung	239.2	139.2	58.2	90.5	61.8	68.3	24.8	11.9	48.0	8.0	3.1	39.0				14.2	12.3	86.7	15.2	12.2	80.2	28.4	22.3	78.7				51.6	7.6	14.8	40.2	5.8	14.3	6.4	1.9	29.4	5.1	0.0	0.0	97.1	69.7	71.8	27.5	16.7
653	19.11.2019 12:27	Rearing and fattening	2000	Baden-W�rttemberg	Initial use zur Risikobewertung	229.3	113.4	49.5	79.4	44.7	56.3	20.0	10.8	53.9	8.0	3.1	39.0				14.2	6.5	45.7	15.9	8.8	55.2	21.3	15.5	72.9				61.0	27.2	44.6	43.7	17.8	40.8	12.3	7.6	61.5	5.1	1.9	37.0	88.8	41.5	46.7	27.1	13.3
654	19.11.2019 13:26	Mixed production	500	Thuringia	Initial use zur Risikobewertung	251.9	156.2	62.0	89.4	53.4	59.7	26.7	11.3	42.4	8.0	3.1	39.0				14.2	7.3	51.4	13.5	10.5	77.8	27.0	21.1	78.2				60.7	38.4	63.3	43.7	28.8	66.0	9.9	6.4	64.2	7.1	3.2	45.1	101.9	64.4	63.3	29.2	23.2
655	19.11.2019 14:16	Mixed production	100	Bavaria	Initial use zur Risikobewertung	234.0	135.0	57.7	79.4	52.8	66.5	20.0	18.2	91.1	8.0	3.1	39.0				14.2	5.7	40.4	15.2	8.8	57.9	22.0	16.9	77.0				58.7	32.4	55.2	43.7	22.0	50.5	9.9	7.6	76.1	5.1	2.8	54.3	96.0	49.9	52.0	28.9	10.4
656	19.11.2019 14:17	Rearing and fattening	4000	North Rhine-Westphalia	Initial use zur Risikobewertung	234.0	129.1	55.2	84.1	54.2	64.4	20.0	14.0	70.0	8.0	3.1	39.0				14.2	11.9	84.0	13.5	6.4	47.2	28.4	18.7	66.0				61.0	24.0	39.3	43.7	14.4	32.9	12.3	8.8	71.2	5.1	0.9	17.9	88.8	50.9	57.3	27.1	17.1
657	19.11.2019 14:21	Mixed production	100	Bavaria	Initial use zur Risikobewertung	253.8	130.5	51.4	91.3	44.9	49.2	21.9	10.4	47.6	8.0	0.0	0.0				14.2	3.3	23.4	17.6	17.6	100.0	29.6	13.5	45.8				59.5	30.1	50.6	43.7	23.4	53.6	8.7	2.1	24.3	7.1	4.6	64.6	103.0	55.5	53.9	29.2	15.6
658	19.11.2019 14:31	Mixed production	2000	North Rhine-Westphalia	Initial use zur Risikobewertung	252.5	157.9	62.5	87.2	51.4	58.9	21.9	15.8	72.1	8.0	3.1	39.0				14.2	11.9	84.0	13.5	6.4	47.2	29.6	14.1	47.8				61.0	38.4	62.9	43.7	31.0	71.1	12.3	6.4	51.9	5.1	0.9	18.5	104.3	68.1	65.4	29.2	19.9
659	19.11.2019 16:11	Piglet production	3000	Lower Saxony	Initial use zur Risikobewertung	252.0	193.8	76.9	90.1	64.6	71.7	24.8	22.0	89.0	8.0	1.6	19.5				14.2	10.2	72.1	13.5	8.3	61.3	29.6	22.4	75.9				63.0	60.3	95.7	43.7	40.9	93.7	12.3	12.3	100.0	7.1	7.1	100.0	98.9	68.9	69.7	28.9	15.4
660	19.11.2019 16:19	Rearing and fattening	1000	Lower Saxony	Initial use zur Risikobewertung	222.9	154.6	69.4	83.5	65.4	78.4	21.9	18.7	85.3	8.0	3.1	39.0				14.2	9.9	69.3	13.5	10.5	77.8	25.8	23.2	90.0				61.0	37.8	61.9	43.7	26.9	61.6	12.3	9.9	80.8	5.1	0.9	18.5	78.4	51.4	65.6	27.1	15.4
661	19.11.2019 16:39	Rearing and fattening	2000	Lower Saxony	Initial use zur Risikobewertung	225.5	138.2	61.3	84.1	50.9	60.6	20.0	10.2	51.1	8.0	3.1	39.0				14.2	9.1	64.3	13.5	7.1	52.8	28.4	21.3	75.1				63.0	48.7	77.3	43.7	29.4	67.3	12.3	12.3	100.0	7.1	7.1	100.0	78.4	38.6	49.2	27.1	10.4
662	19.11.2019 16:40	Piglet production	6000	Bavaria	Initial use zur Risikobewertung	247.5	118.0	47.7	87.5	45.8	52.4	24.8	11.7	47.3	5.5	1.6	28.5				14.2	10.2	72.1	13.5	4.1	30.7	29.6	18.2	61.5				61.0	29.5	48.4	43.7	19.5	44.6	12.3	5.7	46.3	5.1	4.4	86.4	98.9	42.6	43.1	28.9	9.6
663	19.11.2019 16:40	Rearing and fattening	6000	Mecklenburg Western Pomerania	Initial use zur Risikobewertung	231.0	178.2	77.1	81.5	64.6	79.3	20.0	15.0	75.3	8.0	5.5	68.4				14.2	13.3	93.4	13.5	10.5	77.8	25.8	20.3	78.8				60.7	50.5	83.2	43.7	34.4	78.8	9.9	9.9	100.0	7.1	6.1	86.7	88.8	63.0	71.0	27.1	15.3
664	19.11.2019 20:35	Mixed production	2000	Baden-W�rttemberg	Initial use zur Risikobewertung	251.9	157.5	62.5	91.1	64.3	70.6	26.7	17.3	64.8	8.0	5.6	70.6				14.2	9.1	64.1	15.2	14.0	92.4	27.0	18.2	67.5				61.0	30.6	50.1	43.7	18.6	42.5	12.3	11.1	90.3	5.1	0.9	17.9	99.8	62.6	62.8	28.9	16.0
665	19.11.2019 21:04	Rearing and fattening	4000	North Rhine-Westphalia	Initial use zur Risikobewertung	240.7	120.3	50.0	88.3	44.9	50.8	26.7	10.3	38.4	8.0	0.0	0.0				14.2	11.0	77.3	13.5	4.1	30.7	25.8	19.4	75.4				63.0	30.1	47.8	43.7	21.2	48.7	12.3	5.7	46.3	7.1	3.2	45.1	89.5	45.4	50.7	27.1	15.4
666	19.11.2019 21:41	Rearing and fattening	2000	Hesse	Initial use zur Risikobewertung	252.2	201.4	79.8	92.5	81.9	88.5	26.7	19.0	71.1	8.0	8.0	100.0				14.2	14.2	100.0	15.2	15.2	100.0	28.4	25.5	89.8				63.0	50.5	80.2	43.7	34.5	79.0	12.3	9.9	80.8	7.1	6.1	86.7	96.7	69.0	71.3	27.1	16.1
667	20.11.2019 07:29	Rearing and fattening	400	North Rhine-Westphalia	Secondary use	223.2	126.6	56.7	84.1	52.9	62.9	20.0	11.6	58.0	8.0	1.6	19.5				14.2	11.0	77.3	13.5	7.1	52.8	28.4	21.6	76.2				61.0	28.9	47.4	43.7	22.0	50.5	12.3	5.9	48.3	5.1	0.9	18.5	78.1	44.7	57.3	27.5	18.2
668	20.11.2019 10:13	Piglet production	200	Bavaria	Initial use zur Risikobewertung	225.1	146.8	65.2	75.1	57.8	76.9	20.0	17.3	86.4	8.0	3.1	39.0				14.2	13.3	93.4	13.5	12.4	91.5	19.4	11.7	60.5				58.7	45.6	77.8	43.7	32.0	73.3	9.9	9.9	100.0	5.1	3.7	72.8	91.4	43.4	47.5	28.9	10.7
669	20.11.2019 11:03	Mixed production	2000	Lower Saxony	Initial use zur Risikobewertung	235.6	192.7	81.8	85.1	69.2	81.3	20.0	13.0	65.3	8.0	8.0	100.0				14.2	8.0	56.1	15.9	15.9	100.0	27.0	24.2	89.7				58.7	54.8	93.5	43.7	39.8	91.2	9.9	9.9	100.0	5.1	5.1	100.0	91.9	68.7	74.8	28.9	18.7
670	20.11.2019 11:06	Mixed production	100	Saxony-Anhalt	Initial use zur Risikobewertung	252.6	146.5	58.0	90.1	60.8	67.5	23.3	13.3	56.9	8.0	3.1	39.0				14.2	12.3	86.7	17.6	11.0	62.7	27.0	21.1	78.2				60.7	24.1	39.7	43.7	15.7	36.0	9.9	5.2	52.2	7.1	3.2	45.1	101.9	61.5	60.4	29.2	21.2
671	20.11.2019 11:25	Rearing and fattening	3000	Schleswig Holstein	Initial use zur Risikobewertung	231.3	201.6	87.2	86.1	78.9	91.6	21.9	20.5	93.4	8.0	8.0	100.0				14.2	14.2	100.0	13.5	13.5	100.0	28.4	22.6	79.7				61.0	57.8	94.7	43.7	42.8	98.0	12.3	9.9	80.8	5.1	5.1	100.0	84.2	65.0	77.2	27.1	21.5
672	20.11.2019 11:36	Rearing and fattening	800	North Rhine-Westphalia	Initial use zur Risikobewertung	234.6	140.9	60.1	84.1	49.4	58.8	20.0	10.6	52.8	8.0	3.1	39.0				14.2	8.9	62.7	13.5	8.3	61.3	28.4	18.5	65.4				61.0	36.0	59.0	43.7	27.8	63.8	12.3	5.4	44.2	5.1	2.8	54.3	89.5	55.4	62.0	27.1	12.4
673	20.11.2019 11:40	Rearing and fattening	1000	Brandenburg	Initial use zur Risikobewertung	243.4	123.3	50.7	92.4	54.9	59.4	26.7	10.9	40.7	5.5	3.1	57.0				14.2	6.4	44.7	17.6	11.6	65.9	28.4	22.9	80.7				54.0	14.9	27.6	40.2	10.4	25.8	8.7	4.5	51.5	5.1	0.0	0.0	97.1	53.6	55.2	27.5	10.7
674	20.11.2019 11:56	Rearing and fattening	3000	Lower Saxony	Initial use zur Risikobewertung	230.7	148.9	64.5	84.1	62.9	74.8	20.0	17.3	86.4	8.0	5.6	70.6				14.2	6.1	42.8	13.5	11.3	83.5	28.4	22.6	79.7				63.0	43.6	69.2	43.7	29.5	67.7	12.3	9.9	80.8	7.1	4.2	58.8	83.6	42.3	50.6	27.1	13.5
675	20.11.2019 13:54	Mixed production	2000	Schleswig Holstein	Initial use zur Risikobewertung	242.3	142.6	58.8	85.3	48.8	57.2	20.0	10.3	51.7	8.0	3.1	39.0				14.2	9.5	67.0	13.5	9.4	69.3	29.6	16.4	55.6				61.0	36.7	60.1	43.7	25.8	59.1	12.3	9.9	80.8	5.1	0.9	17.9	96.0	57.1	59.5	28.9	16.2
676	20.11.2019 13:58	Rearing and fattening	100	Baden-W�rttemberg	Initial use zur Risikobewertung	241.1	63.4	26.3	91.3	34.3	37.6	24.8	9.5	38.5	8.0	0.0	0.0				14.2	3.3	23.4	15.9	3.0	18.8	28.4	18.4	65.0				55.1	3.4	6.2	43.7	3.4	7.9	6.4	0.0	0.0	5.1	0.0	0.0	94.7	25.6	27.0	27.5	9.2
677	20.11.2019 15:05	Rearing and fattening	2000	North Rhine-Westphalia	Initial use zur Risikobewertung	232.2	150.4	64.8	84.1	53.1	63.1	20.0	16.2	81.1	8.0	3.1	39.0				14.2	6.3	44.1	13.5	7.1	52.8	28.4	20.3	71.6				61.0	35.6	58.4	43.7	25.1	57.4	12.3	8.7	71.0	5.1	1.8	35.8	87.1	61.7	70.9	27.1	19.8
678	20.11.2019 16:57	Mixed production	6000	North Rhine-Westphalia	Initial use zur Risikobewertung	241.9	109.8	45.4	85.3	52.7	61.8	20.0	12.0	60.0	8.0	3.1	39.0				14.2	9.7	68.0	13.5	10.5	77.8	29.6	17.4	59.0				61.0	10.0	16.4	43.7	4.6	10.5	12.3	5.4	44.2	5.1	0.0	0.0	95.6	47.1	49.2	28.9	15.5
679	20.11.2019 17:09	Mixed production	4000	Lower Saxony	Initial use zur Risikobewertung	251.3	68.1	27.1	89.7	26.2	29.2	21.9	8.8	40.1	8.0	0.0	0.0				14.2	5.9	41.8	15.9	4.1	26.0	29.6	7.3	24.8				61.0	8.9	14.5	43.7	3.4	7.9	12.3	5.4	44.2	5.1	0.0	0.0	100.6	33.0	32.8	29.2	16.6
680	20.11.2019 17:17	Rearing and fattening	1000	Lower Saxony	Initial use zur Risikobewertung	224.6	176.4	78.6	80.5	59.1	73.4	21.9	16.3	74.2	8.0	3.1	39.0				11.3	5.2	46.3	13.5	11.3	83.5	25.8	23.2	90.0				61.0	53.7	88.1	43.7	38.7	88.6	12.3	12.3	100.0	5.1	2.8	54.3	83.0	63.6	76.6	27.1	18.5
681	20.11.2019 17:54	Rearing and fattening	1000	Lower Saxony	Initial use zur Risikobewertung	233.0	159.5	68.5	82.8	55.6	67.2	20.0	18.5	92.8	8.0	3.1	39.0				11.3	7.7	68.0	15.2	8.0	52.9	28.4	18.3	64.3				61.0	37.9	62.2	43.7	30.0	68.6	12.3	5.4	44.2	5.1	2.5	50.0	89.2	66.0	74.0	27.5	20.2
682	20.11.2019 18:03	Rearing and fattening	2000	North Rhine-Westphalia	Initial use zur Risikobewertung	225.9	152.9	67.7	86.5	69.0	79.7	20.0	19.0	95.3	8.0	3.1	39.0				14.2	12.9	90.6	15.9	15.9	100.0	28.4	18.0	63.3				61.0	37.9	62.2	43.7	26.1	59.9	12.3	9.9	80.8	5.1	1.8	36.4	78.4	46.0	58.7	27.1	13.3
683	20.11.2019 18:06	Piglet production	2000	Lower Saxony	Initial use zur Risikobewertung	248.9	166.2	66.8	85.2	63.0	74.0	20.0	16.8	84.2	5.5	3.1	57.0				14.2	11.4	80.3	15.9	12.9	81.2	29.6	18.7	63.3				61.0	41.0	67.1	43.7	29.1	66.8	12.3	9.9	80.8	5.1	1.9	37.0	102.7	62.2	60.6	28.9	13.0
684	20.11.2019 18:08	Rearing and fattening	200	North Rhine-Westphalia	Initial use zur Risikobewertung	240.4	141.4	58.8	85.9	55.0	64.0	21.9	13.1	59.7	8.0	3.1	39.0				14.2	6.0	42.0	15.9	9.6	60.0	25.8	23.2	90.0				57.5	28.2	49.1	43.7	18.1	41.6	8.7	6.4	73.0	5.1	3.7	72.8	97.1	58.2	60.0	27.5	16.9
685	20.11.2019 18:11	Rearing and fattening	4000	Schleswig Holstein	Initial use zur Risikobewertung	227.6	150.2	66.0	84.1	56.3	66.9	20.0	11.7	58.3	8.0	3.1	39.0				14.2	9.9	69.3	13.5	7.1	52.8	28.4	24.5	86.3				61.0	42.9	70.4	43.7	30.6	70.2	12.3	12.3	100.0	5.1	0.0	0.0	82.4	51.0	61.9	27.1	17.1
686	20.11.2019 18:18	Rearing and fattening	400	Lower Saxony	Initial use zur Risikobewertung	229.9	143.8	62.5	81.5	48.8	59.8	20.0	11.6	58.0	8.0	3.1	39.0				14.2	6.7	47.1	13.5	4.1	30.7	25.8	23.2	90.0				51.6	32.4	62.8	40.2	25.7	63.8	6.4	3.3	52.0	5.1	3.5	68.5	96.7	62.6	64.7	27.1	13.0
687	20.11.2019 18:34	Rearing and fattening	2000	Lower Saxony	Initial use zur Risikobewertung	229.0	177.5	77.5	81.5	71.8	88.0	20.0	15.8	78.9	8.0	5.6	70.6				14.2	13.3	93.4	13.5	11.3	83.5	25.8	25.8	100.0				61.0	43.6	71.5	43.7	30.7	70.3	12.3	10.2	82.7	5.1	2.8	54.3	86.4	62.1	71.9	27.1	19.1
688	20.11.2019 18:36	Rearing and fattening	1000	North Rhine-Westphalia	Initial use zur Risikobewertung	230.7	139.6	60.5	85.6	58.1	67.9	20.0	12.6	63.0	8.0	3.1	39.0				14.2	8.4	59.0	17.6	12.4	70.2	25.8	21.6	83.8				57.5	30.8	53.6	43.7	24.0	55.0	8.7	4.0	45.8	5.1	2.8	54.3	87.7	50.7	57.9	27.1	11.6
689	20.11.2019 19:29	Rearing and fattening	800	Schleswig Holstein	Initial use zur Risikobewertung	221.0	152.1	68.8	81.6	54.5	66.8	20.0	11.3	56.4	5.5	3.1	57.0				14.2	8.2	57.4	13.5	8.3	61.3	28.4	23.7	83.4				61.0	45.7	75.0	43.7	35.8	82.0	12.3	9.9	80.8	5.1	0.0	0.0	78.4	51.8	66.1	27.1	15.4
690	20.11.2019 19:31	Rearing and fattening	100	North Rhine-Westphalia	Initial use zur Risikobewertung	230.9	164.8	71.4	82.5	67.6	81.9	18.5	15.3	82.6	8.0	5.5	68.4				14.2	11.0	77.3	15.9	12.6	78.8	25.8	23.2	90.0				51.6	33.7	65.3	40.2	26.4	65.7	6.4	6.4	100.0	5.1	0.9	18.5	96.7	63.5	65.7	27.1	16.7
691	20.11.2019 19:36	Rearing and fattening	1000	Bavaria	Initial use zur Risikobewertung	221.0	105.6	47.8	76.4	39.8	52.2	20.0	11.7	58.3	8.0	3.1	39.0				14.2	7.2	50.8	15.9	5.4	33.9	18.2	12.4	68.3				61.0	26.8	43.9	43.7	17.4	39.8	12.3	7.6	61.5	5.1	1.9	37.0	83.6	39.0	46.6	27.1	12.5
692	20.11.2019 19:38	Rearing and fattening	1000	North Rhine-Westphalia	Initial use zur Risikobewertung	217.4	136.2	62.6	81.5	55.6	68.2	20.0	18.2	91.1	8.0	3.1	39.0				14.2	9.0	63.3	13.5	10.1	75.0	25.8	15.1	58.5				57.5	38.4	66.8	43.7	29.2	67.0	8.7	6.4	73.0	5.1	2.8	54.3	78.4	42.2	53.9	27.1	13.2
693	20.11.2019 19:50	Piglet production	10000	North Rhine-Westphalia	Initial use zur Risikobewertung	235.2	194.1	82.5	87.2	71.6	82.1	21.9	18.4	83.8	8.0	8.0	100.0				14.2	11.1	77.7	13.5	11.3	83.5	29.6	22.9	77.5				63.0	60.1	95.4	43.7	42.8	98.0	12.3	12.3	100.0	7.1	5.1	71.7	84.9	62.3	73.4	28.9	18.1
694	20.11.2019 19:51	Mixed production	6000	North Rhine-Westphalia	Secondary use	231.9	127.9	55.2	85.3	49.2	57.7	20.0	13.4	67.2	8.0	1.6	19.5				14.2	11.6	81.2	13.5	9.4	69.3	29.6	13.3	44.9				61.0	33.2	54.3	43.7	24.0	55.0	12.3	5.4	44.2	5.1	3.7	72.8	85.6	45.6	53.3	28.9	16.9
695	20.11.2019 20:04	Rearing and fattening	700	North Rhine-Westphalia	Initial use zur Risikobewertung	231.6	176.3	76.1	81.5	68.1	83.5	20.0	13.4	66.9	8.0	5.5	68.4				14.2	12.5	88.1	13.5	13.5	100.0	25.8	23.2	90.0				63.0	52.7	83.6	43.7	33.3	76.3	12.3	12.3	100.0	7.1	7.1	100.0	87.1	55.6	63.8	27.1	13.3
696	20.11.2019 20:13	Mixed production	4000	Lower Saxony	Initial use zur Risikobewertung	239.8	156.2	65.1	87.7	61.3	69.8	20.0	15.4	76.9	8.0	3.1	39.0				14.2	8.0	56.1	15.9	15.9	100.0	29.6	18.8	63.8				63.0	37.5	59.5	43.7	18.8	43.0	12.3	12.3	100.0	7.1	6.4	90.3	89.1	57.4	64.5	28.9	12.7
697	20.11.2019 20:22	Rearing and fattening	3000	Lower Saxony	Initial use zur Risikobewertung	238.4	152.0	63.8	86.5	68.1	78.7	20.0	17.3	86.4	8.0	3.1	39.0				14.2	11.9	84.0	15.9	14.8	92.8	28.4	21.0	73.9				63.0	40.8	64.7	43.7	28.5	65.2	12.3	7.8	63.5	7.1	4.5	63.7	88.8	43.2	48.6	27.1	11.1
698	20.11.2019 20:36	Mixed production	2000	Thuringia	Initial use zur Risikobewertung	247.0	168.5	68.2	87.1	67.7	77.7	21.9	15.1	68.6	5.5	3.1	57.0				14.2	11.0	77.3	15.9	15.9	100.0	29.6	22.6	76.5				61.0	51.0	83.5	43.7	34.8	79.7	12.3	11.1	90.3	5.1	5.1	100.0	98.9	49.8	50.3	28.9	12.9
699	20.11.2019 20:37	Mixed production	1000	Schleswig Holstein	Initial use zur Risikobewertung	249.8	98.6	39.5	89.4	44.4	49.7	20.0	8.8	44.2	8.0	4.1	51.1				14.2	7.0	49.4	17.6	6.6	37.3	29.6	17.9	60.6				61.0	17.9	29.3	43.7	11.1	25.5	12.3	3.6	29.0	5.1	3.2	63.0	99.5	36.3	36.4	28.9	10.1
700	20.11.2019 20:37	Piglet production	3000	Schleswig Holstein	Initial use zur Risikobewertung	243.8	193.3	79.3	82.7	63.7	77.0	20.0	16.8	83.9	8.0	5.5	68.4				14.2	7.7	54.1	13.5	11.3	83.5	27.0	22.5	83.4				63.0	58.1	92.2	43.7	38.7	88.7	12.3	12.3	100.0	7.1	7.1	100.0	98.1	71.5	72.9	29.2	18.2
701	20.11.2019 20:38	Piglet production	4000	Lower Saxony	Initial use zur Risikobewertung	248.1	135.2	54.5	87.7	52.0	59.3	20.0	13.6	68.0	8.0	3.1	39.0				14.2	8.9	62.7	15.9	11.8	74.0	29.6	14.6	49.3				63.0	27.6	43.8	43.7	17.0	38.9	12.3	9.0	73.1	7.1	1.6	22.6	97.4	55.7	57.2	28.9	17.2
702	20.11.2019 20:39	Piglet production	300	Lower Saxony	Initial use zur Risikobewertung	232.2	160.4	69.1	88.0	67.4	76.6	25.3	17.3	68.3	8.0	3.1	39.0				14.2	14.2	100.0	13.5	10.5	77.8	27.0	22.3	82.5				58.7	38.3	65.3	43.7	28.4	65.0	9.9	9.9	100.0	5.1	0.0	0.0	85.6	54.6	63.9	28.9	17.7
703	20.11.2019 20:42	Rearing and fattening	900	North Rhine-Westphalia	Initial use zur Risikobewertung	233.4	167.8	71.9	85.9	71.0	82.7	21.9	18.4	83.8	8.0	5.5	68.4				14.2	14.2	100.0	15.9	11.8	74.0	25.8	21.1	82.0				58.7	47.9	81.6	43.7	36.5	83.7	9.9	9.9	100.0	5.1	1.4	27.2	88.8	48.9	55.1	27.1	12.5
704	20.11.2019 20:44	Rearing and fattening	2000	Lower Saxony	Initial use zur Risikobewertung	228.3	145.2	63.6	86.5	53.6	61.9	20.0	9.4	46.9	8.0	3.1	39.0				14.2	5.7	40.4	15.9	9.6	60.0	28.4	25.8	90.9				63.0	44.9	71.2	43.7	27.9	63.8	12.3	9.9	80.8	7.1	7.1	100.0	78.7	46.8	59.4	27.5	15.5
705	20.11.2019 21:05	Piglet production	1000	North Rhine-Westphalia	Initial use zur Risikobewertung	255.7	211.8	82.8	96.1	79.6	82.8	26.7	21.7	81.3	8.0	5.5	68.4				14.2	14.2	100.0	17.6	15.2	86.3	29.6	23.0	77.7				63.0	55.7	88.3	43.7	37.7	86.3	12.3	12.3	100.0	7.1	5.7	80.5	96.6	76.5	79.2	28.9	21.1
706	20.11.2019 21:08	Rearing and fattening	1000	North Rhine-Westphalia	Initial use zur Risikobewertung	232.4	155.5	66.9	90.7	77.6	85.6	26.7	25.8	96.5	8.0	3.1	39.0				14.2	11.0	77.3	15.9	14.8	92.8	25.8	22.9	88.8				63.0	34.4	54.6	43.7	26.2	59.9	12.3	6.6	53.9	7.1	1.6	22.6	78.7	43.5	55.3	27.5	17.8
707	20.11.2019 21:13	Mixed production	2000	North Rhine-Westphalia	Initial use zur Risikobewertung	258.7	179.4	69.4	94.1	72.2	76.7	24.8	20.0	80.6	8.0	3.1	39.0				14.2	11.9	84.0	17.6	14.6	82.9	29.6	22.6	76.5				60.7	41.7	68.8	43.7	25.7	58.8	9.9	9.9	100.0	7.1	6.1	86.7	103.9	65.5	63.0	28.9	18.8
708	20.11.2019 21:16	Rearing and fattening	900	Bavaria	Secondary use	239.7	205.7	85.8	84.3	75.8	89.9	18.5	15.8	85.3	8.0	8.0	100.0				14.2	13.3	93.4	15.2	12.9	85.3	28.4	25.8	90.9				58.7	51.1	87.1	43.7	40.5	92.9	9.9	6.4	64.2	5.1	4.2	82.1	96.7	78.8	81.5	27.1	12.9
709	20.11.2019 21:18	Piglet production	1000	Saxony-Anhalt	Initial use zur Risikobewertung	252.6	131.1	51.9	85.3	47.6	55.8	20.0	14.5	72.8	8.0	3.1	39.0				14.2	9.3	65.4	13.5	7.1	52.8	29.6	13.4	45.5				63.0	37.5	59.5	43.7	25.4	58.3	12.3	6.6	53.7	7.1	5.4	77.0	104.3	46.0	44.1	29.2	14.9
710	20.11.2019 21:46	Rearing and fattening	100	North Rhine-Westphalia	Initial use zur Risikobewertung	237.6	159.9	67.3	83.5	68.8	82.4	21.9	16.3	74.4	8.0	3.1	39.0				14.2	14.2	100.0	13.5	13.5	100.0	25.8	21.6	83.8				58.7	34.9	59.4	43.7	24.3	55.6	9.9	8.8	88.1	5.1	1.8	36.4	95.5	56.3	58.9	27.1	19.5
711	20.11.2019 21:53	Mixed production	200	Lower Saxony	Initial use zur Risikobewertung	253.9	144.0	56.7	91.1	54.4	59.7	26.7	17.5	65.7	8.0	5.5	68.4				14.2	3.3	23.4	15.2	10.1	66.9	27.0	17.9	66.4				61.0	22.5	36.8	43.7	12.5	28.7	12.3	9.9	80.8	5.1	0.0	0.0	101.9	67.1	65.9	29.2	18.3
712	20.11.2019 21:56	Rearing and fattening	500	Hesse	Initial use zur Risikobewertung	209.4	123.0	58.7	73.9	45.0	60.9	20.0	10.2	51.1	8.0	5.5	68.4				14.2	5.7	40.2	13.5	8.3	61.3	18.2	15.3	84.1				57.1	31.9	55.8	43.7	26.0	59.5	6.4	5.2	81.4	7.1	0.7	9.7	78.4	46.1	58.9	27.1	15.9
713	20.11.2019 21:57	Rearing and fattening	2000	Schleswig Holstein	Initial use zur Risikobewertung	240.6	143.3	59.6	88.9	54.8	61.6	24.8	17.7	71.3	8.0	3.1	39.0				14.2	10.2	72.1	13.5	8.2	60.9	28.4	15.5	54.6				61.0	35.7	58.5	43.7	27.2	62.4	12.3	7.5	61.4	5.1	0.9	17.9	90.6	52.8	58.3	27.1	13.4
714	20.11.2019 22:01	Rearing and fattening	600	Baden-W�rttemberg	Initial use zur Risikobewertung	219.3	145.6	66.4	83.9	56.5	67.4	20.0	10.8	53.9	8.0	3.1	39.0				14.2	5.7	40.4	15.9	13.7	86.0	25.8	23.2	90.0				55.2	38.3	69.4	40.2	24.5	60.9	9.9	8.8	88.1	5.1	5.1	100.0	80.1	50.8	63.4	27.1	12.2
715	20.11.2019 22:18	Rearing and fattening	2000	Schleswig Holstein	Initial use zur Risikobewertung	237.4	140.4	59.1	84.1	49.1	58.3	20.0	13.4	67.2	8.0	3.1	39.0				14.2	8.8	61.7	13.5	8.2	60.9	28.4	15.5	54.6				61.0	38.4	62.9	43.7	29.0	66.5	12.3	7.5	61.4	5.1	1.8	35.8	92.3	53.0	57.4	27.1	13.4
716	20.11.2019 22:31	Mixed production	3000	North Rhine-Westphalia	Initial use zur Risikobewertung	243.2	182.3	75.0	87.9	72.7	82.6	18.5	16.2	87.1	8.0	5.5	68.4				14.2	11.9	84.0	17.6	14.6	82.9	29.6	24.5	82.9				61.0	41.1	67.4	43.7	28.8	66.0	12.3	12.3	100.0	5.1	0.0	0.0	94.3	68.5	72.7	28.9	23.4
717	20.11.2019 22:33	Mixed production	1000	Lower Saxony	Initial use zur Risikobewertung	258.6	185.7	71.8	91.3	58.6	64.2	21.9	16.9	77.2	8.0	3.1	39.0				14.2	6.3	44.1	17.6	9.9	56.5	29.6	22.3	75.5				63.0	54.7	86.9	43.7	36.6	83.8	12.3	11.1	90.3	7.1	7.1	100.0	104.3	72.4	69.5	29.2	19.0
718	20.11.2019 23:37	Mixed production	700	Schleswig Holstein	Initial use zur Risikobewertung	242.8	151.9	62.6	84.8	50.9	60.1	20.0	12.0	60.0	8.0	3.1	39.0				11.3	4.3	37.9	15.9	6.6	41.1	29.6	25.0	84.5				57.5	29.6	51.4	40.2	22.0	54.8	12.3	7.6	61.5	5.1	0.0	0.0	100.4	71.4	71.1	28.9	21.8
719	21.11.2019 06:53	Rearing and fattening	2000	Bavaria	Initial use zur Risikobewertung	253.0	164.4	65.0	94.9	68.4	72.1	26.7	18.9	70.7	8.0	4.1	51.1				14.2	10.3	72.7	17.6	12.2	69.2	28.4	22.9	80.7				61.0	32.2	52.7	43.7	22.5	51.5	12.3	8.8	71.2	5.1	0.9	17.9	97.1	63.9	65.8	27.5	15.5
720	21.11.2019 07:10	Rearing and fattening	2000	Bavaria	Initial use zur Risikobewertung	242.4	183.4	75.7	87.7	70.8	80.7	21.9	19.2	87.6	8.0	3.1	39.0				14.2	12.9	90.6	15.2	15.2	100.0	28.4	20.4	71.9				61.0	40.1	65.8	43.7	26.8	61.3	12.3	9.9	80.8	5.1	3.4	67.9	93.7	72.5	77.4	27.1	20.0
721	21.11.2019 07:48	Rearing and fattening	4000	Lower Saxony	Initial use zur Risikobewertung	223.5	160.3	71.7	84.1	68.3	81.1	20.0	16.8	83.9	8.0	3.1	39.0				14.2	11.9	84.0	13.5	13.5	100.0	28.4	22.9	80.7				61.0	40.2	65.9	43.7	30.3	69.4	12.3	9.9	80.8	5.1	0.0	0.0	78.4	51.8	66.1	27.1	15.5
722	21.11.2019 08:04	Rearing and fattening	2000	Lower Saxony	Initial use zur Risikobewertung	221.2	165.2	74.7	84.1	66.4	79.0	20.0	10.8	54.2	8.0	5.5	68.4				14.2	12.5	88.1	13.5	10.5	77.8	28.4	27.1	95.4				58.7	45.6	77.7	43.7	33.8	77.4	9.9	9.9	100.0	5.1	1.8	35.8	78.4	53.2	67.9	27.1	14.1
723	21.11.2019 08:24	Rearing and fattening	2000	Schleswig Holstein	Initial use zur Risikobewertung	224.9	131.5	58.5	83.8	47.9	57.2	24.8	12.2	49.1	5.5	3.1	57.0				14.2	10.6	74.6	13.5	6.4	47.2	25.8	15.6	60.6				61.0	40.2	65.8	43.7	27.0	61.9	12.3	9.0	73.1	5.1	4.1	81.5	80.1	43.5	54.2	27.1	12.0
724	21.11.2019 08:50	Rearing and fattening	3000	North Rhine-Westphalia	Initial use zur Risikobewertung	231.3	159.3	68.9	81.5	50.7	62.2	20.0	9.8	49.1	8.0	3.1	39.0				14.2	6.7	47.1	13.5	12.4	91.5	25.8	18.7	72.6				63.0	53.0	84.1	43.7	34.6	79.2	12.3	12.3	100.0	7.1	6.1	86.7	86.8	55.5	64.0	27.1	13.3
725	21.11.2019 08:55	Rearing and fattening	1000	North Rhine-Westphalia	Initial use zur Risikobewertung	229.5	141.1	61.5	81.0	50.7	62.6	20.0	11.0	55.3	8.0	3.1	39.0				11.3	5.0	44.6	15.9	8.3	52.0	25.8	23.2	90.0				57.2	35.2	61.5	40.2	24.3	60.4	9.9	5.4	54.7	7.1	5.4	77.0	91.3	55.3	60.5	27.1	18.1
726	21.11.2019 08:56	Rearing and fattening	600	North Rhine-Westphalia	Initial use zur Risikobewertung	216.2	169.2	78.3	81.5	68.0	83.4	20.0	12.5	62.8	8.0	8.0	100.0				14.2	8.2	57.4	13.5	13.5	100.0	25.8	25.8	100.0				58.7	44.2	75.4	43.7	30.6	70.1	9.9	9.9	100.0	5.1	3.7	72.8	76.0	57.0	75.0	27.1	20.5
727	21.11.2019 09:22	Rearing and fattening	2000	North Rhine-Westphalia	Initial use zur Risikobewertung	227.3	149.9	66.0	88.5	58.8	66.4	21.9	8.0	36.5	8.0	3.1	39.0				14.2	11.0	77.3	15.9	9.6	60.0	28.4	27.1	95.4				58.7	41.2	70.2	43.7	31.2	71.5	9.9	9.9	100.0	5.1	0.0	0.0	80.1	50.0	62.4	27.1	16.2
728	21.11.2019 09:37	Rearing and fattening	200	Lower Saxony	Initial use zur Risikobewertung	234.4	120.0	51.2	86.5	52.3	60.5	20.0	11.7	58.6	8.0	3.1	39.0				14.2	5.0	35.4	15.9	9.6	60.0	28.4	22.9	80.7				58.7	21.0	35.8	43.7	17.9	41.1	9.9	2.1	21.4	5.1	0.9	18.5	89.2	46.7	52.3	27.5	12.3
729	21.11.2019 09:37	Piglet production	500	North Rhine-Westphalia	Initial use zur Risikobewertung	233.9	174.1	74.4	85.3	60.7	71.1	20.0	11.6	58.0	8.0	5.5	68.4				14.2	13.3	93.4	13.5	8.3	61.3	29.6	22.0	74.5				63.0	54.6	86.7	43.7	35.2	80.7	12.3	12.3	100.0	7.1	7.1	100.0	85.6	58.8	68.7	28.9	18.3
730	21.11.2019 09:39	Piglet production	2000	Bavaria	Initial use zur Risikobewertung	249.6	169.4	67.9	85.3	56.5	66.2	20.0	11.3	56.4	8.0	1.6	19.5				14.2	14.2	100.0	13.5	9.4	69.3	29.6	20.0	67.7				63.0	46.4	73.7	43.7	29.1	66.6	12.3	12.3	100.0	7.1	5.1	71.7	101.3	66.5	65.7	28.9	14.0
731	21.11.2019 09:43	Rearing and fattening	1000	Hesse	Secondary use	222.7	159.2	71.5	81.5	62.8	77.0	20.0	15.9	79.4	8.0	3.1	39.0				14.2	12.5	88.1	13.5	10.1	75.0	25.8	21.1	81.8				61.0	45.1	73.9	43.7	32.2	73.7	12.3	11.1	90.3	5.1	1.8	35.8	80.1	51.3	64.0	27.1	15.1
732	21.11.2019 09:59	Rearing and fattening	2000	Hesse	Initial use zur Risikobewertung	229.5	160.2	69.8	86.1	60.0	69.7	21.9	12.3	55.9	8.0	5.5	68.4				14.2	8.2	57.4	13.5	8.3	61.3	28.4	25.8	90.9				63.0	53.6	85.1	43.7	34.3	78.5	12.3	12.3	100.0	7.1	7.1	100.0	80.5	46.6	57.9	27.5	13.7
733	21.11.2019 10:10	Rearing and fattening	2000	North Rhine-Westphalia	Initial use zur Risikobewertung	232.2	158.4	68.2	84.1	65.0	77.2	20.0	12.5	62.8	8.0	3.1	39.0				14.2	13.3	93.4	13.5	10.5	77.8	28.4	25.5	89.8				61.0	32.7	53.6	43.7	23.3	53.4	12.3	7.6	61.5	5.1	1.8	35.8	87.1	60.8	69.8	27.1	15.4
734	21.11.2019 10:22	Mixed production	3000	Lower Saxony	Initial use zur Risikobewertung	236.1	138.7	58.7	83.2	47.0	56.5	20.0	14.0	70.0	8.0	3.1	39.0				14.2	6.0	42.0	15.9	10.7	67.2	25.0	13.2	52.8				63.0	35.4	56.1	43.7	24.9	57.0	12.3	7.6	61.5	7.1	2.9	41.6	89.9	56.3	62.6	29.2	18.5
735	21.11.2019 10:32	Rearing and fattening	2000	North Rhine-Westphalia	Initial use zur Risikobewertung	235.1	153.0	65.1	77.0	60.0	78.0	20.0	18.5	92.8	8.0	3.1	39.0				14.2	7.3	51.4	13.5	12.4	91.5	21.3	18.7	87.8				61.0	37.0	60.7	43.7	28.3	64.8	12.3	8.8	71.2	5.1	0.0	0.0	97.1	55.9	57.6	27.5	19.8
736	21.11.2019 10:40	Mixed production	2000	North Rhine-Westphalia	Initial use zur Risikobewertung	235.4	154.6	65.6	85.3	58.4	68.5	20.0	11.6	58.0	8.0	3.1	39.0				14.2	12.9	90.6	13.5	9.4	69.3	29.6	21.4	72.5				61.0	45.1	74.0	43.7	30.3	69.5	12.3	11.1	90.3	5.1	3.7	72.8	89.1	51.0	57.2	28.9	12.6
737	21.11.2019 11:05	Rearing and fattening	4000	North Rhine-Westphalia	Initial use zur Risikobewertung	246.5	153.9	62.4	90.8	59.3	65.3	26.7	16.5	61.7	8.0	3.1	39.0				14.2	13.3	93.4	13.5	6.4	47.2	28.4	20.0	70.6				63.0	34.6	55.0	43.7	21.0	48.0	12.3	7.6	61.5	7.1	6.1	86.7	92.6	59.9	64.7	27.5	15.9
738	21.11.2019 11:21	Rearing and fattening	1000	Lower Saxony	Initial use zur Risikobewertung	237.8	144.9	60.9	85.9	52.8	61.5	21.9	13.1	59.7	8.0	3.1	39.0				14.2	6.7	47.1	15.9	9.6	60.0	25.8	20.3	78.8				61.0	44.3	72.7	43.7	34.4	78.8	12.3	9.9	80.8	5.1	0.0	0.0	90.9	47.7	52.5	27.5	10.5
739	21.11.2019 11:29	Mixed production	2000	Baden-W�rttemberg	Initial use zur Risikobewertung	263.0	121.1	46.0	96.1	41.1	42.8	26.7	9.9	37.0	8.0	4.1	51.1				14.2	7.7	54.1	17.6	8.8	50.0	29.6	10.7	36.1				63.0	28.7	45.5	43.7	14.9	34.1	12.3	9.2	75.1	7.1	4.6	64.6	103.9	51.3	49.4	28.9	15.3
740	21.11.2019 11:38	Rearing and fattening	2000	Lower Saxony	Initial use zur Risikobewertung	218.6	147.4	67.4	78.6	54.3	69.1	20.0	13.9	69.4	8.0	5.5	68.4				11.3	5.2	46.3	13.5	7.1	52.8	25.8	22.6	87.7				59.5	41.4	69.5	40.2	27.7	69.0	12.3	7.6	61.5	7.1	6.1	86.7	80.5	51.7	64.2	27.5	18.6
741	21.11.2019 11:39	Rearing and fattening	2000	North Rhine-Westphalia	Initial use zur Risikobewertung	227.0	141.5	62.3	85.9	59.0	68.7	21.9	17.3	79.0	8.0	3.1	39.0				14.2	10.2	72.1	15.9	9.6	60.0	25.8	18.7	72.6				61.0	34.5	56.5	43.7	25.1	57.5	12.3	6.6	53.9	5.1	2.8	54.3	80.1	48.1	60.0	27.1	12.2
742	21.11.2019 11:53	Rearing and fattening	2000	Lower Saxony	Initial use zur Risikobewertung	227.3	162.1	71.3	81.5	63.5	77.8	20.0	14.9	74.7	8.0	3.1	39.0				14.2	11.4	80.3	13.5	12.4	91.5	25.8	21.6	83.8				58.7	40.2	68.5	43.7	30.2	69.2	9.9	9.9	100.0	5.1	0.0	0.0	87.1	58.5	67.2	27.1	12.4
743	21.11.2019 11:59	Mixed production	2000	Lower Saxony	Initial use zur Risikobewertung	233.9	135.2	57.8	82.7	50.7	61.3	20.0	10.7	53.3	8.0	3.1	39.0				14.2	9.9	69.3	13.5	8.3	61.3	27.0	18.7	69.5				61.0	29.8	48.9	43.7	18.8	43.0	12.3	10.2	82.7	5.1	0.9	17.9	90.2	54.7	60.6	28.9	11.8
744	21.11.2019 13:18	Rearing and fattening	2000	Mecklenburg Western Pomerania	Initial use zur Risikobewertung	222.3	170.6	76.7	81.5	68.8	84.4	20.0	16.4	82.2	8.0	5.5	68.4				14.2	12.9	90.6	13.5	13.5	100.0	25.8	20.5	79.5				60.7	46.6	76.8	43.7	33.5	76.7	9.9	9.9	100.0	7.1	3.2	45.1	80.1	55.2	68.9	27.1	16.3
745	21.11.2019 13:33	Rearing and fattening	4000	North Rhine-Westphalia	Initial use zur Risikobewertung	217.4	145.0	66.7	81.5	58.8	72.1	20.0	10.7	53.3	8.0	3.1	39.0				14.2	12.9	90.6	13.5	12.4	91.5	25.8	19.7	76.5				57.5	34.6	60.1	43.7	24.0	55.0	8.7	8.7	100.0	5.1	1.8	35.8	78.4	51.7	65.9	27.1	20.7
746	21.11.2019 13:40	Rearing and fattening	2000	Lower Saxony	Initial use zur Risikobewertung	219.8	107.6	48.9	79.6	47.9	60.2	18.5	17.1	92.2	8.0	3.1	39.0				11.3	6.7	59.6	15.9	7.6	48.0	25.8	13.3	51.5				57.5	17.2	29.9	43.7	13.2	30.1	8.7	4.0	45.8	5.1	0.0	0.0	82.8	42.5	51.4	27.5	15.9
747	21.11.2019 13:57	Rearing and fattening	1000	Lower Saxony	Initial use zur Risikobewertung	245.5	175.6	71.5	85.8	53.6	62.5	20.0	10.7	53.3	8.0	3.1	39.0				14.2	6.7	47.1	15.2	9.9	65.5	28.4	23.2	81.8				63.0	50.4	79.9	43.7	31.0	71.0	12.3	12.3	100.0	7.1	7.1	100.0	96.7	71.6	74.0	27.1	17.4
748	21.11.2019 13:57	Mixed production	2000	North Rhine-Westphalia	Initial use zur Risikobewertung	237.7	106.8	44.9	77.7	36.5	47.0	20.0	8.9	44.7	8.0	3.1	39.0				14.2	11.6	81.4	13.5	4.1	30.7	22.0	8.7	39.8				57.5	22.3	38.7	43.7	14.6	33.4	8.7	4.0	45.8	5.1	3.7	72.8	102.5	48.1	46.9	28.9	12.9
749	21.11.2019 13:58	Piglet production	1000	Lower Saxony	Initial use zur Risikobewertung	247.4	164.2	66.4	87.7	46.9	53.5	20.0	8.7	43.7	8.0	3.1	39.0				14.2	11.0	77.3	15.9	15.9	100.0	29.6	8.1	27.4				61.0	48.5	79.6	43.7	36.2	83.0	12.3	12.3	100.0	5.1	0.0	0.0	98.6	68.8	69.8	28.9	21.4
750	21.11.2019 14:01	Rearing and fattening	2000	North Rhine-Westphalia	Initial use zur Risikobewertung	243.2	123.2	50.6	83.5	56.2	67.4	21.9	17.3	78.7	8.0	3.1	39.0				14.2	10.2	72.1	13.5	7.1	52.8	25.8	18.4	71.5				63.0	20.7	32.8	43.7	4.6	10.6	12.3	9.9	80.8	7.1	6.1	86.7	96.7	46.2	47.8	27.1	11.6
751	21.11.2019 14:02	Rearing and fattening	500	Lower Saxony	Initial use zur Risikobewertung	210.4	130.6	62.0	77.0	44.8	58.2	20.0	11.7	58.3	8.0	3.1	39.0				14.2	7.2	50.8	13.5	4.1	30.7	21.3	18.7	87.8				57.5	34.1	59.3	43.7	26.2	59.9	8.7	5.2	59.4	5.1	2.8	54.3	76.0	51.7	68.0	27.1	18.5
752	21.11.2019 17:03	Piglet production	10000	Mecklenburg Western Pomerania	Initial use zur Risikobewertung	246.1	225.1	91.5	89.4	81.8	91.5	26.7	23.2	86.7	8.0	8.0	100.0				14.2	14.2	100.0	13.5	13.5	100.0	27.0	22.9	84.9				63.0	63.0	100.0	43.7	43.7	100.0	12.3	12.3	100.0	7.1	7.1	100.0	93.6	80.2	85.7	28.9	22.3
753	21.11.2019 17:35	Piglet production	5000	Baden-W�rttemberg	Initial use zur Risikobewertung	248.3	172.7	69.6	87.5	56.4	64.4	24.8	19.7	79.4	5.5	3.1	57.0				14.2	13.3	93.4	13.5	8.3	61.3	29.6	12.1	40.8				63.0	43.1	68.5	43.7	31.4	71.8	12.3	9.9	80.8	7.1	1.8	26.1	97.7	73.2	74.9	28.9	19.4
754	21.11.2019 17:58	Piglet production	200	North Rhine-Westphalia	Initial use zur Risikobewertung	244.4	151.0	61.8	89.1	48.6	54.5	24.8	10.4	42.1	8.0	2.4	29.4				14.2	8.8	61.7	15.2	8.8	57.9	27.0	18.2	67.5				61.0	44.7	73.2	43.7	29.2	66.9	12.3	12.3	100.0	5.1	3.2	63.0	94.3	57.7	61.3	28.9	14.1
755	21.11.2019 19:16	Rearing and fattening	700	Schleswig Holstein	Initial use zur Risikobewertung	232.5	124.8	53.7	85.9	55.8	65.0	21.9	9.4	43.0	8.0	5.6	70.6				14.2	8.0	56.1	15.9	9.6	60.0	25.8	23.2	90.0				63.0	28.1	44.6	43.7	18.5	42.4	12.3	7.1	57.8	7.1	2.5	35.4	83.6	40.8	48.8	27.1	14.0
756	21.11.2019 19:26	Rearing and fattening	1000	Lower Saxony	Initial use zur Risikobewertung	218.6	155.1	71.0	81.5	69.0	84.6	20.0	14.0	70.0	8.0	5.5	68.4				14.2	14.2	100.0	13.5	12.4	91.5	25.8	22.9	88.8				58.7	39.7	67.7	43.7	27.9	64.0	9.9	9.9	100.0	5.1	1.8	36.4	78.4	46.5	59.3	27.1	14.4
757	21.11.2019 19:30	Mixed production	2000	Lower Saxony	Initial use zur Risikobewertung	242.9	160.9	66.2	85.3	58.7	68.8	20.0	15.8	79.2	8.0	3.1	39.0				14.2	10.9	76.4	13.5	9.4	69.3	29.6	19.5	65.9				63.0	35.8	56.9	43.7	19.3	44.2	12.3	11.1	90.3	7.1	5.4	77.0	94.6	66.4	70.2	29.2	20.7
758	21.11.2019 19:36	Piglet production	700	North Rhine-Westphalia	Initial use zur Risikobewertung	238.9	170.8	71.5	85.3	67.9	79.6	20.0	18.2	91.1	8.0	3.1	39.0				14.2	10.2	72.1	13.5	10.1	75.0	29.6	26.1	88.5				61.0	45.6	74.7	43.7	34.1	78.0	12.3	8.8	71.2	5.1	2.8	54.3	92.6	57.4	62.0	28.9	18.7
759	21.11.2019 20:23	Rearing and fattening	300	Lower Saxony	Initial use zur Risikobewertung	217.9	162.2	74.4	72.5	45.3	62.5	18.5	9.3	50.3	8.0	3.1	39.0				14.2	6.7	47.1	13.5	10.5	77.8	18.2	15.6	85.8				60.7	55.6	91.7	43.7	39.6	90.6	9.9	9.9	100.0	7.1	6.1	86.7	84.8	61.3	72.3	27.1	13.9
760	21.11.2019 20:29	Piglet production	2000	Lower Saxony	Initial use zur Risikobewertung	242.0	185.8	76.8	85.3	62.7	73.5	20.0	18.2	91.1	8.0	5.5	68.4				14.2	11.6	81.2	13.5	9.4	69.3	29.6	18.1	61.2				60.7	57.5	94.9	43.7	41.5	95.0	9.9	9.9	100.0	7.1	6.1	86.7	96.0	65.5	68.2	28.9	16.4
761	21.11.2019 20:42	Rearing and fattening	3000	North Rhine-Westphalia	Secondary use	225.6	133.3	59.1	83.9	57.5	68.5	20.0	10.8	53.9	8.0	3.1	39.0				14.2	11.6	81.4	15.9	9.4	58.9	25.8	22.6	87.7				57.5	29.0	50.4	43.7	23.1	52.9	8.7	4.0	45.8	5.1	1.9	37.0	84.2	46.8	55.7	27.1	13.2
762	21.11.2019 21:12	Piglet production	200	North Rhine-Westphalia	Initial use zur Risikobewertung	247.9	147.9	59.7	85.3	51.7	60.6	20.0	17.7	88.3	8.0	1.6	19.5				14.2	4.3	30.1	13.5	4.1	30.7	29.6	24.1	81.5				61.0	39.6	64.9	43.7	29.0	66.5	12.3	7.8	63.4	5.1	2.8	54.3	101.6	56.6	55.7	29.2	22.0
763	21.11.2019 22:15	Rearing and fattening	2000	Schleswig Holstein	Initial use zur Risikobewertung	241.2	150.6	62.4	83.5	53.6	64.2	21.9	12.3	55.9	8.0	3.1	39.0				14.2	8.2	57.4	13.5	11.3	83.5	25.8	18.7	72.6				61.0	39.0	64.0	43.7	31.2	71.5	12.3	7.8	63.5	5.1	0.0	0.0	96.7	58.0	59.9	27.1	9.4
764	21.11.2019 22:30	Mixed production	1000	Lower Saxony	Initial use zur Risikobewertung	252.5	85.3	33.8	89.7	41.6	46.4	21.9	10.4	47.3	8.0	3.1	39.0				14.2	3.7	26.2	15.9	5.3	33.2	29.6	19.1	64.7				61.0	2.7	4.5	43.7	2.7	6.3	12.3	0.0	0.0	5.1	0.0	0.0	101.9	41.0	40.2	29.2	17.2
765	21.11.2019 22:43	Rearing and fattening	2000	North Rhine-Westphalia	Initial use zur Risikobewertung	225.1	139.4	61.9	77.0	45.3	58.9	20.0	6.6	32.8	8.0	3.1	39.0				14.2	7.6	53.5	13.5	9.4	69.3	21.3	18.7	87.8				61.0	40.7	66.6	43.7	27.5	62.9	12.3	12.3	100.0	5.1	0.9	17.9	87.1	53.4	61.3	27.1	18.7
766	21.11.2019 23:03	Rearing and fattening	600	Schleswig Holstein	Initial use zur Risikobewertung	233.7	141.4	60.5	85.9	67.1	78.2	21.9	21.9	100.0	8.0	3.1	39.0				14.2	8.2	57.4	15.9	10.7	67.2	25.8	23.2	90.0				55.2	25.5	46.3	40.2	15.2	37.9	9.9	7.6	76.1	5.1	2.8	54.3	92.6	48.8	52.7	27.5	13.2
767	21.11.2019 23:42	Rearing and fattening	1000	Lower Saxony	Initial use zur Risikobewertung	222.7	130.1	58.4	81.5	47.2	57.9	20.0	8.4	42.2	8.0	3.1	39.0				14.2	8.2	57.6	13.5	9.4	69.3	25.8	18.1	70.1				61.0	37.5	61.4	43.7	24.8	56.8	12.3	9.0	73.1	5.1	3.7	72.8	80.1	45.4	56.7	27.1	10.5
768	22.11.2019 05:50	Rearing and fattening	800	North Rhine-Westphalia	Initial use zur Risikobewertung	234.0	179.0	76.5	84.2	66.4	78.9	24.8	19.5	78.6	8.0	5.5	68.4				14.2	12.3	86.7	15.9	12.6	78.8	21.3	16.6	78.2				61.0	49.8	81.6	43.7	37.3	85.5	12.3	8.8	71.2	5.1	3.7	72.8	88.8	62.8	70.7	27.1	16.6
769	22.11.2019 06:40	Rearing and fattening	2000	Lower Saxony	Initial use zur Risikobewertung	230.3	143.2	62.2	81.5	52.0	63.8	20.0	13.4	66.9	8.0	1.6	19.5				14.2	6.7	47.1	13.5	7.1	52.8	25.8	23.2	90.0				61.6	42.1	68.3	43.7	27.2	62.3	12.3	10.2	82.7	5.7	4.8	83.5	87.1	49.2	56.4	27.1	12.8
770	22.11.2019 08:28	Rearing and fattening	4000	Mecklenburg Western Pomerania	Initial use zur Risikobewertung	220.6	152.6	69.2	81.5	55.1	67.6	20.0	12.2	61.1	8.0	5.5	68.4				14.2	10.2	72.1	13.5	7.1	52.8	25.8	20.0	77.6				60.7	43.8	72.2	43.7	34.0	77.8	9.9	6.4	64.2	7.1	3.4	48.7	78.4	53.7	68.5	27.1	17.5
771	22.11.2019 09:23	Piglet production	9000	Thuringia	Initial use zur Risikobewertung	249.2	195.8	78.6	89.9	66.0	73.4	24.8	20.3	81.8	8.0	3.1	39.0				14.2	11.0	77.3	15.9	14.8	92.8	27.0	16.8	62.2				60.7	59.4	97.9	43.7	42.4	97.0	9.9	9.9	100.0	7.1	7.1	100.0	98.6	70.5	71.5	28.9	20.6
772	22.11.2019 10:17	Rearing and fattening	600	North Rhine-Westphalia	Initial use zur Risikobewertung	241.7	166.3	68.8	86.5	58.0	67.0	20.0	11.2	55.8	8.0	5.6	70.6				14.2	11.6	81.4	15.9	9.6	60.0	28.4	20.0	70.5				61.0	43.4	71.2	43.7	29.3	67.1	12.3	12.3	100.0	5.1	1.9	37.0	94.1	64.9	69.0	27.1	17.1
773	22.11.2019 10:58	Rearing and fattening	5000	Mecklenburg Western Pomerania	Initial use zur Risikobewertung	226.4	164.5	72.7	81.5	70.5	86.4	20.0	16.8	83.9	8.0	5.5	68.4				14.2	10.1	70.7	13.5	12.4	91.5	25.8	25.8	100.0				60.7	45.6	75.1	43.7	32.4	74.3	9.9	9.9	100.0	7.1	3.2	45.1	84.2	48.4	57.5	27.1	14.2
774	22.11.2019 11:58	Rearing and fattening	5000	Lower Saxony	Initial use zur Risikobewertung	234.0	162.2	69.3	84.1	52.0	61.8	20.0	12.1	60.5	8.0	3.1	39.0				14.2	8.2	57.4	13.5	8.3	61.3	28.4	20.3	71.6				61.0	47.0	77.1	43.7	31.0	71.1	12.3	12.3	100.0	5.1	3.7	72.8	88.8	63.2	71.1	27.1	13.9
775	22.11.2019 12:55	Rearing and fattening	2000	North Rhine-Westphalia	Initial use zur Risikobewertung	235.0	165.7	70.5	85.1	75.9	89.1	21.9	16.0	72.9	8.0	5.6	70.6				14.2	13.3	93.4	15.2	15.2	100.0	25.8	25.8	100.0				61.0	31.9	52.3	43.7	21.3	48.9	12.3	8.8	71.2	5.1	1.8	35.8	88.8	58.0	65.2	27.1	10.7
776	22.11.2019 13:00	Mixed production	3000	Brandenburg	Initial use zur Risikobewertung	261.4	214.5	82.1	94.4	79.2	83.9	26.7	19.8	74.2	8.0	5.5	68.4				14.2	12.9	90.6	15.9	14.8	92.8	29.6	26.3	88.9				63.0	56.5	89.6	43.7	38.1	87.2	12.3	12.3	100.0	7.1	6.1	86.7	103.9	78.7	75.8	28.9	20.3
777	22.11.2019 13:42	Rearing and fattening	2000	Lower Saxony	Initial use zur Risikobewertung	237.8	99.7	41.9	85.9	46.2	53.8	21.9	11.2	51.1	8.0	3.1	39.0				14.2	7.2	50.8	15.9	3.0	18.8	25.8	21.6	83.8				61.0	13.4	21.9	43.7	9.4	21.5	12.3	3.1	24.9	5.1	0.9	17.9	90.9	40.2	44.2	27.5	16.1
778	22.11.2019 15:03	Mixed production	3000	Lower Saxony	Initial use zur Risikobewertung	244.3	94.3	38.6	89.4	39.5	44.2	20.0	10.7	53.6	8.0	0.0	0.0				14.2	2.9	20.5	17.6	4.6	26.4	29.6	21.2	71.8				61.0	19.2	31.4	43.7	9.5	21.8	12.3	6.9	55.9	5.1	2.8	54.9	93.9	35.6	37.9	29.2	11.1
779	22.11.2019 17:17	Rearing and fattening	3000	Lower Saxony	Initial use zur Risikobewertung	217.5	154.1	70.8	78.2	63.0	80.7	18.5	13.9	75.1	8.0	3.1	39.0				14.2	12.9	90.6	13.5	10.5	77.8	23.8	22.6	94.6				61.0	43.5	71.3	43.7	31.2	71.5	12.3	12.3	100.0	5.1	0.0	0.0	78.4	47.5	60.7	27.1	16.6
780	22.11.2019 19:03	Rearing and fattening	2000	North Rhine-Westphalia	Initial use zur Risikobewertung	217.0	141.0	65.0	75.6	56.4	74.6	20.0	13.0	65.3	8.0	3.1	39.0				14.2	10.6	74.6	15.2	14.0	92.4	18.2	15.6	85.8				59.5	40.5	68.0	43.7	28.0	64.0	8.7	6.4	73.0	7.1	6.1	86.7	81.9	44.1	53.8	27.1	12.2
781	22.11.2019 19:11	Rearing and fattening	3000	Lower Saxony	Initial use zur Risikobewertung	232.2	142.9	61.5	84.1	55.3	65.7	20.0	15.8	79.2	8.0	3.1	39.0				14.2	12.9	90.6	13.5	6.4	47.2	28.4	17.1	60.2				61.0	42.3	69.3	43.7	27.2	62.3	12.3	12.3	100.0	5.1	2.8	54.3	87.1	45.3	52.0	27.1	9.0
782	23.11.2019 08:57	Piglet production	2000	Lower Saxony	Initial use zur Risikobewertung	237.8	167.1	70.3	78.7	60.6	77.0	18.5	15.8	85.3	5.5	3.1	57.0				14.2	11.0	77.3	13.5	13.5	100.0	27.0	17.1	63.5				63.0	45.1	71.6	43.7	32.0	73.3	12.3	9.9	80.8	7.1	3.2	45.1	96.0	61.4	63.9	28.9	15.2
783	24.11.2019 11:22	Mixed production	5000	Lower Saxony	Initial use zur Risikobewertung	239.2	157.4	65.8	80.2	55.6	69.3	20.0	8.4	42.2	5.5	3.1	57.0				14.2	11.9	84.0	13.5	13.5	100.0	27.0	18.6	68.8				63.0	43.5	69.0	43.7	30.3	69.5	12.3	9.9	80.8	7.1	3.2	45.1	96.0	58.4	60.8	28.9	14.7
784	24.11.2019 16:44	Rearing and fattening	3000	Brandenburg	Initial use zur Risikobewertung	250.4	180.0	71.9	92.5	67.6	73.1	26.7	19.0	71.1	8.0	8.0	100.0				14.2	12.3	86.7	15.2	11.0	72.7	28.4	17.3	60.8				63.0	54.7	86.8	43.7	40.5	92.9	12.3	7.8	63.5	7.1	6.4	90.3	94.9	57.6	60.7	27.1	13.0
785	24.11.2019 19:56	Rearing and fattening	1000	Lower Saxony	Initial use zur Risikobewertung	215.5	134.8	62.6	81.5	57.0	69.9	20.0	9.4	46.9	8.0	3.1	39.0				14.2	11.9	84.0	13.5	9.4	69.3	25.8	23.2	90.0				55.5	32.0	57.6	40.5	23.2	57.3	9.9	8.8	88.1	5.1	0.0	0.0	78.4	45.8	58.4	27.1	13.7
786	25.11.2019 07:50	Rearing and fattening	6000	Mecklenburg Western Pomerania	Initial use zur Risikobewertung	231.1	184.4	79.8	85.8	56.1	65.4	20.0	9.9	49.4	8.0	5.5	68.4				14.2	9.5	66.8	15.2	9.9	65.5	28.4	21.3	75.1				63.0	59.6	94.5	43.7	40.2	92.1	12.3	12.3	100.0	7.1	7.1	100.0	82.3	68.7	83.5	27.5	18.7
787	25.11.2019 09:33	Rearing and fattening	10000	Thuringia	Initial use zur Risikobewertung	238.9	163.5	68.4	87.0	51.6	59.3	20.5	15.0	73.4	8.0	3.1	39.0				14.2	9.7	68.0	15.9	9.6	60.0	28.4	14.2	50.0				63.0	49.6	78.7	43.7	31.9	73.0	12.3	12.3	100.0	7.1	5.4	77.0	88.8	62.3	70.1	27.1	16.0
788	25.11.2019 09:55	Rearing and fattening	1000	Lower Saxony	Initial use zur Risikobewertung	239.7	175.6	73.3	90.8	77.8	85.7	26.7	23.2	86.7	8.0	5.5	68.4				14.2	14.2	100.0	13.5	13.5	100.0	28.4	21.4	75.5				58.7	42.8	72.9	43.7	34.5	79.0	9.9	7.6	76.1	5.1	0.7	13.6	90.2	55.1	61.0	27.1	17.8
789	25.11.2019 10:53	Rearing and fattening	6000	Thuringia	Initial use zur Risikobewertung	233.4	149.2	63.9	81.5	55.4	67.9	20.0	14.1	70.5	8.0	3.1	39.0				14.2	10.1	70.7	13.5	9.4	69.3	25.8	18.7	72.6				63.0	28.7	45.6	43.7	16.0	36.7	12.3	11.1	90.3	7.1	1.6	22.6	88.8	65.1	73.3	27.1	15.7
790	25.11.2019 11:25	Piglet production	2000	North Rhine-Westphalia	Initial use zur Risikobewertung	250.2	177.3	70.9	85.3	67.4	79.0	20.0	20.0	100.0	8.0	1.6	19.5				14.2	11.6	81.4	13.5	7.1	52.8	29.6	27.1	91.6				61.0	41.4	67.9	43.7	30.9	70.7	12.3	8.8	71.2	5.1	1.8	35.8	103.9	68.5	66.0	28.9	17.6
791	25.11.2019 11:53	Mixed production	5000	Lower Saxony	Initial use zur Risikobewertung	236.6	144.4	61.0	81.3	50.4	62.0	18.5	7.0	37.7	5.5	3.1	57.0				14.2	11.9	84.0	13.5	13.5	100.0	29.6	14.9	50.3				61.0	40.5	66.4	43.7	28.8	65.9	12.3	9.9	80.8	5.1	1.8	35.8	94.3	53.4	56.7	28.9	11.8
792	25.11.2019 12:00	Rearing and fattening	4000	Thuringia	Initial use zur Risikobewertung	241.8	162.8	67.3	86.5	54.2	62.6	20.0	14.1	70.5	8.0	3.1	39.0				14.2	11.0	77.3	15.9	11.8	74.0	28.4	14.2	50.0				63.0	40.3	63.9	43.7	31.1	71.3	12.3	6.6	53.7	7.1	2.5	35.8	92.3	68.3	74.0	27.1	15.7
793	25.11.2019 13:31	Rearing and fattening	600	Bavaria	Initial use zur Risikobewertung	232.0	133.2	57.4	83.9	58.6	69.8	20.0	13.6	68.0	8.0	3.1	39.0				14.2	6.9	48.6	15.9	11.8	74.0	25.8	23.2	90.0				61.0	30.1	49.4	43.7	18.6	42.7	12.3	8.8	71.2	5.1	2.8	54.3	87.1	44.4	51.0	27.1	16.8
794	25.11.2019 13:46	Rearing and fattening	800	Lower Saxony	Initial use zur Risikobewertung	235.8	106.9	45.3	83.9	41.1	49.0	20.0	8.9	44.7	8.0	3.1	39.0				14.2	3.3	23.4	15.9	10.7	67.2	25.8	15.0	58.3				61.0	19.4	31.7	43.7	7.3	16.8	12.3	10.2	82.7	5.1	1.9	37.0	90.9	46.4	51.1	27.5	11.2
795	25.11.2019 13:47	Rearing and fattening	1000	Bavaria	Initial use zur Risikobewertung	234.0	159.9	68.3	86.5	66.7	77.1	20.0	17.3	86.4	8.0	3.1	39.0				14.2	13.3	93.4	15.9	7.7	48.3	28.4	25.3	89.2				58.7	36.0	61.3	43.7	27.2	62.4	9.9	7.8	78.6	5.1	0.9	17.9	88.8	57.3	64.5	27.1	15.5
796	25.11.2019 17:50	Mixed production	1000	Bavaria	Initial use zur Risikobewertung	242.3	141.1	58.2	84.7	52.2	61.7	21.9	13.7	62.6	8.0	3.1	39.0				14.2	5.0	35.4	13.5	7.1	52.8	27.0	23.2	86.0				61.0	35.9	58.8	43.7	21.8	49.9	12.3	12.3	100.0	5.1	1.8	35.8	96.6	52.9	54.8	28.9	15.1
797	26.11.2019 05:32	Rearing and fattening	2000	Lower Saxony	Initial use zur Risikobewertung	222.0	137.5	61.9	81.5	65.7	80.6	20.0	18.5	92.8	8.0	3.1	39.0				14.2	10.6	74.6	13.5	12.4	91.5	25.8	21.1	81.8				57.5	22.8	39.6	43.7	16.9	38.7	8.7	4.0	45.8	5.1	1.8	36.4	83.0	49.0	59.0	27.1	13.1
798	26.11.2019 09:10	Rearing and fattening	5000	Brandenburg	Initial use zur Risikobewertung	222.8	180.0	80.8	83.5	72.5	86.9	21.9	18.4	83.8	8.0	5.5	68.4				14.2	11.9	84.0	13.5	13.5	100.0	25.8	23.2	90.0				55.2	46.6	84.5	40.2	32.6	81.1	9.9	9.9	100.0	5.1	4.1	81.5	84.2	60.8	72.3	27.1	19.3
799	26.11.2019 14:00	Piglet production	1000	Saxony-Anhalt	Initial use zur Risikobewertung	251.0	195.5	77.9	92.0	68.1	74.0	26.7	21.7	81.3	8.0	5.5	68.4				14.2	13.3	93.4	13.5	10.5	77.8	29.6	17.1	57.8				63.0	58.6	93.0	43.7	39.2	89.9	12.3	12.3	100.0	7.1	7.1	100.0	96.0	68.8	71.7	28.9	21.4
800	26.11.2019 15:32	Rearing and fattening	600	North Rhine-Westphalia	Initial use zur Risikobewertung	242.2	143.8	59.4	84.1	59.9	71.2	20.0	14.8	74.2	8.0	3.1	39.0				14.2	9.9	69.5	13.5	8.3	61.3	28.4	23.7	83.6				61.0	26.3	43.2	43.7	15.5	35.6	12.3	7.6	61.5	5.1	3.3	64.2	97.1	57.6	59.3	27.5	21.3
801	26.11.2019 16:38	Rearing and fattening	100	Brandenburg	Initial use zur Risikobewertung	242.1	233.6	96.5	88.9	88.9	100.0	24.8	24.8	100.0	8.0	8.0	100.0				14.2	14.2	100.0	13.5	13.5	100.0	28.4	28.4	100.0				63.0	63.0	100.0	43.7	43.7	100.0	12.3	12.3	100.0	7.1	7.1	100.0	90.2	81.7	90.6	27.1	22.5
802	26.11.2019 22:42	Piglet production	600	Lower Saxony	Initial use zur Risikobewertung	252.0	128.1	50.8	86.8	51.7	59.6	20.0	8.0	40.3	8.0	3.1	39.0				14.2	10.2	72.1	17.6	14.6	82.9	27.0	15.7	58.2				61.0	28.3	46.3	43.7	18.3	42.0	12.3	9.9	80.8	5.1	0.0	0.0	104.3	48.1	46.2	29.2	13.7
803	27.11.2019 07:32	Mixed production	2000	Lower Saxony	Initial use zur Risikobewertung	243.9	153.1	62.8	85.3	62.2	72.9	20.0	15.4	76.9	8.0	3.1	39.0				14.2	11.4	80.1	13.5	9.4	69.3	29.6	22.9	77.5				61.0	28.2	46.2	43.7	20.4	46.7	12.3	5.9	48.3	5.1	1.8	36.4	97.6	62.7	64.3	29.2	17.7
804	27.11.2019 10:46	Rearing and fattening	5000	Brandenburg	Initial use zur Risikobewertung	233.7	201.3	86.1	88.9	78.1	87.9	24.8	21.2	85.6	8.0	5.5	68.4				14.2	13.3	93.4	13.5	12.4	91.5	28.4	25.8	90.9				60.7	58.9	97.0	43.7	41.9	95.9	9.9	9.9	100.0	7.1	7.1	100.0	84.2	64.3	76.4	27.1	19.3
805	27.11.2019 14:02	Mixed production	3000	Brandenburg	Initial use zur Risikobewertung	253.4	129.7	51.2	87.7	53.9	61.4	20.0	15.0	75.3	8.0	3.1	39.0				14.2	9.3	65.4	15.9	8.8	55.2	29.6	17.6	59.6				63.0	29.1	46.1	43.7	19.9	45.5	12.3	3.1	24.9	7.1	6.1	86.7	102.7	46.8	45.6	28.9	9.2
806	27.11.2019 14:39	Mixed production	4000	Mecklenburg Western Pomerania	Initial use zur Risikobewertung	248.3	190.1	76.6	84.7	66.7	78.7	21.9	13.6	62.0	5.5	3.1	57.0				14.2	11.9	84.0	13.5	13.5	100.0	29.6	24.5	82.9				63.0	57.7	91.6	43.7	38.3	87.8	12.3	12.3	100.0	7.1	7.1	100.0	100.6	65.7	65.3	29.2	17.4
807	27.11.2019 21:42	Mixed production	2000	Schleswig Holstein	Initial use zur Risikobewertung	245.8	160.8	65.4	85.3	50.2	58.8	20.0	9.3	46.4	8.0	3.1	39.0				14.2	9.9	69.3	13.5	7.1	52.8	29.6	20.8	70.3				61.0	47.2	77.3	43.7	34.0	77.8	12.3	12.3	100.0	5.1	0.9	17.9	99.5	63.5	63.8	28.9	15.2
808	28.11.2019 08:34	Piglet production	5000	Saxony-Anhalt	Initial use zur Risikobewertung	246.3	174.3	70.8	87.2	65.8	75.4	21.9	18.7	85.3	8.0	8.0	100.0				14.2	11.0	77.3	13.5	10.5	77.8	29.6	17.5	59.4				63.0	50.6	80.3	43.7	34.5	79.1	12.3	9.9	80.8	7.1	6.1	86.7	96.0	57.9	60.3	28.9	11.0
809	28.11.2019 10:57	Piglet production	3000	North Rhine-Westphalia	Initial use zur Risikobewertung	246.4	179.0	72.6	87.7	66.1	75.3	20.0	17.3	86.4	8.0	3.1	39.0				14.2	11.9	84.0	15.9	12.9	81.2	29.6	20.8	70.3				63.0	47.9	76.0	43.7	32.7	74.8	12.3	11.1	90.3	7.1	4.1	58.4	95.6	65.0	68.0	28.9	17.5
810	28.11.2019 19:41	Rearing and fattening	2000	North Rhine-Westphalia	Initial use zur Risikobewertung	236.4	184.5	78.0	86.5	68.0	78.6	20.0	16.8	83.9	8.0	3.1	39.0				14.2	11.9	84.0	15.9	10.7	67.2	28.4	25.5	89.8				61.0	52.2	85.6	43.7	38.1	87.3	12.3	12.3	100.0	5.1	1.8	35.8	88.8	64.2	72.3	27.1	16.0
811	29.11.2019 07:55	Rearing and fattening	2000	Mecklenburg Western Pomerania	Initial use zur Risikobewertung	231.7	149.8	64.6	83.9	65.1	77.6	20.0	14.1	70.5	8.0	3.1	39.0				14.2	12.9	90.6	15.9	11.8	74.0	25.8	23.2	90.0				60.7	39.0	64.4	43.7	23.9	54.7	9.9	9.9	100.0	7.1	5.2	73.9	87.1	45.6	52.4	27.1	13.2
812	29.11.2019 15:01	Mixed production	1000	North Rhine-Westphalia	Initial use zur Risikobewertung	252.5	122.1	48.3	87.2	48.8	55.9	21.9	15.4	70.4	8.0	3.1	39.0				14.2	9.0	63.3	13.5	6.4	47.2	29.6	14.8	50.2				61.0	16.3	26.6	43.7	9.0	20.5	12.3	5.4	44.2	5.1	1.8	36.4	104.3	57.0	54.7	29.2	17.9
813	30.11.2019 08:51	Mixed production	2000	North Rhine-Westphalia	Initial use zur Risikobewertung	244.3	168.9	69.1	82.4	57.9	70.2	20.0	14.9	74.7	8.0	5.5	68.4				14.2	10.2	72.1	15.2	12.2	80.2	25.0	15.0	60.1				63.0	43.3	68.8	43.7	25.6	58.6	12.3	12.3	100.0	7.1	5.4	77.0	98.9	67.7	68.5	28.9	15.0
814	30.11.2019 16:45	Rearing and fattening	3000	Lower Saxony	Initial use zur Risikobewertung	244.8	175.5	71.7	87.7	66.6	75.9	21.9	16.8	76.4	8.0	5.5	68.4				14.2	11.6	81.2	15.2	11.8	77.7	28.4	21.0	74.1				63.0	40.8	64.7	43.7	29.2	66.9	12.3	9.9	80.8	7.1	1.6	22.6	94.1	68.1	72.4	27.5	19.7
815	01.12.2019 16:19	Mixed production	500	North Rhine-Westphalia	Initial use zur Risikobewertung	250.6	121.2	48.4	87.7	46.8	53.3	20.0	10.2	51.1	8.0	1.6	19.5				14.2	6.5	45.7	15.9	7.7	48.3	29.6	20.8	70.3				61.0	27.3	44.7	43.7	17.4	39.8	12.3	8.1	65.6	5.1	1.8	36.4	101.9	47.1	46.3	29.2	15.8
816	02.12.2019 10:36	Piglet production	200	Baden-W�rttemberg	Initial use zur Risikobewertung	257.0	174.5	67.9	92.0	71.4	77.6	26.7	16.1	60.3	8.0	3.1	39.0				14.2	13.3	93.4	13.5	10.5	77.8	29.6	28.4	96.0				61.0	38.4	63.0	43.7	27.6	63.2	12.3	9.0	73.1	5.1	1.8	36.4	103.9	64.7	62.3	28.9	17.5
817	02.12.2019 18:44	Rearing and fattening	2000	Mecklenburg Western Pomerania	Initial use zur Risikobewertung	240.2	165.0	68.7	85.1	64.5	75.7	21.9	16.3	74.3	8.0	5.5	68.4				14.2	13.3	93.4	15.2	9.4	61.8	25.8	20.0	77.6				63.0	39.0	61.9	43.7	24.8	56.9	12.3	8.8	71.2	7.1	5.4	77.0	92.0	61.5	66.8	27.1	14.4
818	03.12.2019 08:29	Piglet production	300	Lower Saxony	Initial use zur Risikobewertung	241.8	170.7	70.6	87.7	62.6	71.4	20.0	8.7	43.5	8.0	5.5	68.4				14.2	11.0	77.3	15.9	12.9	81.2	29.6	24.5	82.9				58.7	39.1	66.7	43.7	28.6	65.4	9.9	8.8	88.1	5.1	1.8	35.8	95.4	69.0	72.3	28.9	20.7
819	03.12.2019 13:57	Rearing and fattening	6000	Mecklenburg Western Pomerania	Initial use zur Risikobewertung	220.6	183.4	83.2	81.5	75.6	92.8	20.0	18.2	91.1	8.0	5.5	68.4				14.2	14.2	100.0	13.5	13.5	100.0	25.8	24.2	93.8				60.7	57.5	94.9	43.7	40.5	92.9	9.9	9.9	100.0	7.1	7.1	100.0	78.4	50.2	64.1	27.1	15.5
820	03.12.2019 16:55	Mixed production	2000	Lower Saxony	Initial use zur Risikobewertung	242.3	173.3	71.5	85.3	54.3	63.7	20.0	14.0	70.0	8.0	3.1	39.0				14.2	9.5	66.8	13.5	10.1	75.0	29.6	17.5	59.4				61.0	51.8	84.9	43.7	37.7	86.3	12.3	10.4	84.7	5.1	3.7	72.8	96.0	67.2	70.0	28.9	17.5
821	03.12.2019 19:30	Rearing and fattening	600	Lower Saxony	Initial use zur Risikobewertung	235.2	164.5	69.9	83.9	57.3	68.3	20.0	15.0	75.0	8.0	3.1	39.0				14.2	8.2	57.4	15.9	10.7	67.2	25.8	20.3	78.8				61.0	45.9	75.2	43.7	29.2	66.9	12.3	12.3	100.0	5.1	4.4	86.4	90.2	61.3	68.0	27.1	15.4
822	03.12.2019 21:15	Mixed production	1000	Bavaria	Initial use zur Risikobewertung	235.6	139.7	59.3	82.7	53.9	65.1	20.0	9.4	46.9	8.0	3.1	39.0				14.2	9.9	69.5	13.5	8.3	61.3	27.0	23.2	86.0				58.7	29.9	50.9	43.7	21.1	48.4	9.9	8.8	88.1	5.1	0.0	0.0	94.3	56.0	59.4	28.9	20.5
823	03.12.2019 22:54	Mixed production	700	North Rhine-Westphalia	Initial use zur Risikobewertung	236.4	169.7	71.8	82.7	59.3	71.7	20.0	15.8	79.2	8.0	5.5	68.4				14.2	8.2	57.4	13.5	7.1	52.8	27.0	22.7	84.3				60.7	43.6	71.9	43.7	30.5	69.8	9.9	9.9	100.0	7.1	3.2	45.1	93.0	66.8	71.8	28.9	20.2
824	04.12.2019 10:08	Rearing and fattening	3000	Lower Saxony	Initial use zur Risikobewertung	240.2	162.6	67.7	86.5	59.2	68.4	20.0	14.4	72.2	8.0	1.6	19.5				14.2	10.2	72.1	15.9	12.9	81.2	28.4	20.0	70.5				63.0	48.0	76.2	43.7	32.3	73.9	12.3	12.3	100.0	7.1	3.4	48.7	90.7	55.4	61.0	27.5	16.5
825	04.12.2019 10:21	Rearing and fattening	800	Bavaria	Initial use zur Risikobewertung	234.8	129.4	55.1	77.0	48.1	62.4	20.0	15.9	79.4	8.0	1.6	19.5				14.2	10.6	74.6	13.5	8.2	60.9	21.3	11.8	55.5				61.0	35.9	58.9	43.7	26.5	60.8	12.3	6.6	53.9	5.1	2.8	54.3	96.7	45.4	46.9	27.1	11.1
826	04.12.2019 15:46	Mixed production	4000	Mecklenburg Western Pomerania	Initial use zur Risikobewertung	251.8	146.7	58.3	87.2	47.5	54.4	21.9	11.3	51.6	8.0	0.0	0.0				14.2	6.9	48.4	13.5	7.1	52.8	29.6	22.1	74.7				63.0	41.7	66.2	43.7	26.6	60.9	12.3	9.9	80.8	7.1	5.2	73.9	101.5	57.5	56.7	28.9	15.1
827	04.12.2019 16:22	Mixed production	2000	Brandenburg	Initial use zur Risikobewertung	249.6	205.0	82.1	87.7	79.1	90.2	20.0	16.4	82.2	8.0	8.0	100.0				14.2	13.3	93.4	15.9	15.9	100.0	29.6	25.5	86.2				63.0	60.6	96.1	43.7	41.2	94.4	12.3	12.3	100.0	7.1	7.1	100.0	98.9	65.3	66.0	28.9	18.4
828	04.12.2019 19:19	Mixed production	2000	Bavaria	Initial use zur Risikobewertung	243.0	200.1	82.3	92.5	84.1	90.9	24.8	19.8	79.8	8.0	8.0	100.0				14.2	14.2	100.0	15.9	13.7	86.0	29.6	28.4	96.0				58.7	47.0	80.1	43.7	33.4	76.4	9.9	9.9	100.0	5.1	3.7	72.8	91.9	69.0	75.1	28.9	20.4
829	04.12.2019 19:24	Rearing and fattening	2000	Schleswig Holstein	Initial use zur Risikobewertung	236.7	168.3	71.1	86.5	73.0	84.4	20.0	17.3	86.4	8.0	5.6	70.6				14.2	14.2	100.0	15.9	8.8	55.2	28.4	27.1	95.4				60.7	44.6	73.5	43.7	29.4	67.3	9.9	9.9	100.0	7.1	5.3	74.3	89.5	50.7	56.6	27.1	10.1
830	05.12.2019 12:36	Rearing and fattening	10000	Brandenburg	Initial use zur Risikobewertung	240.8	205.4	85.3	86.1	70.4	81.8	21.9	16.9	77.2	8.0	3.1	39.0				14.2	14.2	100.0	13.5	13.5	100.0	28.4	22.6	79.5				60.7	59.8	98.5	43.7	42.8	98.0	9.9	9.9	100.0	7.1	7.1	100.0	94.1	75.2	80.0	27.1	16.7
831	05.12.2019 13:55	Rearing and fattening	700	Bavaria	Initial use zur Risikobewertung	208.5	139.7	67.0	71.0	45.7	64.4	20.0	10.8	54.2	8.0	3.1	39.0				11.3	7.9	70.0	13.5	8.3	61.3	18.2	15.6	85.8				55.1	37.7	68.5	43.7	28.2	64.5	6.4	6.4	100.0	5.1	3.2	63.0	82.4	56.3	68.3	27.1	17.4
832	05.12.2019 16:56	Rearing and fattening	1000	North Rhine-Westphalia	Initial use zur Risikobewertung	247.3	154.8	62.6	87.6	47.0	53.6	21.9	16.2	73.7	5.5	3.9	71.5				14.2	8.0	56.1	17.6	8.8	50.0	28.4	10.1	35.7				63.0	45.9	72.9	43.7	29.3	67.2	12.3	10.4	84.7	7.1	6.2	87.2	96.7	61.9	64.0	27.1	18.3
833	05.12.2019 17:59	Rearing and fattening	700	Bavaria	Initial use zur Risikobewertung	229.3	181.4	79.1	81.5	64.7	79.4	20.0	14.0	70.0	8.0	5.5	68.4				14.2	8.2	57.4	13.5	11.3	83.5	25.8	25.8	100.0				60.7	52.4	86.4	43.7	36.3	83.3	9.9	9.9	100.0	7.1	6.1	86.7	87.1	64.3	73.8	27.1	17.2
834	05.12.2019 21:30	Piglet production	4000	North Rhine-Westphalia	Initial use zur Risikobewertung	240.2	198.3	82.6	87.2	71.9	82.4	21.9	19.5	89.1	8.0	5.5	68.4				14.2	12.9	90.6	13.5	13.5	100.0	29.6	20.5	69.3				61.0	52.7	86.5	43.7	38.9	89.1	12.3	11.1	90.3	5.1	2.8	54.3	91.9	73.6	80.1	28.9	22.4
835	05.12.2019 22:40	Mixed production	1000	North Rhine-Westphalia	Initial use zur Risikobewertung	249.0	173.5	69.7	92.0	68.3	74.3	26.7	21.8	81.6	8.0	5.5	68.4				14.2	12.3	86.7	13.5	10.5	77.8	29.6	18.2	61.6				61.0	44.2	72.4	43.7	28.2	64.6	12.3	12.3	100.0	5.1	3.7	72.8	96.0	61.0	63.5	28.9	15.9
836	06.12.2019 08:18	Mixed production	200	Mecklenburg Western Pomerania	Initial use zur Risikobewertung	239.3	187.3	78.3	87.1	70.9	81.3	21.9	10.8	49.1	5.5	5.5	100.0				14.2	12.9	90.6	15.9	15.9	100.0	29.6	25.8	87.3				60.7	56.6	93.3	43.7	40.5	92.9	9.9	9.9	100.0	7.1	6.1	86.7	91.6	59.8	65.3	28.9	18.3
837	06.12.2019 08:21	Mixed production	9000	Thuringia	Initial use zur Risikobewertung	244.6	191.3	78.2	89.7	76.9	85.8	21.9	15.0	68.6	8.0	8.0	100.0				14.2	13.3	93.4	15.9	14.8	92.8	29.6	25.8	87.3				60.7	47.6	78.5	43.7	30.6	70.1	9.9	9.9	100.0	7.1	7.1	100.0	94.3	66.7	70.8	28.9	20.7
838	06.12.2019 11:55	Piglet production	200	Baden-W�rttemberg	Initial use zur Risikobewertung	254.1	182.8	71.9	91.5	73.3	80.0	24.8	18.8	76.0	8.0	5.5	68.4				14.2	13.3	93.4	17.6	13.4	76.4	27.0	22.3	82.5				58.7	39.6	67.4	43.7	26.9	61.5	9.9	9.9	100.0	5.1	2.8	54.3	103.9	69.9	67.3	28.9	18.4
839	06.12.2019 13:43	Mixed production	3000	Brandenburg	Secondary use	246.4	190.4	77.3	86.3	75.0	87.0	18.5	13.6	73.3	8.0	8.0	100.0				14.2	13.3	93.4	15.9	15.9	100.0	29.6	24.2	81.9				63.0	54.4	86.3	43.7	35.0	80.2	12.3	12.3	100.0	7.1	7.1	100.0	97.1	61.0	62.8	28.9	18.4
840	06.12.2019 14:30	Rearing and fattening	2000	Lower Saxony	Initial use zur Risikobewertung	225.5	157.1	69.7	84.1	62.8	74.7	20.0	16.8	83.9	8.0	3.1	39.0				14.2	13.3	93.4	13.5	10.5	77.8	28.4	19.1	67.3				63.0	47.6	75.5	43.7	30.1	68.9	12.3	12.3	100.0	7.1	5.2	73.5	78.4	46.7	59.6	27.1	9.9
841	06.12.2019 15:08	Rearing and fattening	100	Saxony	Initial use zur Risikobewertung	236.1	131.7	55.8	83.9	52.5	62.5	20.0	13.5	67.5	8.0	5.5	68.4				14.2	3.7	26.2	15.9	7.1	44.8	25.8	22.6	87.7				55.1	21.1	38.3	43.7	16.2	37.0	6.4	4.0	62.7	5.1	0.9	18.5	97.1	58.2	59.9	27.5	21.3
842	06.12.2019 16:16	Mixed production	6000	Brandenburg	Secondary use	251.7	165.9	65.9	87.1	62.3	71.5	21.9	14.1	64.3	8.0	3.1	39.0				14.2	9.9	69.9	15.9	15.9	100.0	27.0	19.1	71.0				63.0	45.9	72.9	43.7	31.3	71.8	12.3	7.5	61.4	7.1	7.1	100.0	101.6	57.7	56.8	29.2	13.2
843	06.12.2019 20:14	Rearing and fattening	2000	Lower Saxony	Initial use zur Risikobewertung	233.8	197.5	84.5	86.1	73.4	85.3	21.9	20.2	91.9	8.0	3.1	39.0				14.2	10.8	76.2	13.5	13.5	100.0	28.4	25.8	90.9				60.7	57.0	93.9	43.7	40.9	93.7	9.9	9.9	100.0	7.1	6.1	86.7	87.1	67.1	77.0	27.1	16.1
844	06.12.2019 20:33	Rearing and fattening	100	Thuringia	Initial use zur Risikobewertung	232.7	159.4	68.5	85.8	65.5	76.4	24.8	17.3	69.9	8.0	1.6	19.5				11.3	10.3	91.6	15.9	10.5	66.1	25.8	25.8	100.0				51.6	27.8	53.9	40.2	22.0	54.6	6.4	4.0	62.7	5.1	1.9	37.0	95.3	66.0	69.3	27.5	24.3
845	07.12.2019 09:30	Mixed production	2000	Bavaria	Initial use zur Risikobewertung	245.2	134.2	54.7	85.3	48.0	56.3	20.0	11.6	58.0	8.0	5.6	70.6				14.2	6.3	44.1	13.5	4.1	30.7	29.6	20.3	68.7				61.0	35.6	58.3	43.7	24.7	56.6	12.3	9.9	80.8	5.1	0.9	18.5	98.9	50.7	51.2	28.9	17.6
846	07.12.2019 12:39	Rearing and fattening	3000	Lower Saxony	Initial use zur Risikobewertung	233.2	165.7	71.1	85.1	67.1	78.8	21.9	16.8	76.4	8.0	5.5	68.4				14.2	9.5	66.8	15.2	12.2	80.2	25.8	23.2	90.0				61.0	41.6	68.2	43.7	29.3	67.2	12.3	12.3	100.0	5.1	0.0	0.0	87.1	57.0	65.4	27.1	15.4
847	08.12.2019 12:52	Mixed production	9000	Lower Saxony	Initial use zur Risikobewertung	245.4	191.8	78.2	85.3	64.6	75.7	20.0	15.4	76.9	8.0	3.1	39.0				14.2	14.2	100.0	13.5	10.5	77.8	29.6	21.3	72.1				63.0	58.0	92.1	43.7	38.7	88.5	12.3	12.3	100.0	7.1	7.1	100.0	97.1	69.2	71.3	28.9	19.4
848	08.12.2019 14:45	Piglet production	100	Bavaria	Initial use zur Risikobewertung	252.2	148.7	59.0	89.7	55.0	61.3	21.9	15.4	70.1	8.0	3.9	48.9				14.2	6.3	44.1	15.9	8.3	52.0	29.6	21.1	71.3				61.0	40.2	65.9	43.7	26.1	59.7	12.3	12.3	100.0	5.1	1.8	35.8	101.5	53.6	52.8	28.9	15.4
849	08.12.2019 17:55	Rearing and fattening	300	Lower Saxony	Initial use zur Risikobewertung	236.4	171.1	72.4	78.7	63.3	80.5	20.0	17.3	86.4	8.0	3.1	39.0				14.2	10.2	72.1	15.2	14.0	92.4	21.3	18.7	87.8				61.0	41.7	68.4	43.7	30.2	69.2	12.3	8.8	71.2	5.1	2.8	54.3	96.7	66.1	68.3	27.1	15.6
850	09.12.2019 11:39	Rearing and fattening	2000	Schleswig Holstein	Initial use zur Risikobewertung	250.6	159.3	63.6	90.5	64.8	71.6	24.8	19.2	77.6	8.0	5.5	68.4				14.2	9.7	68.0	15.2	8.8	57.9	28.4	21.7	76.5				63.0	40.5	64.3	43.7	29.4	67.3	12.3	6.6	53.7	7.1	4.5	64.2	97.1	53.9	55.6	27.5	11.0
851	09.12.2019 11:57	Mixed production	6000	North Rhine-Westphalia	Initial use zur Risikobewertung	230.7	127.5	55.3	75.1	48.9	65.1	20.0	16.4	82.2	8.0	3.1	39.0				14.2	8.1	56.6	13.5	9.4	69.3	19.4	11.9	61.5				61.0	25.4	41.7	43.7	18.4	42.1	12.3	5.2	42.2	5.1	1.9	37.0	94.6	53.2	56.2	29.2	19.7
852	09.12.2019 20:41	Rearing and fattening	600	Rhineland Palatinate	Initial use zur Risikobewertung	228.2	130.4	57.1	82.5	48.0	58.2	18.5	8.4	45.5	8.0	3.1	39.0				14.2	7.8	55.1	15.9	5.4	33.9	25.8	23.2	90.0				58.7	34.7	59.2	43.7	23.0	52.6	9.9	9.9	100.0	5.1	1.8	36.4	87.1	47.6	54.7	27.1	9.4
853	09.12.2019 22:21	Rearing and fattening	1000	Lower Saxony	Initial use zur Risikobewertung	231.0	147.4	63.8	81.1	57.8	71.3	20.0	12.0	60.0	8.0	5.6	70.6				14.2	10.2	72.1	13.5	7.1	52.8	25.3	22.7	89.8				61.0	41.5	68.0	43.7	30.6	70.1	12.3	9.9	80.8	5.1	0.9	18.5	88.9	48.1	54.1	27.1	11.5
854	10.12.2019 08:30	Rearing and fattening	1000	North Rhine-Westphalia	Initial use zur Risikobewertung	241.2	189.1	78.4	86.5	67.3	77.8	20.0	16.4	82.2	8.0	5.5	68.4				14.2	10.8	76.2	15.9	10.7	67.2	28.4	23.9	84.2				61.0	55.9	91.6	43.7	39.9	91.4	12.3	12.3	100.0	5.1	3.7	72.8	93.7	65.8	70.3	27.1	17.8
855	10.12.2019 10:28	Rearing and fattening	1000	Schleswig Holstein	Initial use zur Risikobewertung	223.5	127.1	56.9	84.1	42.9	51.0	20.0	8.9	44.7	8.0	5.5	68.4				14.2	8.4	58.8	13.5	3.0	22.2	28.4	17.1	60.4				61.0	39.5	64.7	43.7	25.3	58.0	12.3	12.3	100.0	5.1	1.8	36.4	78.4	44.7	57.0	27.1	10.3
856	10.12.2019 11:47	Mixed production	1000	North Rhine-Westphalia	Initial use zur Risikobewertung	241.9	173.9	71.9	87.2	70.3	80.6	21.9	16.9	77.2	8.0	3.1	39.0				14.2	14.2	100.0	13.5	10.5	77.8	29.6	25.5	86.3				61.0	42.9	70.3	43.7	30.2	69.2	12.3	9.9	80.8	5.1	2.8	54.3	93.6	60.7	64.9	28.9	16.0
857	10.12.2019 12:32	Mixed production	1000	Brandenburg	Initial use zur Risikobewertung	233.4	178.4	76.4	85.1	68.4	80.4	20.0	16.4	82.2	8.0	3.1	39.0				14.2	13.3	93.4	15.9	14.8	92.8	27.0	20.8	77.1				61.0	48.1	78.9	43.7	30.8	70.5	12.3	12.3	100.0	5.1	5.1	100.0	87.3	61.9	70.9	28.9	16.2
858	10.12.2019 12:48	Mixed production	5000	North Rhine-Westphalia	Initial use zur Risikobewertung	248.4	136.1	54.8	85.3	47.2	55.3	20.0	9.3	46.4	8.0	1.6	19.5				14.2	11.0	77.3	13.5	10.5	77.8	29.6	14.8	50.2				61.0	39.8	65.3	43.7	26.9	61.6	12.3	11.1	90.3	5.1	1.8	35.8	102.1	49.1	48.1	28.9	14.4
859	10.12.2019 12:56	Rearing and fattening	900	Lower Saxony	Initial use zur Risikobewertung	227.6	123.9	54.4	86.5	59.6	68.9	20.0	12.1	60.5	8.0	3.1	39.0				14.2	11.9	84.0	15.9	9.6	60.0	28.4	22.9	80.7				58.7	14.2	24.3	43.7	8.6	19.6	9.9	4.8	47.8	5.1	0.9	18.5	82.4	50.0	60.7	27.1	19.6
860	10.12.2019 13:30	Rearing and fattening	2000	Schleswig Holstein	Initial use zur Risikobewertung	221.6	189.9	85.7	74.2	70.0	94.4	18.5	18.5	100.0	8.0	5.5	68.4				14.2	14.2	100.0	15.2	15.2	100.0	18.2	16.6	91.3				58.7	54.0	92.1	43.7	40.9	93.7	9.9	9.9	100.0	5.1	3.2	63.0	88.8	65.9	74.1	27.1	18.5
861	10.12.2019 18:47	Rearing and fattening	1000	Bavaria	Initial use zur Risikobewertung	221.4	148.1	66.9	81.5	58.8	72.1	20.0	14.0	70.0	8.0	5.6	70.6				14.2	8.2	57.4	13.5	9.4	69.3	25.8	21.6	83.8				55.1	33.0	60.0	43.7	26.7	61.1	6.4	6.4	100.0	5.1	0.0	0.0	84.8	56.3	66.4	27.1	15.2
862	10.12.2019 18:47	Rearing and fattening	2000	Lower Saxony	Initial use zur Risikobewertung	229.6	141.3	61.5	81.5	59.4	72.8	20.0	10.2	51.1	8.0	1.6	19.5				14.2	12.9	90.6	13.5	10.5	77.8	25.8	24.2	93.8				61.0	36.6	60.0	43.7	23.9	54.7	12.3	9.9	80.8	5.1	2.8	54.3	87.1	45.3	52.0	27.1	9.8
863	11.12.2019 10:17	Rearing and fattening	100	Brandenburg	Initial use zur Risikobewertung	224.9	90.3	40.1	83.9	47.5	56.6	20.0	10.1	50.7	8.0	1.6	19.5				14.2	10.1	70.7	15.9	5.2	32.8	25.8	20.5	79.5				55.1	5.6	10.1	43.7	3.4	7.9	6.4	2.1	33.3	5.1	0.0	0.0	85.9	37.2	43.3	27.1	11.5
864	11.12.2019 10:40	Mixed production	800	Bavaria	Initial use zur Risikobewertung	249.3	173.9	69.8	86.8	62.2	71.7	20.0	14.0	70.0	8.0	3.1	39.0				14.2	8.9	62.9	17.6	15.4	87.3	27.0	20.8	77.1				61.0	45.1	73.9	43.7	33.1	75.9	12.3	10.2	82.7	5.1	1.8	35.8	101.5	66.6	65.6	28.9	19.5
865	11.12.2019 10:57	Mixed production	1000	Saxony-Anhalt	Initial use zur Risikobewertung	227.5	153.5	67.5	82.7	65.3	78.9	20.0	14.0	70.0	8.0	3.1	39.0				14.2	11.6	81.4	13.5	12.4	91.5	27.0	24.2	89.7				57.5	29.7	51.6	40.2	17.0	42.4	12.3	9.9	80.8	5.1	2.8	54.3	87.2	58.5	67.1	28.9	20.6
866	11.12.2019 11:25	Rearing and fattening	3000	Brandenburg	Initial use zur Risikobewertung	229.3	188.7	82.3	81.5	73.9	90.7	20.0	18.2	91.1	8.0	3.1	39.0				14.2	13.3	93.4	13.5	13.5	100.0	25.8	25.8	100.0				60.7	54.5	89.8	43.7	37.5	85.8	9.9	9.9	100.0	7.1	7.1	100.0	87.1	60.4	69.3	27.1	16.6
867	11.12.2019 12:03	Mixed production	5000	Saxony-Anhalt	Initial use zur Risikobewertung	240.9	205.3	85.2	87.7	77.2	88.0	20.0	16.4	82.2	8.0	8.0	100.0				14.2	12.9	90.6	15.9	15.9	100.0	29.6	23.9	80.9				63.0	62.1	98.5	43.7	43.7	100.0	12.3	12.3	100.0	7.1	6.1	86.7	90.2	66.1	73.3	28.9	21.4
868	11.12.2019 15:23	Rearing and fattening	2000	North Rhine-Westphalia	Initial use zur Risikobewertung	232.2	144.5	62.2	86.1	61.1	71.0	21.9	15.3	69.9	8.0	3.1	39.0				14.2	11.0	77.3	13.5	13.5	100.0	28.4	18.2	64.0				61.0	33.7	55.2	43.7	25.0	57.2	12.3	7.8	63.5	5.1	0.9	17.9	85.1	49.7	58.4	27.5	16.8
869	11.12.2019 15:48	Rearing and fattening	1000	Bavaria	Initial use zur Risikobewertung	239.4	176.5	73.7	87.5	65.5	74.8	21.9	14.5	66.1	8.0	8.0	100.0				14.2	9.7	68.4	17.6	17.6	100.0	25.8	15.7	60.7				63.0	55.9	88.7	43.7	36.5	83.7	12.3	12.3	100.0	7.1	7.1	100.0	88.8	55.1	62.1	27.1	13.3
870	11.12.2019 15:55	Mixed production	1000	Lower Saxony	Initial use zur Risikobewertung	248.3	156.4	63.0	89.4	62.3	69.7	26.7	18.8	70.3	8.0	3.1	39.0				14.2	9.7	68.2	13.5	12.4	91.5	27.0	18.4	68.1				61.0	41.4	67.9	43.7	27.3	62.5	12.3	12.3	100.0	5.1	1.8	35.8	97.8	52.6	53.8	28.9	8.1
871	11.12.2019 16:06	Rearing and fattening	800	Lower Saxony	Initial use zur Risikobewertung	233.1	159.5	68.4	90.8	71.5	78.7	26.7	19.2	71.9	8.0	3.1	39.0				14.2	14.2	100.0	13.5	12.4	91.5	28.4	22.6	79.5				58.7	37.0	63.1	43.7	26.2	59.9	9.9	9.9	100.0	5.1	0.9	17.9	83.6	51.0	61.1	27.1	15.8
872	11.12.2019 20:09	Rearing and fattening	1000	Schleswig Holstein	Initial use zur Risikobewertung	238.6	134.5	56.4	82.8	39.5	47.7	20.0	6.0	30.3	8.0	3.1	39.0				11.3	1.9	16.7	15.2	11.3	74.4	28.4	17.1	60.4				58.7	34.8	59.3	43.7	23.9	54.8	9.9	9.9	100.0	5.1	0.9	17.9	97.1	60.3	62.1	27.5	16.3
873	12.12.2019 08:28	Rearing and fattening	400	Lower Saxony	Initial use zur Risikobewertung	232.2	183.7	79.1	82.7	69.4	83.9	18.5	17.6	94.9	8.0	3.1	39.0				14.2	10.2	72.1	13.5	11.3	83.5	28.4	27.1	95.4				60.7	46.5	76.7	43.7	30.5	69.8	9.9	9.9	100.0	7.1	6.1	86.7	88.8	67.9	76.4	27.1	16.7
874	12.12.2019 08:53	Rearing and fattening	2000	Schleswig Holstein	Initial use zur Risikobewertung	221.8	145.7	65.7	84.1	56.9	67.6	20.0	9.8	49.1	8.0	3.1	39.0				14.2	9.9	69.3	13.5	8.3	61.3	28.4	25.8	90.9				57.2	30.7	53.8	40.2	17.7	44.2	9.9	7.6	76.1	7.1	5.4	77.0	80.5	58.1	72.2	27.5	19.1
875	12.12.2019 09:09	Mixed production	100	Saxony	Initial use zur Risikobewertung	240.2	118.4	49.3	90.5	59.2	65.4	26.7	18.4	69.0	8.0	3.1	39.0				11.3	8.9	78.8	17.6	11.8	67.1	27.0	17.0	63.0				50.0	9.1	18.2	37.5	6.3	16.8	8.7	1.9	21.5	3.7	0.9	24.6	99.7	50.1	50.3	27.1	17.7
876	12.12.2019 11:33	Mixed production	2000	Lower Saxony	Initial use zur Risikobewertung	237.8	147.4	62.0	87.2	62.7	71.8	21.9	14.0	64.0	8.0	3.1	39.0				14.2	9.7	68.4	13.5	11.3	83.5	29.6	24.5	82.9				61.0	29.8	48.9	43.7	21.2	48.5	12.3	5.9	48.3	5.1	2.8	54.3	89.5	54.8	61.2	28.9	16.3
877	12.12.2019 11:43	Rearing and fattening	3000	Lower Saxony	Initial use zur Risikobewertung	227.3	151.9	66.8	81.5	60.9	74.7	20.0	12.6	63.0	8.0	5.6	70.6				14.2	11.6	81.2	13.5	12.4	91.5	25.8	18.7	72.6				58.7	42.9	73.1	43.7	33.9	77.6	9.9	8.1	81.1	5.1	0.9	17.9	87.1	48.1	55.2	27.1	11.5
878	12.12.2019 11:57	Rearing and fattening	4000	Schleswig Holstein	Initial use zur Risikobewertung	229.6	166.4	72.5	83.0	62.2	74.9	21.9	15.8	72.1	8.0	3.1	39.0				14.2	12.9	90.6	13.5	10.5	77.8	25.3	19.8	78.4				63.0	48.3	76.7	43.7	29.0	66.4	12.3	12.3	100.0	7.1	7.1	100.0	83.6	55.9	66.9	27.1	12.4
879	12.12.2019 12:15	Rearing and fattening	400	Lower Saxony	Initial use zur Risikobewertung	227.3	133.7	58.8	81.5	50.9	62.4	20.0	9.3	46.4	8.0	5.6	70.6				14.2	7.2	50.8	13.5	7.1	52.8	25.8	21.6	83.8				58.7	33.6	57.2	43.7	26.7	61.2	9.9	6.9	69.2	5.1	0.0	0.0	87.1	49.2	56.5	27.1	14.7
880	12.12.2019 12:24	Rearing and fattening	100	Saxony	Initial use zur Risikobewertung	252.4	152.8	60.5	92.3	65.3	70.7	26.7	14.5	54.4	8.0	5.5	68.4				14.2	7.3	51.4	17.6	12.2	69.2	25.8	25.8	100.0				63.0	31.2	49.6	43.7	15.4	35.3	12.3	8.8	71.2	7.1	7.1	100.0	97.1	56.3	58.0	27.5	17.0
881	12.12.2019 14:57	Rearing and fattening	900	Lower Saxony	Initial use zur Risikobewertung	207.1	113.3	54.7	77.1	55.0	71.2	18.5	15.3	82.6	8.0	3.1	39.0				11.3	7.3	64.8	13.5	6.0	44.3	25.8	23.2	90.0				51.6	19.3	37.4	40.2	15.1	37.5	6.4	4.3	66.7	5.1	0.0	0.0	78.4	39.0	49.8	27.1	10.9
882	12.12.2019 15:19	Mixed production	3000	Lower Saxony	Initial use zur Risikobewertung	228.3	165.8	72.6	82.7	61.7	74.6	20.0	15.8	79.2	8.0	3.1	39.0				14.2	11.4	80.3	13.5	7.1	52.8	27.0	24.2	89.7				60.7	49.3	81.2	43.7	33.2	76.1	9.9	9.9	100.0	7.1	6.1	86.7	84.9	54.8	64.6	28.9	20.7
883	12.12.2019 20:47	Mixed production	500	Baden-W�rttemberg	Initial use zur Risikobewertung	239.9	156.5	65.2	85.3	56.4	66.1	20.0	16.1	80.7	8.0	3.1	39.0				14.2	11.9	84.0	13.5	9.4	69.3	29.6	15.8	53.4				61.0	36.2	59.4	43.7	28.1	64.3	12.3	5.4	44.1	5.1	2.8	54.3	93.6	63.9	68.3	28.9	17.7
884	13.12.2019 09:57	Rearing and fattening	1000	North Rhine-Westphalia	Initial use zur Risikobewertung	222.7	110.2	49.5	81.5	47.4	58.2	20.0	10.7	53.6	8.0	3.1	39.0				14.2	8.0	56.1	13.5	5.3	39.1	25.8	20.3	78.8				61.0	11.9	19.5	43.7	4.3	9.9	12.3	7.6	61.5	5.1	0.0	0.0	80.1	50.9	63.6	27.1	12.4
885	13.12.2019 10:39	Rearing and fattening	2000	Lower Saxony	Initial use zur Risikobewertung	229.2	174.0	75.9	85.8	75.1	87.6	20.0	16.4	82.2	8.0	3.1	39.0				14.2	13.3	93.4	15.2	15.2	100.0	28.4	27.1	95.4				61.0	44.2	72.4	43.7	32.2	73.7	12.3	11.1	90.3	5.1	0.9	17.9	82.4	54.8	66.4	27.1	16.2
886	13.12.2019 11:36	Piglet production	300	North Rhine-Westphalia	Initial use zur Risikobewertung	240.3	158.8	66.1	85.3	63.0	73.8	20.0	10.7	53.4	8.0	3.1	39.0				14.2	12.9	90.6	13.5	10.5	77.8	29.6	25.8	87.3				61.0	39.3	64.5	43.7	28.5	65.2	12.3	9.9	80.8	5.1	0.9	18.5	94.0	56.5	60.1	28.9	14.3
887	13.12.2019 14:44	Mixed production	100	Saxony	Initial use zur Risikobewertung	253.9	163.1	64.2	88.6	58.4	65.9	24.8	15.7	63.2	8.0	3.1	39.0				11.3	7.5	66.5	17.6	11.0	62.7	27.0	21.1	78.2				61.0	44.2	72.5	43.7	34.1	78.0	12.3	10.2	82.7	5.1	0.0	0.0	104.3	60.5	58.0	29.2	13.5
888	13.12.2019 15:07	Rearing and fattening	700	Bavaria	Initial use zur Risikobewertung	226.4	154.4	68.2	80.1	56.8	70.9	18.5	10.2	55.1	8.0	5.5	68.4				14.2	8.2	57.4	13.5	7.1	52.8	25.8	25.8	100.0				58.7	42.9	73.1	43.7	29.3	67.1	9.9	9.9	100.0	5.1	3.7	72.8	87.7	54.7	62.4	27.1	18.3
889	13.12.2019 16:22	Rearing and fattening	500	Bavaria	Initial use zur Risikobewertung	230.0	104.4	45.4	85.9	49.0	57.0	21.9	14.5	66.3	8.0	3.1	39.0				14.2	3.3	23.4	15.9	6.6	41.1	25.8	21.4	83.1				58.7	15.3	26.0	43.7	5.6	12.9	9.9	8.8	88.1	5.1	0.9	17.9	85.4	40.2	47.0	27.1	12.6
890	13.12.2019 18:00	Rearing and fattening	2000	North Rhine-Westphalia	Initial use zur Risikobewertung	231.2	187.3	81.0	81.6	67.5	82.7	20.0	15.8	79.2	5.5	3.1	57.0				14.2	11.6	81.4	13.5	10.1	75.0	28.4	26.8	94.4				63.0	55.4	87.9	43.7	39.1	89.6	12.3	9.9	80.8	7.1	6.4	90.3	86.6	64.5	74.4	27.1	18.6
891	13.12.2019 19:53	Piglet production	6000	Brandenburg	Initial use zur Risikobewertung	236.9	180.8	76.3	84.4	71.2	84.4	20.0	16.8	84.2	8.0	5.5	68.4				14.2	11.9	84.0	15.2	14.0	92.4	27.0	22.9	84.9				63.0	57.0	90.5	43.7	37.7	86.3	12.3	12.3	100.0	7.1	7.1	100.0	89.5	52.6	58.8	28.9	18.7
892	14.12.2019 11:05	Rearing and fattening	1000	Schleswig Holstein	Initial use zur Risikobewertung	221.3	131.2	59.3	81.5	57.8	70.9	20.0	20.0	100.0	8.0	5.6	70.6				14.2	6.3	44.1	13.5	7.1	52.8	25.8	18.7	72.6				61.0	32.7	53.6	43.7	21.8	50.0	12.3	9.9	80.8	5.1	0.9	18.5	78.7	40.7	51.7	27.5	11.2
893	14.12.2019 16:48	Rearing and fattening	2000	Bavaria	Secondary use	235.9	175.5	74.4	86.1	63.3	73.6	21.9	9.9	45.1	8.0	5.5	68.4				14.2	11.3	79.3	13.5	8.3	61.3	28.4	28.4	100.0				61.0	57.0	93.4	43.7	41.0	93.9	12.3	12.3	100.0	5.1	3.7	72.8	88.8	55.3	62.2	27.1	16.2
894	15.12.2019 21:06	Rearing and fattening	4000	Baden-W�rttemberg	Initial use zur Risikobewertung	227.4	176.9	77.8	85.9	74.7	87.0	21.9	17.6	80.2	8.0	5.5	68.4				14.2	12.9	90.6	15.9	12.9	81.2	25.8	25.8	100.0				61.0	44.9	73.6	43.7	34.7	79.6	12.3	10.2	82.7	5.1	0.0	0.0	80.5	57.2	71.1	27.5	19.7
895	15.12.2019 21:16	Rearing and fattening	2000	Baden-W�rttemberg	Initial use zur Risikobewertung	227.6	123.9	54.4	85.1	55.3	64.9	21.9	13.7	62.3	8.0	3.1	39.0				14.2	11.9	84.0	15.2	9.9	65.5	25.8	16.6	64.4				55.1	14.2	25.8	43.7	10.2	23.4	6.4	4.0	62.7	5.1	0.0	0.0	87.4	54.4	62.2	27.5	18.2
896	15.12.2019 21:16	Piglet production	3000	Saxony-Anhalt	Initial use zur Risikobewertung	247.1	215.4	87.1	84.7	74.0	87.5	21.9	15.5	70.9	8.0	8.0	100.0				14.2	12.9	90.6	13.5	13.5	100.0	27.0	24.1	89.3				63.0	59.2	94.0	43.7	41.9	95.9	12.3	12.3	100.0	7.1	5.1	71.7	99.5	82.1	82.5	28.9	17.6
897	15.12.2019 21:57	Mixed production	7000	Schleswig Holstein	Initial use zur Risikobewertung	234.7	139.1	59.3	82.8	56.4	68.2	20.0	14.1	70.5	5.5	3.1	57.0				14.2	9.3	65.4	13.5	8.3	61.3	29.6	21.6	73.1				63.0	37.4	59.4	43.7	20.6	47.2	12.3	12.3	100.0	7.1	4.5	64.2	89.0	45.2	50.9	28.9	14.6
898	15.12.2019 22:06	Piglet production	300	Lower Saxony	Initial use zur Risikobewertung	241.3	150.4	62.3	87.7	68.4	78.0	20.0	18.5	92.8	8.0	3.1	39.0				14.2	10.2	72.1	15.9	9.6	60.0	29.6	27.0	91.2				61.0	33.8	55.3	43.7	26.2	60.0	12.3	6.6	53.9	5.1	0.9	18.5	92.6	48.1	52.0	28.9	13.3
899	15.12.2019 22:09	Rearing and fattening	10000	Saxony-Anhalt	Initial use zur Risikobewertung	225.1	131.0	58.2	78.5	46.8	59.6	20.0	11.1	55.4	8.0	3.1	39.0				14.2	10.6	74.6	13.5	7.1	52.8	22.7	14.8	65.3				63.0	40.8	64.8	43.7	31.7	72.5	12.3	7.6	61.5	7.1	1.6	22.6	83.6	43.4	51.9	27.1	10.6
900	15.12.2019 22:13	Rearing and fattening	1000	North Rhine-Westphalia	Initial use zur Risikobewertung	225.3	129.8	57.6	80.1	47.4	59.1	18.5	7.0	37.7	8.0	3.1	39.0				14.2	5.7	40.4	13.5	8.3	61.3	25.8	23.2	90.0				61.0	33.1	54.2	43.7	24.6	56.2	12.3	6.6	53.9	5.1	1.9	37.0	84.2	49.3	58.6	27.1	19.6
901	15.12.2019 22:20	Rearing and fattening	2000	North Rhine-Westphalia	Initial use zur Risikobewertung	229.3	172.2	75.1	84.1	70.7	84.0	20.0	20.0	100.0	8.0	3.1	39.0				14.2	12.9	90.6	13.5	13.5	100.0	28.4	21.1	74.5				61.0	43.5	71.2	43.7	30.2	69.2	12.3	12.3	100.0	5.1	0.9	18.5	84.2	58.1	69.0	27.1	19.8
902	16.12.2019 04:23	Rearing and fattening	2000	Lower Saxony	Initial use zur Risikobewertung	220.0	127.4	57.9	80.1	60.2	75.1	18.5	15.7	84.7	8.0	3.1	39.0				14.2	11.9	84.0	13.5	8.3	61.3	25.8	21.1	81.8				55.1	21.8	39.7	43.7	16.9	38.7	6.4	4.0	62.7	5.1	0.9	18.5	84.8	45.4	53.6	27.1	14.3
903	16.12.2019 10:39	Mixed production	200	Schleswig Holstein	Initial use zur Risikobewertung	261.3	159.0	60.8	96.1	65.9	68.6	26.7	19.7	73.8	8.0	1.6	19.5				14.2	7.6	53.5	17.6	11.2	63.7	29.6	25.8	87.3				61.0	21.1	34.6	43.7	11.2	25.6	12.3	9.0	73.1	5.1	0.9	18.5	104.3	72.0	69.0	29.2	18.9
904	16.12.2019 11:01	Rearing and fattening	2000	Bavaria	Initial use zur Risikobewertung	233.4	168.7	72.3	81.5	71.6	87.8	20.0	12.6	63.0	8.0	5.5	68.4				14.2	14.2	100.0	13.5	13.5	100.0	25.8	25.8	100.0				63.0	40.5	64.2	43.7	27.2	62.2	12.3	9.9	80.8	7.1	3.4	47.8	88.8	56.6	63.7	27.1	16.3
905	16.12.2019 12:15	Mixed production	900	Bavaria	Initial use zur Risikobewertung	255.2	149.9	58.7	91.5	57.0	62.2	24.8	11.5	46.5	8.0	3.1	39.0				14.2	10.2	72.1	17.6	11.6	65.9	27.0	20.5	76.0				63.0	32.3	51.2	43.7	21.5	49.3	12.3	7.6	61.5	7.1	3.2	45.1	100.6	60.6	60.3	29.2	12.8
906	16.12.2019 13:28	Rearing and fattening	600	Schleswig Holstein	Secondary use	242.3	185.9	76.7	88.5	58.3	65.9	21.9	8.9	40.5	8.0	3.1	39.0				14.2	6.3	44.1	15.9	12.9	81.2	28.4	27.1	95.4				63.0	54.4	86.4	43.7	35.1	80.4	12.3	12.3	100.0	7.1	7.1	100.0	90.8	73.2	80.6	27.1	14.3
907	16.12.2019 14:49	Rearing and fattening	1000	North Rhine-Westphalia	Secondary use	230.1	186.0	80.8	85.8	70.3	82.0	20.0	15.0	75.0	8.0	5.6	70.6				14.2	12.9	90.6	15.2	14.0	92.4	28.4	22.7	80.1				61.0	55.3	90.6	43.7	40.2	92.1	12.3	12.3	100.0	5.1	2.8	54.9	83.4	60.5	72.5	27.5	17.4
908	16.12.2019 15:57	Piglet production	6000	Saxony-Anhalt	Initial use zur Risikobewertung	254.9	176.2	69.1	94.4	69.2	73.3	26.7	17.9	67.1	8.0	3.1	39.0				14.2	11.0	77.3	15.9	15.9	100.0	29.6	21.2	71.8				60.7	57.2	94.3	43.7	40.2	92.1	9.9	9.9	100.0	7.1	7.1	100.0	99.9	49.8	49.9	28.9	13.2
909	16.12.2019 16:05	Rearing and fattening	10000	Saxony-Anhalt	Initial use zur Risikobewertung	233.0	163.2	70.0	83.5	57.8	69.3	21.9	17.8	81.0	8.0	5.5	68.4				14.2	11.0	77.3	13.5	9.4	69.3	25.8	14.2	55.0				60.7	53.8	88.7	43.7	39.6	90.8	9.9	8.1	81.1	7.1	6.1	86.7	88.8	51.5	58.0	27.1	13.4
910	16.12.2019 16:15	Mixed production	1000	Brandenburg	Initial use zur Risikobewertung	249.2	190.6	76.5	82.2	73.0	88.8	20.0	16.4	82.2	5.5	5.5	100.0				11.3	11.3	100.0	15.9	15.9	100.0	29.6	23.9	80.9				63.0	57.5	91.2	43.7	42.4	97.0	12.3	9.9	80.8	7.1	5.2	73.5	103.9	60.1	57.9	28.9	18.2
911	16.12.2019 17:36	Rearing and fattening	9000	Lower Saxony	Initial use zur Risikobewertung	223.2	169.7	76.0	81.8	62.1	75.9	18.5	15.3	82.6	5.5	5.5	100.0				14.2	12.9	90.6	15.2	12.9	85.3	28.4	15.5	54.6				63.0	54.6	86.7	43.7	35.2	80.7	12.3	12.3	100.0	7.1	7.1	100.0	78.4	52.9	67.6	27.1	19.8
912	16.12.2019 17:54	Rearing and fattening	2000	North Rhine-Westphalia	Initial use zur Risikobewertung	228.3	166.2	72.8	81.5	62.3	76.4	20.0	15.4	76.9	8.0	3.1	39.0				14.2	14.2	100.0	13.5	6.4	47.2	25.8	23.2	90.0				61.0	45.5	74.5	43.7	33.7	77.1	12.3	9.9	80.8	5.1	1.9	37.0	85.7	58.4	68.1	27.5	17.9
913	16.12.2019 18:03	Rearing and fattening	700	North Rhine-Westphalia	Initial use zur Risikobewertung	214.7	119.3	55.6	75.9	47.4	62.5	21.9	14.4	65.8	8.0	5.6	70.6				14.2	8.2	57.4	13.5	8.3	61.3	18.2	10.9	59.6				58.7	31.9	54.4	43.7	21.3	48.8	9.9	7.8	78.6	5.1	2.8	54.3	80.1	40.1	50.0	27.1	11.5
914	16.12.2019 18:12	Rearing and fattening	900	Lower Saxony	Initial use zur Risikobewertung	231.2	177.3	76.7	83.5	71.8	86.0	21.9	14.2	64.5	8.0	5.6	70.6				14.2	14.2	100.0	13.5	13.5	100.0	25.8	24.2	93.8				60.7	47.0	77.5	43.7	34.2	78.5	9.9	7.6	76.1	7.1	5.2	73.5	87.1	58.5	67.2	27.1	18.7
915	16.12.2019 19:38	Mixed production	4000	Lower Saxony	Initial use zur Risikobewertung	246.6	202.8	82.2	92.0	76.2	82.8	26.7	19.3	72.1	8.0	5.5	68.4				14.2	14.2	100.0	13.5	13.5	100.0	29.6	23.7	80.1				63.0	55.2	87.6	43.7	39.1	89.6	12.3	9.9	80.8	7.1	6.1	86.7	91.5	71.5	78.1	25.7	22.3
916	16.12.2019 19:44	Rearing and fattening	100	Bavaria	Secondary use	237.8	113.3	47.7	85.7	54.2	63.3	24.8	19.2	77.6	8.0	3.1	39.0				14.2	5.8	40.6	15.9	10.7	67.2	22.7	15.4	67.7				55.1	0.0	0.0	43.7	0.0	0.0	6.4	0.0	0.0	5.1	0.0	0.0	97.1	59.1	60.9	27.5	23.2
917	16.12.2019 21:44	Rearing and fattening	800	North Rhine-Westphalia	Initial use zur Risikobewertung	231.6	123.5	53.3	83.5	46.6	55.9	21.9	12.6	57.5	8.0	1.6	19.5				14.2	6.7	47.3	13.5	4.1	30.7	25.8	21.6	83.8				61.0	30.5	50.0	43.7	20.1	46.0	12.3	8.8	71.2	5.1	1.6	32.1	87.1	46.4	53.2	27.1	13.8
918	16.12.2019 22:21	Rearing and fattening	900	Lower Saxony	Initial use zur Risikobewertung	223.6	130.3	58.2	82.5	56.1	67.9	18.5	16.2	87.4	8.0	5.5	68.4				14.2	5.7	40.4	15.9	10.7	67.2	25.8	17.9	69.4				61.0	30.5	50.0	43.7	23.0	52.6	12.3	5.2	42.2	5.1	2.3	45.7	80.1	43.7	54.6	27.1	10.1
919	16.12.2019 23:01	Rearing and fattening	300	Berlin	Secondary use	246.0	149.4	60.7	89.4	51.5	57.6	26.7	17.5	65.5	8.0	2.4	29.4				14.2	8.4	59.0	15.2	11.8	77.7	25.3	11.4	45.2				63.0	34.5	54.7	43.7	22.9	52.5	12.3	4.5	36.6	7.1	7.1	100.0	93.5	63.4	67.8	27.1	20.8
920	16.12.2019 23:06	Rearing and fattening	5000	Lower Saxony	Initial use zur Risikobewertung	252.4	151.2	59.9	94.9	65.9	69.4	26.7	17.9	67.1	8.0	6.4	80.5				14.2	8.9	62.7	17.6	13.1	74.2	28.4	19.5	68.9				63.0	37.4	59.3	43.7	21.5	49.3	12.3	8.8	71.2	7.1	7.1	100.0	94.4	47.9	50.7	27.5	12.3
921	17.12.2019 07:57	Mixed production	1000	Bavaria	Initial use zur Risikobewertung	235.4	168.3	71.5	75.1	52.7	70.1	20.0	16.4	82.2	8.0	8.0	100.0				14.2	7.2	50.8	13.5	8.3	61.3	19.4	12.7	65.7				61.0	47.2	77.4	43.7	36.2	82.8	12.3	8.8	71.2	5.1	2.3	45.7	99.3	68.4	68.9	28.9	20.5
922	17.12.2019 10:05	Rearing and fattening	600	Baden-W�rttemberg	Initial use zur Risikobewertung	229.3	151.8	66.2	88.2	54.0	61.2	20.0	8.9	44.4	8.0	3.1	39.0				14.2	6.7	47.1	17.6	12.4	70.2	28.4	22.9	80.7				58.7	40.1	68.3	43.7	27.4	62.8	9.9	9.9	100.0	5.1	2.8	54.3	82.4	57.7	70.0	27.1	14.6
923	17.12.2019 10:59	Mixed production	500	Mecklenburg Western Pomerania	Initial use zur Risikobewertung	258.9	137.0	52.9	91.6	48.8	53.2	24.8	13.7	55.1	5.5	0.0	0.0				14.2	5.0	35.4	17.6	8.0	45.7	29.6	22.0	74.6				63.0	42.9	68.1	43.7	28.1	64.3	12.3	8.8	71.2	7.1	6.1	86.7	104.3	45.3	43.4	29.2	13.3
924	17.12.2019 12:05	Rearing and fattening	800	North Rhine-Westphalia	Initial use zur Risikobewertung	239.9	165.1	68.8	83.9	63.4	75.5	20.0	15.4	76.9	8.0	3.1	39.0				14.2	10.6	74.6	15.9	14.8	92.8	25.8	19.5	75.6				61.0	38.5	63.1	43.7	26.7	61.1	12.3	9.9	80.8	5.1	1.9	37.0	94.9	63.2	66.6	27.1	17.4
925	17.12.2019 16:56	Rearing and fattening	700	Bavaria	Initial use zur Risikobewertung	227.3	143.6	63.2	81.5	53.3	65.4	20.0	12.6	63.0	8.0	3.1	39.0				14.2	7.2	50.8	13.5	7.1	52.8	25.8	23.2	90.0				58.7	33.1	56.5	43.7	23.4	53.7	9.9	7.8	78.6	5.1	1.9	37.0	87.1	57.2	65.7	27.1	15.2
926	17.12.2019 17:07	Rearing and fattening	700	Bavaria	Secondary use	223.7	148.8	66.5	81.5	56.0	68.6	20.0	12.6	63.0	8.0	3.1	39.0				14.2	9.9	69.5	13.5	7.1	52.8	25.8	23.2	90.0				55.1	32.2	58.5	43.7	27.0	61.9	6.4	4.3	66.7	5.1	0.9	18.5	87.1	60.6	69.6	27.1	14.2
927	17.12.2019 19:04	Rearing and fattening	1000	North Rhine-Westphalia	Initial use zur Risikobewertung	231.6	208.6	90.1	83.2	81.3	97.7	20.0	20.0	100.0	8.0	8.0	100.0				14.2	12.3	86.7	15.2	15.2	100.0	25.8	25.8	100.0				63.0	58.8	93.3	43.7	41.8	95.8	12.3	9.9	80.8	7.1	7.1	100.0	85.4	68.5	80.2	27.1	17.3
928	17.12.2019 19:19	Rearing and fattening	2000	Lower Saxony	Initial use zur Risikobewertung	241.1	148.5	61.6	85.8	48.4	56.4	20.0	10.7	53.3	8.0	3.9	48.9				14.2	7.2	50.8	15.2	5.8	38.2	28.4	20.8	73.3				63.0	45.8	72.6	43.7	31.1	71.3	12.3	7.6	61.5	7.1	7.1	100.0	92.4	54.3	58.8	27.1	15.4
929	17.12.2019 21:01	Rearing and fattening	900	Lower Saxony	Initial use zur Risikobewertung	223.2	124.2	55.7	84.1	44.8	53.3	20.0	9.9	49.4	8.0	3.1	39.0				14.2	6.3	44.1	13.5	4.1	30.7	28.4	21.4	75.5				58.7	32.9	56.2	43.7	23.0	52.7	9.9	9.9	100.0	5.1	0.0	0.0	80.5	46.5	57.7	27.5	15.7
930	18.12.2019 08:38	Rearing and fattening	2000	North Rhine-Westphalia	Initial use zur Risikobewertung	226.3	151.5	66.9	83.2	56.0	67.3	20.0	15.9	79.4	8.0	3.1	39.0				14.2	8.2	57.4	15.2	8.8	57.9	25.8	20.0	77.6				63.0	49.3	78.2	43.7	30.8	70.6	12.3	12.3	100.0	7.1	6.1	86.7	80.1	46.2	57.7	27.1	14.5
931	18.12.2019 08:41	Rearing and fattening	2000	North Rhine-Westphalia	Initial use zur Risikobewertung	244.2	170.7	69.9	85.7	57.8	67.5	26.7	14.2	53.1	8.0	5.6	70.6				14.2	7.4	52.3	15.9	12.9	81.2	20.8	17.6	84.7				63.0	46.0	73.0	43.7	31.5	72.2	12.3	9.9	80.8	7.1	4.5	64.2	95.5	66.9	70.0	27.1	12.8
932	18.12.2019 08:41	Rearing and fattening	3000	North Rhine-Westphalia	Initial use zur Risikobewertung	228.2	180.1	78.9	78.2	53.2	68.1	18.5	7.4	40.1	8.0	5.5	68.4				14.2	8.2	57.4	13.5	8.3	61.3	23.8	23.8	100.0				63.0	58.4	92.7	43.7	40.9	93.7	12.3	12.3	100.0	7.1	5.2	73.5	87.1	68.5	78.7	27.1	18.3
933	18.12.2019 08:42	Rearing and fattening	2000	North Rhine-Westphalia	Initial use zur Risikobewertung	226.2	153.6	67.9	78.7	59.5	75.6	24.8	20.7	83.4	8.0	3.1	39.0				14.2	10.2	72.1	13.5	10.1	75.0	18.2	15.3	84.1				61.0	40.2	65.8	43.7	32.6	74.7	12.3	7.6	61.5	5.1	0.0	0.0	86.4	54.0	62.4	27.1	15.5
934	18.12.2019 08:43	Rearing and fattening	3000	North Rhine-Westphalia	Initial use zur Risikobewertung	236.4	173.4	73.3	93.3	72.3	77.6	26.7	19.4	72.6	8.0	8.0	100.0				14.2	13.3	93.4	15.9	12.9	81.2	28.4	18.7	66.0				63.0	52.7	83.7	43.7	35.4	81.0	12.3	12.3	100.0	7.1	5.1	71.7	80.1	48.3	60.3	27.1	13.1
935	18.12.2019 08:45	Rearing and fattening	300	North Rhine-Westphalia	Initial use zur Risikobewertung	239.2	135.2	56.5	79.4	41.4	52.1	20.0	10.3	51.7	8.0	3.1	39.0				14.2	4.7	32.8	15.9	12.9	81.2	21.3	10.3	48.6				63.0	43.0	68.3	43.7	32.0	73.4	12.3	7.6	61.5	7.1	3.4	48.7	96.7	50.7	52.4	27.1	10.0
936	18.12.2019 08:47	Mixed production	4000	North Rhine-Westphalia	Secondary use	242.2	174.2	71.9	93.7	74.3	79.3	26.7	15.6	58.4	8.0	8.0	100.0				14.2	11.2	78.7	15.2	14.0	92.4	29.6	25.5	86.2				63.0	46.8	74.3	43.7	29.3	67.2	12.3	12.3	100.0	7.1	5.2	73.5	85.6	53.1	62.0	28.9	12.0
937	18.12.2019 08:49	Rearing and fattening	400	North Rhine-Westphalia	Initial use zur Risikobewertung	247.0	123.3	49.9	91.3	63.5	69.6	24.8	19.2	77.3	8.0	1.6	19.5				14.2	11.0	77.3	15.9	11.8	74.0	28.4	20.0	70.6				58.7	15.3	26.1	43.7	10.6	24.2	9.9	4.8	47.8	5.1	0.0	0.0	97.1	44.4	45.8	27.5	9.6
938	18.12.2019 08:51	Rearing and fattening	2000	North Rhine-Westphalia	Initial use zur Risikobewertung	229.6	127.8	55.6	83.0	39.8	48.0	21.9	10.5	48.1	8.0	3.1	39.0				14.2	6.7	47.1	13.5	7.1	52.8	25.3	12.3	48.6				59.5	42.9	72.1	40.2	25.7	64.0	12.3	11.1	90.3	7.1	6.1	86.7	87.1	45.0	51.7	27.1	10.2
939	18.12.2019 08:54	Rearing and fattening	300	North Rhine-Westphalia	Initial use zur Risikobewertung	252.8	122.2	48.3	94.9	53.7	56.6	26.7	19.4	72.6	8.0	6.4	80.5				14.2	5.6	39.5	17.6	5.8	32.9	28.4	16.4	57.9				63.0	10.5	16.7	43.7	3.4	7.9	12.3	5.2	42.2	7.1	1.9	26.5	94.9	58.1	61.2	27.1	12.7
940	18.12.2019 09:01	Mixed production	700	North Rhine-Westphalia	Initial use zur Risikobewertung	246.8	114.3	46.3	85.1	40.9	48.1	20.0	7.5	37.5	8.0	3.1	39.0				14.2	3.3	23.4	15.9	8.8	55.2	27.0	18.2	67.5				57.5	11.5	20.0	43.7	6.3	14.4	8.7	5.2	59.4	5.1	0.0	0.0	104.3	61.9	59.4	29.2	21.7
941	18.12.2019 09:43	Rearing and fattening	300	Mecklenburg Western Pomerania	Initial use zur Risikobewertung	252.2	212.5	84.3	92.5	69.9	75.5	26.7	20.8	77.7	8.0	3.1	39.0				14.2	12.9	90.6	15.2	15.2	100.0	28.4	17.9	63.1				63.0	58.8	93.3	43.7	41.8	95.8	12.3	9.9	80.8	7.1	7.1	100.0	96.7	83.9	86.7	27.1	21.5
942	18.12.2019 10:04	Rearing and fattening	2000	North Rhine-Westphalia	Initial use zur Risikobewertung	239.4	186.5	77.9	86.5	77.1	89.1	20.0	14.9	74.5	8.0	8.0	100.0				14.2	14.2	100.0	15.9	15.9	100.0	28.4	24.0	84.7				61.0	45.3	74.2	43.7	31.1	71.3	12.3	12.3	100.0	5.1	1.9	37.0	91.9	64.1	69.8	27.1	17.3
943	18.12.2019 11:57	Piglet production	2000	Lower Saxony	Initial use zur Risikobewertung	237.9	179.2	75.3	85.3	66.9	78.4	20.0	15.8	79.2	8.0	5.6	70.6				14.2	10.2	72.1	13.5	12.4	91.5	29.6	22.8	77.1				60.7	52.4	86.3	43.7	40.8	93.5	9.9	5.4	54.7	7.1	6.1	86.7	91.9	60.0	65.2	28.9	12.6
944	18.12.2019 17:01	Piglet production	3000	North Rhine-Westphalia	Initial use zur Risikobewertung	241.5	136.1	56.3	86.3	50.7	58.8	18.5	13.4	72.4	8.0	1.6	19.5				14.2	7.6	53.5	15.9	7.7	48.3	29.6	20.4	69.0				61.0	29.1	47.7	43.7	22.2	50.9	12.3	5.9	48.3	5.1	0.9	17.9	94.3	56.3	59.7	28.9	16.1
945	18.12.2019 18:35	Mixed production	10000	Saxony-Anhalt	Initial use zur Risikobewertung	247.7	161.3	65.1	87.1	57.3	65.8	21.9	13.2	60.0	8.0	3.1	39.0				14.2	9.7	68.0	15.9	12.9	81.2	27.0	18.4	68.1				63.0	55.1	87.5	43.7	36.7	84.0	12.3	12.3	100.0	7.1	6.2	87.2	97.6	48.9	50.1	29.2	13.4
946	18.12.2019 18:38	Piglet production	100	North Rhine-Westphalia	Initial use zur Risikobewertung	225.7	132.8	58.9	75.9	46.4	61.1	20.0	12.4	62.2	4.9	0.0	0.0				14.2	8.3	58.0	12.9	7.1	55.2	23.9	18.6	77.6				55.6	35.8	64.4	41.8	31.3	74.9	8.7	4.5	51.5	5.1	0.0	0.0	94.2	50.7	53.8	29.2	20.0
947	18.12.2019 20:01	Rearing and fattening	700	North Rhine-Westphalia	Initial use zur Risikobewertung	245.0	166.1	67.8	88.2	54.1	61.4	20.0	12.2	61.1	8.0	5.6	70.6				14.2	5.2	36.7	17.6	11.2	63.7	28.4	19.8	69.9				61.0	50.1	82.1	43.7	37.8	86.5	12.3	12.3	100.0	5.1	0.0	0.0	95.8	61.9	64.6	27.5	19.0
948	18.12.2019 20:11	Piglet production	4000	Brandenburg	Initial use zur Risikobewertung	237.2	160.8	67.8	84.7	67.1	79.3	21.9	15.5	70.9	8.0	3.1	39.0				14.2	12.9	90.6	13.5	12.4	91.5	27.0	23.2	86.0				60.7	39.0	64.4	43.7	25.9	59.3	9.9	9.9	100.0	7.1	3.2	45.1	91.9	54.6	59.5	28.9	11.8
949	18.12.2019 20:26	Rearing and fattening	2000	North Rhine-Westphalia	Initial use zur Risikobewertung	216.2	140.9	65.2	73.9	53.1	71.8	20.0	15.8	79.2	8.0	3.1	39.0				14.2	7.2	50.8	13.5	11.3	83.5	18.2	15.6	85.8				58.7	37.4	63.8	43.7	27.5	63.0	9.9	9.9	100.0	5.1	0.0	0.0	83.6	50.4	60.2	27.1	13.3
950	18.12.2019 21:29	Rearing and fattening	800	North Rhine-Westphalia	Initial use zur Risikobewertung	249.1	221.9	89.1	91.3	83.6	91.6	24.8	21.5	87.0	8.0	5.6	70.6				14.2	14.2	100.0	15.9	15.9	100.0	28.4	26.3	92.5				61.0	59.2	97.0	43.7	41.8	95.8	12.3	12.3	100.0	5.1	5.1	100.0	96.7	79.1	81.8	27.1	18.5
951	18.12.2019 21:41	Rearing and fattening	800	North Rhine-Westphalia	Initial use zur Risikobewertung	252.7	225.2	89.1	93.0	85.3	91.7	24.8	21.5	87.0	8.0	5.6	70.6				14.2	14.2	100.0	17.6	17.6	100.0	28.4	26.3	92.5				63.0	61.2	97.1	43.7	41.8	95.8	12.3	12.3	100.0	7.1	7.1	100.0	96.7	78.8	81.5	27.1	18.5
952	18.12.2019 21:49	Rearing and fattening	1000	Lower Saxony	Initial use zur Risikobewertung	234.0	130.6	55.8	81.5	52.6	64.6	20.0	14.9	74.4	8.0	3.1	39.0				14.2	9.3	65.4	13.5	7.1	52.8	25.8	18.2	70.6				61.0	28.5	46.7	43.7	19.1	43.7	12.3	7.6	61.5	5.1	1.9	37.0	91.5	49.4	54.0	27.1	13.1
953	18.12.2019 22:58	Mixed production	300	Hesse	Initial use zur Risikobewertung	251.6	120.5	47.9	86.3	42.5	49.2	21.9	9.4	43.0	8.0	0.0	0.0				14.2	7.4	52.3	15.2	9.2	60.5	27.0	16.4	61.0				61.0	18.8	30.8	43.7	4.2	9.6	12.3	12.3	100.0	5.1	2.3	45.7	104.3	59.2	56.8	29.2	19.6
954	18.12.2019 23:22	Rearing and fattening	200	Lower Saxony	Initial use zur Risikobewertung	227.6	131.8	57.9	86.5	50.0	57.8	20.0	14.4	72.2	8.0	1.6	19.5				14.2	4.3	30.1	15.9	6.6	41.1	28.4	23.2	81.8				55.2	26.3	47.7	40.2	16.9	42.0	9.9	7.6	76.1	5.1	1.9	37.0	85.9	55.5	64.6	27.1	17.7
955	19.12.2019 08:01	Rearing and fattening	500	Lower Saxony	Initial use zur Risikobewertung	228.0	174.2	76.4	76.1	66.0	86.7	20.0	20.0	100.0	5.5	5.5	100.0				11.3	10.3	91.6	13.5	10.1	75.0	25.8	20.0	77.7				63.0	46.6	73.9	43.7	33.6	76.9	12.3	12.3	100.0	7.1	0.7	9.7	88.9	61.7	69.4	27.1	17.8
956	19.12.2019 11:01	Rearing and fattening	1000	Lower Saxony	Initial use zur Risikobewertung	229.9	160.9	70.0	84.1	52.4	62.3	20.0	9.8	49.1	8.0	5.6	70.6				14.2	8.2	57.4	13.5	7.1	52.8	28.4	21.6	76.1				58.7	46.6	79.4	43.7	33.9	77.6	9.9	9.9	100.0	5.1	2.8	54.3	87.1	61.9	71.1	27.1	14.1
957	19.12.2019 20:06	Rearing and fattening	900	Brandenburg	Initial use zur Risikobewertung	223.3	138.2	61.9	81.5	56.8	69.7	20.0	15.0	75.3	8.0	3.1	39.0				14.2	11.9	84.0	13.5	6.4	47.2	25.8	20.3	78.8				57.5	32.1	55.8	40.2	24.6	61.1	12.3	7.6	61.5	5.1	0.0	0.0	84.2	49.3	58.6	27.1	14.2
958	19.12.2019 20:32	Rearing and fattening	1000	Lower Saxony	Initial use zur Risikobewertung	227.2	186.7	82.2	86.1	73.5	85.4	21.9	17.3	78.7	8.0	5.5	68.4				14.2	12.9	90.6	13.5	12.4	91.5	28.4	25.5	89.8				58.7	50.8	86.6	43.7	39.0	89.4	9.9	9.9	100.0	5.1	1.8	36.4	82.4	62.4	75.7	27.1	15.0
959	20.12.2019 08:38	Rearing and fattening	800	Lower Saxony	Initial use zur Risikobewertung	231.0	157.4	68.2	84.0	66.0	78.5	20.0	18.2	91.1	5.5	3.1	57.0				14.2	10.1	71.3	15.9	7.7	48.3	28.4	26.8	94.4				61.0	35.8	58.6	43.7	26.2	60.0	12.3	5.2	42.2	5.1	4.4	86.4	86.0	55.7	64.8	27.1	13.9
960	20.12.2019 09:47	Rearing and fattening	3000	North Rhine-Westphalia	Initial use zur Risikobewertung	220.9	162.8	73.7	81.5	59.0	72.3	20.0	8.3	41.7	8.0	3.1	39.0				14.2	11.9	84.0	13.5	12.4	91.5	25.8	23.2	90.0				61.0	47.5	77.8	43.7	35.5	81.2	12.3	11.1	90.3	5.1	0.9	18.5	78.4	56.3	71.8	27.1	18.4
961	20.12.2019 10:23	Mixed production	800	Baden-W�rttemberg	Initial use zur Risikobewertung	258.2	126.4	48.9	93.6	41.5	44.4	26.7	7.1	26.6	5.5	3.1	57.0				14.2	4.1	28.9	17.6	12.4	70.2	29.6	14.8	50.1				63.0	32.4	51.4	43.7	23.0	52.6	12.3	6.9	55.9	7.1	2.5	35.8	101.6	52.5	51.7	29.2	13.6
962	20.12.2019 10:24	Mixed production	1000	North Rhine-Westphalia	Initial use zur Risikobewertung	249.0	153.7	61.7	91.1	53.1	58.3	26.7	5.6	21.0	8.0	5.6	70.6				14.2	9.9	69.3	15.2	8.8	57.9	27.0	23.2	86.0				61.0	39.9	65.5	43.7	26.1	59.7	12.3	11.1	90.3	5.1	2.8	54.3	96.9	60.7	62.6	28.9	19.0
963	20.12.2019 19:26	Rearing and fattening	1000	North Rhine-Westphalia	Initial use zur Risikobewertung	248.2	178.8	72.0	94.9	79.4	83.6	26.7	23.5	87.9	8.0	3.1	39.0				14.2	11.0	77.3	17.6	16.4	93.5	28.4	25.3	89.2				61.0	40.4	66.3	43.7	25.4	58.1	12.3	12.3	100.0	5.1	2.8	54.9	92.3	59.0	63.9	27.1	15.5
964	20.12.2019 21:05	Piglet production	2000	North Rhine-Westphalia	Initial use zur Risikobewertung	242.4	139.6	57.6	87.7	48.6	55.4	20.0	15.9	79.4	8.0	1.6	19.5				14.2	7.3	51.4	15.9	8.8	55.2	29.6	15.0	50.8				58.7	34.0	58.0	43.7	24.1	55.1	9.9	9.9	100.0	5.1	0.0	0.0	96.0	57.0	59.4	28.9	15.2
965	21.12.2019 16:50	Rearing and fattening	200	Lower Saxony	Initial use zur Risikobewertung	237.3	164.4	69.3	81.5	58.3	71.6	20.0	15.8	79.2	8.0	5.5	68.4				14.2	9.9	69.3	13.5	7.1	52.8	25.8	20.0	77.7				58.7	35.9	61.2	43.7	24.4	55.9	9.9	7.8	78.6	5.1	3.7	72.8	97.1	70.2	72.3	27.5	20.9
966	22.12.2019 16:41	Rearing and fattening	1000	Bavaria	Initial use zur Risikobewertung	238.4	155.7	65.3	88.3	66.4	75.2	26.7	23.2	87.0	8.0	3.1	39.0				14.2	12.3	86.7	13.5	10.5	77.8	25.8	17.1	66.5				61.0	39.7	65.0	43.7	26.4	60.5	12.3	12.3	100.0	5.1	0.9	18.5	89.2	49.7	55.7	27.5	17.0
967	22.12.2019 19:46	Mixed production	1000	Hesse	Initial use zur Risikobewertung	249.8	167.2	66.9	86.3	66.9	77.6	21.9	15.5	70.9	8.0	5.5	68.4				14.2	11.9	84.0	15.2	12.9	84.9	27.0	21.1	78.2				61.0	43.6	71.5	43.7	32.5	74.4	12.3	10.2	82.7	5.1	0.9	18.5	102.5	56.7	55.3	29.2	22.9
968	22.12.2019 19:48	Rearing and fattening	1000	Hesse	Initial use zur Risikobewertung	234.8	151.9	64.7	81.5	59.5	73.0	20.0	10.8	54.2	8.0	5.5	68.4				14.2	12.9	90.6	13.5	7.1	52.8	25.8	23.2	90.0				61.0	39.2	64.3	43.7	29.3	67.1	12.3	9.9	80.8	5.1	0.0	0.0	92.3	53.1	57.5	27.1	12.3
969	23.12.2019 08:12	Rearing and fattening	400	Baden-W�rttemberg	Initial use zur Risikobewertung	241.8	151.4	62.6	86.5	62.7	72.5	20.0	18.2	91.1	8.0	1.6	19.5				14.2	6.3	44.1	15.9	9.6	60.0	28.4	27.1	95.4				63.0	39.0	61.9	43.7	24.4	55.8	12.3	7.6	61.5	7.1	7.1	100.0	92.3	49.8	53.9	27.1	11.7
970	23.12.2019 10:32	Rearing and fattening	3000	Rhineland Palatinate	Initial use zur Risikobewertung	235.3	183.5	78.0	83.5	65.1	78.0	21.9	12.9	58.8	8.0	5.6	70.6				14.2	13.3	93.4	13.5	13.5	100.0	25.8	19.7	76.5				63.0	53.6	85.1	43.7	35.2	80.7	12.3	12.3	100.0	7.1	6.1	86.7	88.8	64.8	72.9	27.1	16.2
971	23.12.2019 12:45	Rearing and fattening	2000	Lower Saxony	Initial use zur Risikobewertung	230.3	101.1	43.9	83.4	42.1	50.5	21.9	14.4	65.8	5.5	1.6	28.5				14.2	1.9	13.3	15.9	8.3	52.0	25.8	15.9	61.8				63.0	20.2	32.0	43.7	16.9	38.6	12.3	3.3	26.9	7.1	0.0	0.0	83.9	38.8	46.3	27.5	8.7
972	23.12.2019 13:24	Rearing and fattening	1000	Lower Saxony	Initial use zur Risikobewertung	236.3	193.2	81.7	89.9	80.2	89.2	26.7	20.2	75.5	8.0	8.0	100.0				14.2	14.2	100.0	15.2	15.2	100.0	25.8	22.6	87.7				61.0	49.7	81.4	43.7	34.6	79.3	12.3	12.3	100.0	5.1	2.8	54.3	85.4	63.3	74.1	27.1	16.6
973	23.12.2019 18:09	Rearing and fattening	800	Lower Saxony	Initial use zur Risikobewertung	231.7	196.7	84.9	86.5	78.5	90.7	20.0	14.3	71.7	8.0	5.6	70.6				14.2	14.2	100.0	15.9	15.9	100.0	28.4	28.4	100.0				60.7	55.5	91.6	43.7	39.5	90.4	9.9	9.9	100.0	7.1	6.1	86.7	84.5	62.6	74.1	27.5	17.5
974	24.12.2019 11:19	Rearing and fattening	300	Lower Saxony	Initial use zur Risikobewertung	232.5	143.6	61.7	81.5	56.9	69.7	20.0	14.1	70.5	8.0	3.1	39.0				14.2	6.7	47.1	13.5	7.1	52.8	25.8	25.8	100.0				58.7	28.2	48.1	43.7	20.7	47.4	9.9	6.6	66.7	5.1	0.9	17.9	92.3	58.5	63.3	27.1	17.1
975	24.12.2019 13:14	Mixed production	200	Lower Saxony	Initial use zur Risikobewertung	238.6	169.6	71.1	79.8	59.1	74.0	20.0	17.2	85.8	8.0	3.1	39.0				11.3	4.3	37.9	13.5	11.3	83.5	27.0	23.2	86.0				61.0	44.2	72.5	43.7	34.3	78.6	12.3	9.9	80.8	5.1	0.0	0.0	97.8	66.3	67.8	28.9	17.0
976	27.12.2019 16:45	Rearing and fattening	100	Brandenburg	Initial use zur Risikobewertung	252.4	114.5	45.4	92.3	59.1	64.0	26.7	17.6	65.9	8.0	3.1	39.0				14.2	9.4	66.0	17.6	11.0	62.7	25.8	17.9	69.5				63.0	6.6	10.5	43.7	4.3	9.9	12.3	0.0	0.0	7.1	2.3	32.3	97.1	48.9	50.3	27.5	15.3
977	28.12.2019 10:48	Rearing and fattening	2000	North Rhine-Westphalia	Initial use zur Risikobewertung	240.6	169.0	70.2	84.1	63.3	75.2	20.0	13.4	66.9	8.0	3.1	39.0				14.2	12.9	90.6	13.5	9.4	69.3	28.4	24.5	86.3				61.0	39.0	63.9	43.7	28.7	65.7	12.3	7.6	61.5	5.1	2.8	54.3	95.5	66.7	69.9	27.1	16.6
978	30.12.2019 16:21	Rearing and fattening	1000	Lower Saxony	Initial use zur Risikobewertung	224.1	138.4	61.8	81.5	51.8	63.5	20.0	11.6	58.0	8.0	3.1	39.0				14.2	6.7	47.1	13.5	7.1	52.8	25.8	23.2	90.0				57.5	35.1	61.1	43.7	25.4	58.2	8.7	8.7	100.0	5.1	0.9	18.5	85.1	51.5	60.6	27.5	15.6
979	01.01.2020 09:37	Rearing and fattening	400	Bavaria	Initial use zur Risikobewertung	231.6	131.1	56.6	84.1	45.8	54.4	20.0	10.2	51.1	8.0	3.1	39.0				14.2	8.0	56.2	13.5	4.1	30.7	28.4	20.3	71.6				58.7	33.1	56.5	43.7	23.2	53.1	9.9	9.9	100.0	5.1	0.0	0.0	88.8	52.2	58.7	27.1	13.0
980	01.01.2020 11:03	Rearing and fattening	2000	North Rhine-Westphalia	Secondary use	234.6	164.4	70.1	86.5	64.0	74.0	20.0	12.2	61.1	8.0	3.1	39.0				14.2	14.2	100.0	15.9	10.5	66.1	28.4	23.9	84.2				61.0	42.0	68.9	43.7	27.7	63.5	12.3	11.1	90.3	5.1	3.2	63.0	87.1	58.4	67.1	27.1	13.2
981	01.01.2020 18:57	Rearing and fattening	100	Baden-W�rttemberg	Initial use zur Risikobewertung	230.4	155.3	67.4	78.6	61.0	77.6	20.0	15.8	79.2	8.0	5.6	70.6				11.3	6.9	61.3	13.5	9.4	69.3	25.8	23.2	90.0				55.1	37.4	68.0	43.7	31.1	71.2	6.4	6.4	100.0	5.1	0.0	0.0	96.7	56.8	58.8	27.1	15.1
982	02.01.2020 09:42	Rearing and fattening	300	Bavaria	Initial use zur Risikobewertung	227.7	150.1	65.9	88.9	67.3	75.7	24.8	21.6	87.2	8.0	3.1	39.0				14.2	7.2	50.8	13.5	8.3	61.3	28.4	27.1	95.4				58.7	34.2	58.4	43.7	22.4	51.4	9.9	9.9	100.0	5.1	1.9	37.0	80.1	48.6	60.6	27.1	12.7
983	02.01.2020 15:11	Rearing and fattening	400	Lower Saxony	Initial use zur Risikobewertung	225.9	143.6	63.5	81.5	52.6	64.5	20.0	11.7	58.3	8.0	5.5	68.4				14.2	11.2	78.7	13.5	7.1	52.8	25.8	17.1	66.5				61.0	34.8	57.1	43.7	24.0	54.9	12.3	9.9	80.8	5.1	0.9	18.5	83.4	56.1	67.3	27.5	15.9
984	02.01.2020 16:16	Piglet production	1000	Lower Saxony	Initial use zur Risikobewertung	244.0	188.5	77.3	82.7	64.1	77.5	20.0	15.0	75.0	8.0	3.1	39.0				14.2	13.3	93.4	13.5	13.5	100.0	27.0	19.2	71.2				61.0	53.4	87.5	43.7	37.4	85.7	12.3	12.3	100.0	5.1	3.7	72.8	100.3	71.0	70.8	28.9	20.4
985	03.01.2020 10:50	Mixed production	2000	Bavaria	Initial use zur Risikobewertung	231.0	181.4	78.5	82.7	67.4	81.5	20.0	14.0	70.0	8.0	5.5	68.4				14.2	10.8	76.2	13.5	11.3	83.5	27.0	25.8	95.6				61.0	49.0	80.3	43.7	35.4	81.0	12.3	9.9	80.8	5.1	3.7	72.8	87.3	65.0	74.5	28.9	19.1
986	03.01.2020 13:53	Rearing and fattening	3000	Lower Saxony	Initial use zur Risikobewertung	225.0	131.0	58.2	81.5	42.7	52.3	20.0	12.5	62.8	8.0	1.6	19.5				14.2	5.7	40.4	13.5	7.1	52.8	25.8	15.7	60.7				61.0	37.7	61.8	43.7	26.9	61.6	12.3	9.9	80.8	5.1	0.9	17.9	82.4	50.6	61.4	27.1	19.8
987	04.01.2020 14:44	Rearing and fattening	800	North Rhine-Westphalia	Initial use zur Risikobewertung	222.7	172.2	77.3	83.9	71.6	85.3	20.0	20.0	100.0	8.0	5.6	70.6				14.2	14.2	100.0	15.9	14.8	92.8	25.8	17.0	65.8				58.7	46.7	79.6	43.7	34.9	79.9	9.9	9.9	100.0	5.1	1.9	37.0	80.1	53.9	67.3	27.1	13.9
988	05.01.2020 12:50	Rearing and fattening	2000	Lower Saxony	Initial use zur Risikobewertung	233.1	146.3	62.8	85.6	61.0	71.2	20.0	15.8	78.9	8.0	5.5	68.4				14.2	5.7	40.4	17.6	12.4	70.2	25.8	21.6	83.8				58.7	31.0	52.9	43.7	21.4	48.9	9.9	8.8	88.1	5.1	0.9	17.9	88.8	54.3	61.2	27.1	20.0
989	05.01.2020 17:56	Mixed production	100	Mecklenburg Western Pomerania	Initial use zur Risikobewertung	258.3	207.6	80.4	96.1	84.0	87.4	26.7	19.0	71.1	8.0	8.0	100.0				14.2	11.0	77.3	17.6	17.6	100.0	29.6	28.4	96.0				60.7	57.5	94.8	43.7	40.5	92.8	9.9	9.9	100.0	7.1	7.1	100.0	101.5	66.1	65.1	28.9	20.2
990	06.01.2020 11:11	Piglet production	100	Schleswig Holstein	Initial use zur Risikobewertung	260.6	174.6	67.0	93.7	66.6	71.1	26.7	22.1	82.7	8.0	3.1	39.0				14.2	12.3	86.7	15.2	8.0	52.9	29.6	21.0	71.1				63.0	45.6	72.4	43.7	31.1	71.2	12.3	11.1	90.3	7.1	3.5	49.1	103.9	62.4	60.0	28.9	14.2
991	06.01.2020 12:56	Mixed production	2000	Lower Saxony	Initial use zur Risikobewertung	242.9	161.2	66.4	85.5	68.5	80.1	18.5	15.3	82.6	8.0	3.1	39.0				14.2	12.3	86.7	15.2	14.0	92.4	29.6	23.7	80.1				61.0	36.3	59.5	43.7	26.7	61.2	12.3	7.8	63.5	5.1	1.8	35.8	96.3	56.4	58.5	29.2	20.4
992	06.01.2020 14:30	Rearing and fattening	1000	Lower Saxony	Initial use zur Risikobewertung	241.7	149.1	61.7	86.5	64.2	74.1	20.0	15.0	75.0	8.0	3.1	39.0				14.2	8.8	61.7	15.9	15.9	100.0	28.4	21.3	75.1				61.0	36.4	59.6	43.7	27.4	62.7	12.3	9.0	73.1	5.1	0.0	0.0	94.1	48.6	51.6	27.1	9.0
993	06.01.2020 21:06	Rearing and fattening	2000	Lower Saxony	Initial use zur Risikobewertung	231.9	151.2	65.2	88.5	55.0	62.2	21.9	14.5	66.3	8.0	3.1	39.0				14.2	8.9	62.7	15.9	8.3	52.0	28.4	20.1	71.0				58.7	39.7	67.7	43.7	29.8	68.2	9.9	9.9	100.0	5.1	0.0	0.0	84.8	56.5	66.6	27.1	15.4
994	07.01.2020 09:14	Rearing and fattening	2000	Mecklenburg Western Pomerania	Initial use zur Risikobewertung	202.5	10.8	5.4	74.6	3.0	4.0	21.9	0.0	0.0	8.0	0.0	0.0				11.3	0.0	0.0	15.2	3.0	19.8	18.2	0.0	0.0				51.6	0.0	0.0	40.2	0.0	0.0	6.4	0.0	0.0	5.1	0.0	0.0	76.3	7.8	10.3	27.5	6.0
995	07.01.2020 13:38	Rearing and fattening	1000	North Rhine-Westphalia	Initial use zur Risikobewertung	222.1	112.3	50.6	79.0	46.3	58.6	21.9	11.2	51.1	8.0	3.1	39.0				14.2	10.2	72.1	13.5	10.5	77.8	21.3	11.1	52.4				63.0	24.0	38.1	43.7	17.9	40.9	12.3	5.4	44.2	7.1	0.7	9.7	80.1	42.1	52.5	27.1	12.6
996	07.01.2020 17:45	Rearing and fattening	400	Lower Saxony	Initial use zur Risikobewertung	215.1	173.5	80.7	81.5	70.2	86.1	20.0	18.2	91.1	8.0	5.5	68.4				14.2	14.2	100.0	13.5	13.5	100.0	25.8	18.7	72.6				55.2	40.8	74.0	40.2	30.9	76.9	9.9	9.9	100.0	5.1	0.0	0.0	78.4	62.5	79.8	27.1	18.3
997	07.01.2020 18:57	Rearing and fattening	200	Lower Saxony	Initial use zur Risikobewertung	215.8	124.7	57.8	80.9	52.3	64.7	20.0	14.4	72.2	8.0	3.1	39.0				14.2	8.4	58.8	15.9	6.6	41.1	22.7	19.9	87.3				49.7	23.5	47.3	38.3	16.5	43.1	6.4	5.2	81.4	5.1	1.8	36.4	85.2	48.8	57.3	20.3	8.8
998	08.01.2020 10:58	Rearing and fattening	2000	Schleswig Holstein	Initial use zur Risikobewertung	227.0	158.0	69.6	79.0	56.3	71.3	21.9	17.3	78.7	8.0	5.6	70.6				14.2	8.2	57.4	13.5	7.1	52.8	21.3	18.1	85.1				61.0	44.3	72.6	43.7	30.2	69.1	12.3	12.3	100.0	5.1	1.8	36.4	87.1	57.4	65.9	27.1	12.8
999	08.01.2020 11:27	Rearing and fattening	1000	Lower Saxony	Initial use zur Risikobewertung	234.0	149.6	63.9	84.1	56.6	67.3	20.0	10.8	53.9	8.0	5.5	68.4				14.2	11.4	80.3	13.5	9.4	69.3	28.4	19.6	68.9				61.0	41.4	67.9	43.7	27.3	62.5	12.3	12.3	100.0	5.1	1.8	36.4	88.8	51.6	58.0	27.1	12.9
1000	08.01.2020 11:30	Rearing and fattening	800	North Rhine-Westphalia	Initial use zur Risikobewertung	229.7	139.1	60.6	81.5	47.9	58.8	20.0	14.3	71.7	8.0	3.1	39.0				14.2	8.6	60.5	13.5	8.3	61.3	25.8	13.6	52.6				61.0	36.9	60.5	43.7	29.1	66.7	12.3	7.8	63.5	5.1	0.0	0.0	87.1	54.2	62.3	27.5	18.1
1001	08.01.2020 12:22	Rearing and fattening	600	North Rhine-Westphalia	Initial use zur Risikobewertung	218.9	114.8	52.5	81.5	46.3	56.8	20.0	12.4	62.2	8.0	3.1	39.0				14.2	7.2	50.8	13.5	5.3	39.1	25.8	18.3	70.8				58.7	29.0	49.4	43.7	20.3	46.4	9.9	7.8	78.6	5.1	0.9	17.9	78.7	39.5	50.2	27.5	17.2
1002	08.01.2020 12:28	Rearing and fattening	1000	Bavaria	Initial use zur Risikobewertung	223.9	144.2	64.4	86.5	63.0	72.8	20.0	11.6	58.0	8.0	3.1	39.0				14.2	14.2	100.0	15.9	9.6	60.0	28.4	24.5	86.3				53.2	30.3	56.9	40.1	21.5	53.7	9.9	8.8	88.1	3.2	0.0	0.0	84.2	51.0	60.5	27.1	17.7
1003	08.01.2020 16:24	Rearing and fattening	900	Lower Saxony	Initial use zur Risikobewertung	220.9	168.2	76.1	81.5	67.8	83.2	20.0	18.2	91.1	8.0	3.1	39.0				14.2	14.2	100.0	13.5	13.5	100.0	25.8	18.7	72.6				61.0	44.6	73.0	43.7	33.7	77.2	12.3	9.9	80.8	5.1	0.9	17.9	78.4	55.8	71.2	27.1	16.2
1004	08.01.2020 21:10	Rearing and fattening	2000	Hesse	Initial use zur Risikobewertung	225.5	157.6	69.9	84.1	61.0	72.5	20.0	12.2	61.1	8.0	3.1	39.0				14.2	10.2	72.1	13.5	8.3	61.3	28.4	27.1	95.4				63.0	52.4	83.2	43.7	36.9	84.5	12.3	12.3	100.0	7.1	3.2	45.6	78.4	44.2	56.4	27.1	13.3
1005	09.01.2020 07:47	Mixed production	5000	Brandenburg	Initial use zur Risikobewertung	244.2	199.3	81.6	87.2	78.5	90.0	21.9	16.9	77.2	8.0	5.5	68.4				14.2	14.2	100.0	13.5	13.5	100.0	29.6	28.4	96.0				63.0	55.4	87.8	43.7	38.9	89.2	12.3	12.3	100.0	7.1	4.1	58.4	94.0	65.4	69.6	28.9	17.7
1006	09.01.2020 16:28	Mixed production	1000	Baden-W�rttemberg	Initial use zur Risikobewertung	254.2	97.4	38.3	89.7	32.3	36.1	21.9	6.1	27.8	8.0	0.0	0.0				14.2	5.3	37.5	15.9	5.4	33.9	29.6	15.5	52.4				63.0	33.4	53.0	43.7	26.4	60.4	12.3	5.4	44.2	7.1	1.6	22.6	101.5	31.6	31.2	28.9	10.2
1007	09.01.2020 18:11	Mixed production	3000	Baden-W�rttemberg	Initial use zur Risikobewertung	231.9	144.1	62.1	81.3	53.1	65.3	18.5	9.8	53.0	5.5	5.5	100.0				14.2	8.2	57.4	13.5	8.3	61.3	29.6	21.3	72.1				61.0	33.7	55.3	43.7	17.8	40.7	12.3	12.3	100.0	5.1	3.7	72.8	89.6	57.3	64.0	28.9	17.1
1008	10.01.2020 07:22	Rearing and fattening	600	Lower Saxony	Initial use zur Risikobewertung	250.1	132.6	53.0	90.4	50.5	55.8	24.8	9.9	39.9	8.0	3.1	39.0				14.2	8.0	56.1	17.6	12.4	70.2	25.8	17.1	66.4				63.0	42.7	67.8	43.7	25.0	57.2	12.3	12.3	100.0	7.1	5.4	77.0	96.7	39.4	40.7	27.1	6.1
1009	10.01.2020 08:20	Rearing and fattening	700	Lower Saxony	Initial use zur Risikobewertung	224.1	166.8	74.5	84.3	65.9	78.2	18.5	12.5	67.7	8.0	5.5	68.4				14.2	8.6	60.2	15.2	15.2	100.0	28.4	24.2	85.3				61.0	48.0	78.6	43.7	31.5	72.2	12.3	12.3	100.0	5.1	4.1	81.5	78.7	52.9	67.2	27.5	13.8
1010	10.01.2020 10:24	Rearing and fattening	3000	Lower Saxony	Secondary use	227.2	170.5	75.0	86.1	67.5	78.5	21.9	18.7	85.3	8.0	3.1	39.0				14.2	14.2	100.0	13.5	13.5	100.0	28.4	18.0	63.3				61.0	50.5	82.8	43.7	36.5	83.6	12.3	9.9	80.8	5.1	4.1	81.5	80.1	52.4	65.4	27.1	14.3
1011	10.01.2020 10:45	Rearing and fattening	3000	North Rhine-Westphalia	Initial use zur Risikobewertung	247.9	109.2	44.1	90.1	57.0	63.3	21.9	12.2	55.4	8.0	1.6	19.5				14.2	8.4	59.0	17.6	12.3	69.9	28.4	22.6	79.7				61.0	16.6	27.2	43.7	13.1	30.1	12.3	1.9	15.3	5.1	1.6	31.5	96.7	35.5	36.7	27.1	12.0
1012	10.01.2020 12:54	Piglet production	300	Bavaria	Initial use zur Risikobewertung	234.3	198.4	84.7	86.4	76.2	88.2	26.7	21.6	80.9	8.0	5.5	68.4				14.2	14.2	100.0	13.5	13.5	100.0	23.9	21.3	89.2				61.0	56.0	91.9	43.7	38.7	88.6	12.3	12.3	100.0	5.1	5.1	100.0	86.9	66.2	76.1	28.9	20.0
1013	10.01.2020 13:34	Piglet production	400	Bavaria	Initial use zur Risikobewertung	237.1	103.3	43.6	83.7	46.7	55.8	18.5	7.5	40.4	8.0	3.1	39.0				14.2	8.2	57.4	15.9	6.6	41.1	27.0	21.3	79.1				57.5	13.0	22.7	43.7	7.2	16.4	8.7	4.0	45.8	5.1	1.9	37.0	96.0	43.6	45.4	28.9	10.8
1014	10.01.2020 15:16	Rearing and fattening	1000	North Rhine-Westphalia	Initial use zur Risikobewertung	234.8	200.9	85.6	81.2	68.5	84.4	20.0	18.2	91.1	8.0	5.5	68.4				11.3	9.0	79.8	13.5	13.5	100.0	28.4	22.3	78.6				63.0	57.7	91.6	43.7	38.3	87.8	12.3	12.3	100.0	7.1	7.1	100.0	90.6	74.7	82.4	27.1	18.5
1015	10.01.2020 17:27	Mixed production	4000	Lower Saxony	Initial use zur Risikobewertung	255.0	195.3	76.6	89.4	66.8	74.8	20.0	15.0	75.0	8.0	5.5	68.4				14.2	14.2	100.0	17.6	14.6	82.9	29.6	17.5	59.4				63.0	56.2	89.2	43.7	38.7	88.7	12.3	11.1	90.3	7.1	6.4	90.3	102.7	72.3	70.4	28.9	17.3
1016	10.01.2020 20:38	Mixed production	2000	North Rhine-Westphalia	Initial use zur Risikobewertung	239.2	174.0	72.7	88.9	66.6	74.9	21.9	16.9	77.2	8.0	5.5	68.4				14.2	11.9	84.0	15.2	15.2	100.0	29.6	17.1	57.8				63.0	53.0	84.1	43.7	35.5	81.3	12.3	12.3	100.0	7.1	5.2	73.5	87.3	54.4	62.3	28.9	18.2
1017	11.01.2020 12:20	Piglet production	700	North Rhine-Westphalia	Initial use zur Risikobewertung	235.6	132.9	56.4	85.3	45.6	53.5	20.0	11.6	58.0	8.0	3.1	39.0				14.2	5.6	39.5	13.5	5.3	39.1	29.6	20.0	67.7				63.0	34.0	53.9	43.7	20.3	46.5	12.3	7.6	61.5	7.1	6.1	86.7	87.3	53.3	61.0	28.9	16.1
1018	11.01.2020 14:18	Piglet production	400	North Rhine-Westphalia	Initial use zur Risikobewertung	251.5	185.6	73.8	87.2	68.9	79.0	21.9	18.8	85.6	8.0	3.1	39.0				14.2	11.0	77.3	13.5	13.5	100.0	29.6	22.5	76.1				63.0	45.2	71.7	43.7	33.3	76.2	12.3	8.8	71.2	7.1	3.2	45.1	101.3	71.4	70.5	28.9	21.4
1019	11.01.2020 23:20	Mixed production	2000	Bavaria	Initial use zur Risikobewertung	239.2	129.5	54.1	85.1	48.7	57.2	20.0	9.3	46.4	8.0	3.1	39.0				14.2	11.2	78.7	15.9	6.6	41.1	27.0	18.6	68.8				61.0	36.1	59.2	43.7	24.6	56.4	12.3	8.8	71.2	5.1	2.8	54.9	93.0	44.7	48.0	28.9	12.9
1020	12.01.2020 09:21	Rearing and fattening	600	Brandenburg	Initial use zur Risikobewertung	222.3	174.8	78.6	81.5	67.3	82.5	20.0	12.2	61.1	8.0	5.5	68.4				14.2	12.5	88.1	13.5	11.3	83.5	25.8	25.8	100.0				60.7	55.6	91.7	43.7	39.6	90.6	9.9	9.9	100.0	7.1	6.1	86.7	80.1	51.8	64.7	27.1	14.3
1021	12.01.2020 11:20	Piglet production	500	Lower Saxony	Initial use zur Risikobewertung	242.1	186.9	77.2	84.4	73.6	87.2	20.0	15.8	79.2	5.5	5.5	100.0				14.2	10.5	73.6	15.2	15.2	100.0	29.6	26.7	90.2				61.0	50.3	82.5	43.7	34.2	78.2	12.3	11.1	90.3	5.1	5.1	100.0	96.6	62.9	65.1	28.9	17.4
1022	12.01.2020 15:23	Mixed production	6000	North Rhine-Westphalia	Initial use zur Risikobewertung	243.7	184.5	75.7	82.7	70.1	84.8	20.0	20.0	100.0	8.0	3.1	39.0				14.2	13.3	93.4	13.5	10.5	77.8	27.0	23.2	86.0				63.0	49.7	78.9	43.7	34.6	79.3	12.3	9.0	73.1	7.1	6.1	86.7	98.0	64.7	66.0	28.9	18.4
1023	13.01.2020 09:00	Rearing and fattening	1000	North Rhine-Westphalia	Initial use zur Risikobewertung	235.4	166.4	70.7	85.9	68.1	79.3	21.9	16.8	76.7	8.0	5.5	68.4				14.2	10.2	72.1	15.9	12.4	77.7	25.8	23.2	90.0				60.7	40.2	66.3	43.7	27.9	63.9	9.9	7.8	78.6	7.1	4.5	64.2	88.8	58.0	65.3	27.1	15.1
1024	13.01.2020 13:32	Mixed production	100	Brandenburg	Initial use zur Risikobewertung	250.9	103.4	41.2	91.5	39.3	42.9	24.8	11.3	45.7	8.0	0.0	0.0				14.2	0.9	6.6	17.6	10.7	60.9	27.0	16.3	60.6				57.5	18.1	31.4	40.2	8.7	21.8	12.3	5.2	42.2	5.1	4.1	81.5	101.9	46.0	45.2	29.2	19.3
1025	13.01.2020 13:44	Piglet production	2000	Brandenburg	Initial use zur Risikobewertung	248.4	171.0	68.9	89.9	74.1	82.5	24.8	21.6	87.2	8.0	5.5	68.4				14.2	11.4	80.1	15.9	15.9	100.0	27.0	19.7	73.1				60.7	45.5	74.9	43.7	29.4	67.3	9.9	9.9	100.0	7.1	6.1	86.7	97.8	51.5	52.6	28.9	14.0
1026	13.01.2020 15:09	Rearing and fattening	300	Brandenburg	Initial use zur Risikobewertung	248.5	187.7	75.6	88.7	75.1	84.7	24.8	21.6	87.2	8.0	5.5	68.4				14.2	10.6	74.8	15.9	14.8	92.8	25.8	22.6	87.7				63.0	50.3	79.8	43.7	31.9	73.0	12.3	12.3	100.0	7.1	6.1	86.7	96.7	62.3	64.4	27.1	13.2
1027	13.01.2020 16:04	Rearing and fattening	2000	Saxony	Secondary use	227.6	177.8	78.1	81.5	70.9	87.0	20.0	16.4	82.2	8.0	5.5	68.4				14.2	12.9	90.6	13.5	13.5	100.0	25.8	22.6	87.7				63.0	45.7	72.6	43.7	30.9	70.7	12.3	8.8	71.2	7.1	6.1	86.7	83.0	61.1	73.6	27.1	17.8
1028	13.01.2020 17:39	Piglet production	200	North Rhine-Westphalia	Initial use zur Risikobewertung	247.8	161.6	65.2	86.9	59.4	68.3	20.0	13.0	65.3	8.0	3.1	39.0				14.2	9.9	69.3	15.2	9.9	65.5	29.6	23.4	79.1				61.0	37.3	61.1	43.7	28.8	66.0	12.3	6.6	53.9	5.1	1.8	36.4	99.9	65.0	65.0	29.2	18.7
1029	13.01.2020 18:20	Rearing and fattening	10000	Saxony-Anhalt	Initial use zur Risikobewertung	229.5	122.8	53.5	86.1	59.9	69.6	21.9	10.4	47.3	8.0	3.1	39.0				14.2	11.9	84.0	13.5	11.2	83.0	28.4	23.2	81.8				63.0	20.3	32.2	43.7	6.1	14.1	12.3	9.0	73.1	7.1	5.2	73.5	80.5	42.6	52.9	27.5	15.9
1030	13.01.2020 18:52	Rearing and fattening	100	North Rhine-Westphalia	Initial use zur Risikobewertung	222.1	143.0	64.4	80.1	56.1	70.1	18.5	11.7	62.9	8.0	3.1	39.0				14.2	9.9	69.3	13.5	8.3	61.3	25.8	23.2	90.0				51.6	21.3	41.3	40.2	15.2	37.9	6.4	5.2	81.4	5.1	0.9	17.9	90.4	65.6	72.5	27.5	19.5
1031	13.01.2020 23:05	Rearing and fattening	1000	North Rhine-Westphalia	Initial use zur Risikobewertung	244.8	208.7	85.3	93.0	77.0	82.8	24.8	19.0	76.9	8.0	5.5	68.4				14.2	12.9	90.6	17.6	15.4	87.3	28.4	24.2	85.3				63.0	60.2	95.6	43.7	41.8	95.8	12.3	12.3	100.0	7.1	6.1	86.7	88.8	71.5	80.5	27.1	18.5
1032	14.01.2020 08:59	Rearing and fattening	700	Lower Saxony	Initial use zur Risikobewertung	225.1	152.3	67.6	86.1	58.9	68.4	21.9	12.7	58.0	8.0	5.5	68.4				14.2	9.9	69.3	13.5	8.3	61.3	28.4	22.6	79.5				60.7	41.3	68.1	43.7	25.3	57.9	9.9	9.9	100.0	7.1	6.1	86.7	78.4	52.1	66.4	27.1	16.0
1033	14.01.2020 11:43	Rearing and fattening	600	Brandenburg	Initial use zur Risikobewertung	226.9	192.9	85.0	83.2	75.1	90.3	20.0	18.2	91.1	8.0	5.5	68.4				14.2	14.2	100.0	15.2	14.0	92.4	25.8	23.2	90.0				60.7	50.0	82.5	43.7	36.9	84.5	9.9	9.9	100.0	7.1	3.2	45.1	83.0	67.8	81.6	27.1	20.5
1034	14.01.2020 17:42	Piglet production	10000	Lower Saxony	Initial use zur Risikobewertung	235.3	163.6	69.5	89.1	61.2	68.7	26.7	20.3	75.9	8.0	5.5	68.4				11.3	8.1	71.4	13.5	12.4	91.5	29.6	15.0	50.8				60.7	49.2	81.1	43.7	34.2	78.3	9.9	9.9	100.0	7.1	5.1	71.7	85.6	53.2	62.2	28.9	16.4
1035	15.01.2020 09:19	Rearing and fattening	700	Lower Saxony	Initial use zur Risikobewertung	232.6	114.7	49.3	86.5	51.0	59.0	20.0	16.7	83.6	8.0	3.1	39.0				14.2	5.2	36.7	15.9	7.7	48.3	28.4	18.3	64.3				63.0	20.3	32.2	43.7	8.7	19.9	12.3	5.4	44.2	7.1	6.1	86.7	83.0	43.4	52.3	27.1	12.5
1036	15.01.2020 13:34	Rearing and fattening	700	Lower Saxony	Initial use zur Risikobewertung	229.9	118.4	51.5	86.5	55.7	64.3	20.0	16.7	83.6	8.0	3.1	39.0				14.2	5.2	36.7	15.9	5.4	33.9	28.4	25.2	88.8				56.0	12.7	22.7	40.2	7.6	19.0	8.7	1.9	21.5	7.1	3.2	45.1	87.4	50.0	57.3	27.5	15.7
1037	16.01.2020 10:32	Rearing and fattening	600	Bavaria	Initial use zur Risikobewertung	229.0	185.4	81.0	81.5	71.6	87.8	20.0	12.6	63.0	8.0	5.5	68.4				14.2	14.2	100.0	13.5	13.5	100.0	25.8	25.8	100.0				58.7	46.4	79.1	43.7	33.7	77.2	9.9	9.9	100.0	5.1	2.8	54.3	88.8	67.4	75.9	27.1	19.5
1038	16.01.2020 11:12	Piglet production	700	Schleswig Holstein	Initial use zur Risikobewertung	239.8	179.5	74.8	80.8	65.0	80.4	15.8	12.9	82.0	8.0	5.5	68.4				11.6	8.2	70.7	15.9	12.9	81.2	29.6	25.5	86.2				63.0	53.0	84.0	43.7	34.5	79.1	12.3	12.3	100.0	7.1	6.1	86.7	96.0	61.5	64.1	28.9	17.6
1039	17.01.2020 08:45	Rearing and fattening	1000	Bavaria	Initial use zur Risikobewertung	221.2	158.8	71.8	82.5	64.8	78.6	21.9	14.0	64.0	8.0	8.0	100.0				11.6	8.2	70.7	15.2	8.8	57.9	25.8	25.8	100.0				58.7	43.7	74.6	43.7	33.8	77.4	9.9	9.9	100.0	5.1	0.0	0.0	80.1	50.3	62.7	27.1	15.0
1040	17.01.2020 09:36	Mixed production	900	North Rhine-Westphalia	Initial use zur Risikobewertung	224.8	121.2	53.9	80.0	51.4	64.2	20.0	14.0	70.0	8.0	5.5	68.4				11.6	4.8	41.6	13.5	6.0	44.3	27.0	21.1	78.2				57.5	23.4	40.8	43.7	18.0	41.2	8.7	5.4	62.1	5.1	0.0	0.0	87.3	46.4	53.2	28.9	19.4
1041	17.01.2020 16:50	Rearing and fattening	2000	Schleswig Holstein	Initial use zur Risikobewertung	218.8	164.7	75.3	69.0	56.5	82.0	17.7	14.8	83.7	8.0	5.6	70.6				11.6	8.2	70.7	13.5	11.3	83.5	18.2	16.6	91.3				61.0	48.6	79.7	43.7	34.0	78.0	12.3	12.3	100.0	5.1	2.3	45.1	88.8	59.5	67.0	27.1	10.6
1042	19.01.2020 17:41	Rearing and fattening	3000	Lower Saxony	Initial use zur Risikobewertung	223.5	138.2	61.8	84.1	54.8	65.1	20.0	14.5	72.8	8.0	3.1	39.0				14.2	11.9	84.0	13.5	9.4	69.3	28.4	15.8	55.6				61.0	40.2	65.9	43.7	27.0	61.8	12.3	12.3	100.0	5.1	0.9	18.5	78.4	43.2	55.2	27.1	8.8
1043	19.01.2020 19:38	Rearing and fattening	2000	Lower Saxony	Initial use zur Risikobewertung	215.0	132.7	61.7	77.3	60.7	78.5	15.8	13.4	84.9	8.0	5.6	70.6				14.2	11.9	84.0	13.5	9.4	69.3	25.8	20.3	78.8				57.5	32.8	57.0	40.2	18.2	45.3	12.3	11.1	90.3	5.1	3.5	68.5	80.1	39.2	49.0	27.1	8.8
1044	20.01.2020 11:09	Rearing and fattening	600	North Rhine-Westphalia	Initial use zur Risikobewertung	222.7	135.3	60.7	83.9	58.9	70.2	20.0	12.1	60.5	8.0	3.1	39.0				14.2	12.5	88.1	15.9	9.6	60.0	25.8	21.6	83.8				58.7	25.2	42.9	43.7	17.1	39.1	9.9	8.1	81.1	5.1	0.0	0.0	80.1	51.2	63.9	27.1	13.1
1045	20.01.2020 12:51	Rearing and fattening	6000	North Rhine-Westphalia	Initial use zur Risikobewertung	226.6	141.0	62.2	81.7	54.3	66.5	17.7	11.5	65.2	8.0	3.1	39.0				14.2	14.2	100.0	15.9	12.6	78.8	25.8	12.9	49.9				63.0	43.6	69.2	43.7	28.3	64.9	12.3	10.2	82.7	7.1	5.1	71.7	81.9	43.1	52.6	27.1	14.6
1046	21.01.2020 11:26	Mixed production	500	Bavaria	Initial use zur Risikobewertung	244.7	138.5	56.6	87.7	55.8	63.6	20.0	8.4	42.2	8.0	3.1	39.0				14.2	10.6	74.8	15.9	10.7	67.2	29.6	22.9	77.5				61.0	28.6	46.9	43.7	17.5	40.1	12.3	11.1	90.3	5.1	0.0	0.0	96.0	54.1	56.3	28.9	17.2
1047	22.01.2020 07:04	Rearing and fattening	5000	Saxony-Anhalt	Initial use zur Risikobewertung	232.8	206.3	88.6	83.5	74.8	89.6	21.9	16.9	77.2	8.0	5.5	68.4				14.2	14.2	100.0	13.5	12.4	91.5	25.8	25.8	100.0				61.0	56.4	92.4	43.7	42.8	98.0	12.3	9.9	80.8	5.1	3.7	72.8	88.3	75.1	85.1	27.1	19.2
1048	22.01.2020 07:23	Rearing and fattening	100	Hesse	Initial use zur Risikobewertung	236.3	123.2	52.1	83.2	46.9	56.3	21.9	12.7	57.7	8.0	1.6	19.5				11.6	3.3	28.8	15.9	7.7	48.3	25.8	21.6	83.8				58.7	28.2	48.1	43.7	17.9	41.0	9.9	7.6	76.1	5.1	2.8	54.3	94.4	48.1	50.9	27.5	23.2
1049	22.01.2020 09:39	Mixed production	100	Brandenburg	Initial use zur Risikobewertung	250.1	154.8	61.9	88.5	44.2	50.0	26.7	17.6	65.9	8.0	0.0	0.0				14.2	7.3	51.4	17.6	12.2	69.2	22.0	7.2	32.6				61.0	49.2	80.6	43.7	37.5	85.8	12.3	9.9	80.8	5.1	1.8	35.8	100.6	61.3	60.9	29.2	19.9
1050	22.01.2020 12:13	Rearing and fattening	3000	North Rhine-Westphalia	Initial use zur Risikobewertung	227.3	159.1	70.0	84.1	54.4	64.7	20.0	8.8	43.9	8.0	3.1	39.0				14.2	11.0	77.3	13.5	10.5	77.8	28.4	21.0	74.1				63.0	45.1	71.5	43.7	30.5	69.8	12.3	12.3	100.0	7.1	2.3	32.3	80.1	59.6	74.3	27.1	13.9
1051	22.01.2020 14:46	Rearing and fattening	5000	Schleswig Holstein	Secondary use	233.3	146.0	62.6	86.1	59.3	68.8	21.9	11.3	51.4	8.0	5.5	68.4				14.2	9.7	68.4	13.5	8.3	61.3	28.4	24.5	86.3				63.0	39.1	62.0	43.7	23.6	54.1	12.3	10.4	84.7	7.1	5.1	71.7	84.2	47.6	56.6	27.1	11.1
1052	22.01.2020 14:56	Rearing and fattening	4000	Lower Saxony	Initial use zur Risikobewertung	227.0	138.0	60.8	85.9	56.2	65.4	21.9	14.5	66.1	8.0	3.1	39.0				14.2	8.6	60.5	15.9	9.9	62.4	25.8	20.0	77.6				61.0	38.7	63.4	43.7	27.2	62.2	12.3	8.8	71.2	5.1	2.8	54.3	80.1	43.2	53.9	27.1	11.6
1053	22.01.2020 21:17	Mixed production	2000	Baden-W�rttemberg	Initial use zur Risikobewertung	226.4	156.7	69.2	82.0	62.7	76.5	21.9	15.0	68.3	8.0	5.5	68.4				11.6	8.2	70.7	13.5	8.3	61.3	27.0	25.8	95.6				57.1	37.6	65.8	43.7	28.1	64.4	6.4	4.3	66.7	7.1	5.2	73.5	87.3	56.4	64.7	28.9	13.8
1054	23.01.2020 15:05	Rearing and fattening	800	Bavaria	Initial use zur Risikobewertung	239.3	160.4	67.0	87.5	62.4	71.4	21.9	16.9	77.2	8.0	3.1	39.0				11.6	8.0	69.0	17.6	11.2	63.7	28.4	23.2	81.8				63.0	44.6	70.8	43.7	29.6	67.8	12.3	9.9	80.8	7.1	5.1	71.7	88.8	53.4	60.1	27.1	14.1
1055	23.01.2020 15:53	Rearing and fattening	100	Bavaria	Initial use zur Risikobewertung	208.7	89.7	43.0	70.7	38.6	54.6	20.0	13.2	65.8	8.0	3.1	39.0				8.6	3.3	38.7	15.9	6.6	41.1	18.2	12.4	68.4				55.2	6.3	11.5	40.2	2.3	5.8	9.9	4.0	40.3	5.1	0.0	0.0	82.8	44.8	54.1	27.5	13.6
1056	23.01.2020 18:28	Piglet production	2000	Bavaria	Initial use zur Risikobewertung	246.1	173.6	70.5	85.3	71.2	83.5	20.0	10.8	53.9	8.0	3.1	39.0				14.2	14.2	100.0	13.5	13.5	100.0	29.6	29.6	100.0				63.0	33.2	52.7	43.7	20.9	47.8	12.3	7.8	63.5	7.1	4.5	64.2	97.8	69.2	70.7	28.9	13.2
1057	23.01.2020 20:04	Rearing and fattening	100	Bavaria	Initial use zur Risikobewertung	233.4	157.9	67.7	85.9	59.3	69.1	21.9	15.0	68.6	8.0	3.1	39.0				14.2	7.3	51.4	15.9	12.6	78.8	25.8	21.3	82.6				58.7	42.4	72.2	43.7	30.6	70.1	9.9	9.9	100.0	5.1	1.8	36.4	88.8	56.2	63.3	27.1	13.2
1058	24.01.2020 10:12	Piglet production	1000	Bavaria	Initial use zur Risikobewertung	225.4	157.4	69.8	78.5	65.8	83.8	15.8	14.0	88.7	8.0	3.1	39.0				14.2	11.6	81.4	13.5	10.1	75.0	27.0	27.0	100.0				55.1	40.9	74.3	43.7	32.7	75.0	6.4	6.4	100.0	5.1	1.8	35.8	91.9	50.7	55.2	28.9	10.6
1059	24.01.2020 11:29	Mixed production	5000	Schleswig Holstein	Initial use zur Risikobewertung	251.4	177.9	70.8	87.1	58.7	67.4	21.9	12.7	58.0	8.0	3.1	39.0				14.2	13.3	93.4	15.9	12.9	81.2	27.0	16.6	61.6				63.0	54.2	86.0	43.7	36.8	84.3	12.3	12.3	100.0	7.1	5.1	71.7	101.3	65.1	64.2	28.9	17.4
1060	26.01.2020 08:27	Mixed production	1000	Rhineland Palatinate	Initial use zur Risikobewertung	245.8	196.0	79.8	85.3	69.5	81.5	20.0	16.4	82.2	8.0	5.5	68.4				14.2	13.3	93.4	13.5	13.5	100.0	29.6	20.8	70.3				58.7	51.8	88.3	43.7	39.1	89.6	9.9	9.9	100.0	5.1	2.8	54.3	101.9	74.8	73.4	29.2	23.6
1061	26.01.2020 12:41	Rearing and fattening	1000	Bavaria	Initial use zur Risikobewertung	220.4	162.9	73.9	79.0	61.5	77.9	15.8	13.4	84.9	8.0	3.1	39.0				14.2	11.2	78.7	15.2	12.2	80.2	25.8	21.6	83.8				63.0	52.6	83.5	43.7	34.2	78.4	12.3	12.3	100.0	7.1	6.1	86.7	78.4	48.8	62.3	27.1	16.4
1062	26.01.2020 21:07	Mixed production	200	Bavaria	Initial use zur Risikobewertung	258.8	121.3	46.9	93.5	49.0	52.4	26.7	16.3	61.0	8.0	1.6	19.5				14.2	5.6	39.1	17.6	7.6	43.5	27.0	17.9	66.4				61.0	26.6	43.6	43.7	16.0	36.7	12.3	8.8	71.2	5.1	1.8	35.8	104.3	45.7	43.8	29.2	18.2
1063	27.01.2020 07:47	Rearing and fattening	2000	Lower Saxony	Initial use zur Risikobewertung	227.4	178.3	78.4	81.0	64.4	79.5	21.9	12.5	57.2	5.5	5.5	100.0				14.2	11.2	78.7	13.5	13.5	100.0	25.8	21.6	83.8				61.0	47.9	78.6	43.7	33.8	77.4	12.3	12.3	100.0	5.1	1.8	36.4	85.4	66.0	77.3	27.1	17.4
1064	27.01.2020 10:45	Piglet production	5000	Schleswig Holstein	Initial use zur Risikobewertung	241.8	184.1	76.1	89.7	67.6	75.4	21.9	17.8	81.0	8.0	8.0	100.0				14.2	14.2	100.0	15.9	9.6	60.0	29.6	18.1	61.2				63.0	51.8	82.2	43.7	35.5	81.3	12.3	10.2	82.7	7.1	6.1	86.7	89.1	64.7	72.6	28.9	18.0
1065	27.01.2020 11:35	Mixed production	3000	North Rhine-Westphalia	Initial use zur Risikobewertung	245.5	121.7	49.6	85.3	41.0	48.1	20.0	10.7	53.3	8.0	0.0	0.0				14.2	7.4	52.3	13.5	9.4	69.3	29.6	13.5	45.8				61.0	37.8	62.0	43.7	28.5	65.2	12.3	6.6	53.7	5.1	2.8	54.3	99.2	42.8	43.2	28.9	16.5
1066	27.01.2020 19:27	Mixed production	1000	Baden-W�rttemberg	Initial use zur Risikobewertung	244.3	129.8	53.1	80.6	46.0	57.1	20.0	7.7	38.7	8.0	2.5	31.6				14.2	8.4	58.8	15.9	7.7	48.3	22.4	19.7	87.7				61.0	31.2	51.2	43.7	21.5	49.3	12.3	8.8	71.2	5.1	0.9	18.5	102.7	52.5	51.2	28.9	14.0
1067	27.01.2020 21:54	Mixed production	1000	Hesse	Initial use zur Risikobewertung	242.3	140.0	57.8	85.3	55.2	64.7	20.0	9.6	48.2	8.0	3.1	39.0				14.2	10.5	73.6	13.5	12.4	91.5	29.6	19.6	66.2				61.0	38.0	62.3	43.7	22.0	50.4	12.3	12.3	100.0	5.1	3.7	72.8	96.0	46.8	48.8	28.9	18.2
1068	27.01.2020 23:39	Rearing and fattening	200	Bavaria	Initial use zur Risikobewertung	228.0	126.0	55.3	82.3	51.8	62.9	15.8	11.2	70.8	8.0	3.1	39.0				14.2	4.8	33.8	15.9	12.6	78.8	28.4	20.1	71.0				55.1	27.9	50.6	43.7	23.9	54.7	6.4	4.0	62.7	5.1	0.0	0.0	90.6	46.4	51.2	27.1	14.4
1069	28.01.2020 09:22	Rearing and fattening	2000	Hesse	Initial use zur Risikobewertung	222.2	170.4	76.7	80.8	61.2	75.7	21.9	15.9	72.7	8.0	5.5	68.4				11.6	8.2	70.7	13.5	11.3	83.5	25.8	20.3	78.8				63.0	54.7	86.8	43.7	37.2	85.3	12.3	12.3	100.0	7.1	5.2	73.5	78.4	54.5	69.5	27.1	18.5
1070	28.01.2020 20:47	Rearing and fattening	2000	Hesse	Initial use zur Risikobewertung	228.5	137.7	60.3	78.9	43.2	54.7	20.0	7.5	37.5	8.0	3.1	39.0				11.6	7.2	62.5	13.5	7.1	52.8	25.8	18.2	70.6				57.3	37.6	65.7	40.0	27.3	68.4	12.3	7.6	61.5	5.1	2.8	54.3	92.3	56.9	61.7	27.1	12.9
1071	29.01.2020 10:07	Rearing and fattening	700	Schleswig Holstein	Initial use zur Risikobewertung	211.9	134.7	63.6	74.4	55.7	74.9	15.8	12.5	79.6	8.0	3.1	39.0				11.3	11.3	100.0	13.5	8.3	61.3	25.8	20.5	79.5				59.1	33.0	55.9	43.7	23.1	52.9	12.3	9.9	80.8	3.2	0.0	0.0	78.4	45.9	58.6	27.1	10.9
1072	29.01.2020 10:35	Rearing and fattening	3000	Schleswig Holstein	Initial use zur Risikobewertung	233.0	139.4	59.8	85.8	59.4	69.2	20.0	14.0	70.0	8.0	3.1	39.0				14.2	10.2	72.1	15.2	8.8	57.9	28.4	23.2	81.8				63.0	34.2	54.3	43.7	18.5	42.3	12.3	12.3	100.0	7.1	3.4	48.7	84.2	45.8	54.4	27.1	8.8
1073	29.01.2020 11:23	Rearing and fattening	3000	Lower Saxony	Initial use zur Risikobewertung	243.9	127.5	52.3	88.5	40.4	45.7	21.9	11.1	50.6	8.0	1.6	19.5				14.2	4.1	28.7	15.9	6.6	41.1	28.4	17.1	60.4				61.0	38.4	62.9	43.7	26.4	60.5	12.3	10.2	82.7	5.1	1.8	36.4	94.4	48.7	51.5	27.5	10.9
1074	29.01.2020 12:03	Mixed production	600	Bavaria	Initial use zur Risikobewertung	246.9	180.3	73.0	82.4	67.4	81.8	20.5	14.0	68.1	5.5	3.1	57.0				14.2	11.6	81.4	15.2	12.9	85.3	27.0	25.8	95.6				63.0	46.3	73.5	43.7	30.2	69.3	12.3	9.9	80.8	7.1	6.1	86.7	101.5	66.6	65.6	28.9	18.0
1075	29.01.2020 17:30	Piglet production	3000	Lower Saxony	Initial use zur Risikobewertung	235.9	164.7	69.8	85.3	62.2	72.9	20.0	14.0	70.0	8.0	3.1	39.0				14.2	13.3	93.4	13.5	7.1	52.8	29.6	24.7	83.5				61.0	41.6	68.2	43.7	28.9	66.2	12.3	9.0	73.1	5.1	3.7	72.8	89.5	60.9	68.0	28.9	18.8
1076	30.01.2020 06:52	Rearing and fattening	1000	Lower Saxony	Initial use zur Risikobewertung	218.6	181.7	83.1	81.5	72.1	88.4	20.0	16.4	82.2	8.0	5.5	68.4				14.2	14.2	100.0	13.5	13.5	100.0	25.8	22.4	87.0				58.7	47.8	81.5	43.7	36.0	82.6	9.9	9.9	100.0	5.1	1.8	36.4	78.4	61.8	78.8	27.1	19.5
1077	30.01.2020 11:50	Rearing and fattening	400	North Rhine-Westphalia	Secondary use	220.8	154.4	69.9	81.3	51.8	63.7	20.0	10.7	53.4	8.0	5.5	68.4				11.6	8.2	70.7	15.9	7.1	44.8	25.8	20.3	78.8				61.1	55.7	91.1	43.7	40.0	91.6	12.3	12.3	100.0	5.2	3.4	65.1	78.4	46.9	59.9	27.1	16.2
1078	30.01.2020 19:48	Rearing and fattening	1000	Schleswig Holstein	Initial use zur Risikobewertung	234.0	171.9	73.5	86.5	73.5	85.0	20.0	16.4	82.2	8.0	5.5	68.4				14.2	12.3	86.7	15.9	14.8	92.8	28.4	24.5	86.3				56.8	39.0	68.6	43.7	27.2	62.3	9.9	9.9	100.0	3.2	1.8	56.9	90.6	59.4	65.6	27.1	16.3
1079	31.01.2020 06:22	Rearing and fattening	5000	Saxony	Initial use zur Risikobewertung	220.5	147.2	66.8	77.3	51.1	66.0	17.7	12.6	71.1	8.0	4.9	61.0				14.2	8.1	56.6	13.5	7.1	52.8	23.8	18.4	77.0				63.0	48.1	76.4	43.7	37.9	86.8	12.3	5.2	42.2	7.1	5.1	71.7	80.1	48.0	59.9	27.1	11.1
1080	03.02.2020 08:12	Rearing and fattening	2000	Bavaria	Initial use zur Risikobewertung	210.3	159.5	75.9	72.8	60.0	82.4	15.8	14.8	94.0	8.0	3.1	39.0				14.2	14.2	100.0	13.5	11.3	83.5	21.3	16.5	77.6				59.1	43.3	73.2	43.7	33.3	76.4	12.3	9.9	80.8	3.2	0.0	0.0	78.4	56.3	71.8	27.1	17.3
1081	03.02.2020 16:39	Mixed production	5000	Thuringia	Initial use zur Risikobewertung	241.7	196.9	81.5	82.7	76.6	92.6	20.0	16.4	82.2	8.0	5.5	68.4				14.2	14.2	100.0	13.5	13.5	100.0	27.0	27.0	100.0				63.0	57.7	91.6	43.7	39.5	90.6	12.3	11.1	90.3	7.1	7.1	100.0	96.0	62.6	65.2	28.9	16.4
1082	04.02.2020 10:25	Rearing and fattening	800	Lower Saxony	Initial use zur Risikobewertung	240.5	130.9	54.5	84.0	47.7	56.8	15.8	13.4	84.9	8.0	3.1	39.0				14.2	8.9	62.7	17.6	8.2	46.7	28.4	14.1	49.6				61.0	32.3	53.0	43.7	24.8	56.9	12.3	4.8	38.6	5.1	2.8	54.3	95.5	50.9	53.3	27.1	16.3
1083	04.02.2020 14:20	Mixed production	1000	Schleswig Holstein	Initial use zur Risikobewertung	235.0	146.9	62.5	91.8	75.0	81.6	26.7	21.1	78.9	8.0	5.6	70.6				14.2	14.2	100.0	15.9	12.9	81.2	27.0	21.1	78.2				61.1	21.3	34.9	43.7	10.2	23.4	14.3	11.1	77.7	3.2	0.0	0.0	82.0	50.6	61.7	19.6	12.4
1084	04.02.2020 20:19	Rearing and fattening	3000	Lower Saxony	Initial use zur Risikobewertung	232.5	142.8	61.4	86.1	53.2	61.8	21.9	17.3	79.0	8.0	3.1	39.0				14.2	11.0	77.3	13.5	9.4	69.3	28.4	12.3	43.4				63.0	40.9	64.9	43.7	28.8	66.0	12.3	7.6	61.5	7.1	4.5	63.7	83.4	48.8	58.5	19.6	11.3
1085	05.02.2020 10:16	Mixed production	300	Saxony-Anhalt	Initial use zur Risikobewertung	238.6	146.2	61.3	80.9	54.1	66.8	15.8	11.7	73.9	8.0	3.1	39.0				14.2	7.3	51.4	15.9	8.8	55.2	27.0	23.2	86.0				63.0	36.0	57.1	43.7	24.1	55.1	14.3	8.8	61.2	5.1	3.2	63.0	94.7	56.1	59.2	19.6	10.4
1086	05.02.2020 12:53	Mixed production	2000	Baden-W�rttemberg	Initial use zur Risikobewertung	239.5	138.4	57.8	82.5	40.7	49.3	20.0	8.4	42.2	8.0	0.0	0.0				11.6	7.2	62.5	15.9	8.4	52.8	27.0	16.6	61.6				63.0	37.2	59.1	43.7	26.9	61.7	14.3	7.6	52.9	5.1	2.8	54.3	94.1	60.5	64.3	19.6	13.7
1087	05.02.2020 14:50	Mixed production	3000	North Rhine-Westphalia	Initial use zur Risikobewertung	235.6	203.6	86.4	78.4	68.5	87.4	15.8	15.8	100.0	8.0	8.0	100.0				11.6	8.7	75.5	13.5	13.5	100.0	29.6	22.5	76.2				65.0	61.1	93.9	43.7	41.8	95.8	14.3	13.1	91.7	7.1	6.2	87.2	92.1	73.9	80.2	19.6	16.0
1088	05.02.2020 15:47	Rearing and fattening	1000	Schleswig Holstein	Initial use zur Risikobewertung	231.9	186.0	80.2	86.1	76.4	88.7	21.9	17.7	80.8	8.0	8.0	100.0				14.2	14.2	100.0	13.5	13.5	100.0	28.4	22.9	80.7				60.7	48.2	79.5	43.7	32.2	73.7	9.9	9.9	100.0	7.1	6.1	86.7	85.1	61.4	72.1	19.6	12.6
1089	05.02.2020 16:32	Mixed production	100	Lower Saxony	Initial use zur Risikobewertung	235.0	154.8	65.9	82.5	55.2	66.9	20.0	14.4	72.2	8.0	3.1	39.0				11.6	9.9	85.3	15.9	6.6	41.1	27.0	21.2	78.7				56.0	28.2	50.5	40.8	17.5	42.8	11.9	10.8	90.1	3.2	0.0	0.0	96.6	71.3	73.9	19.6	17.1
1090	05.02.2020 22:00	Rearing and fattening	1000	Bavaria	Initial use zur Risikobewertung	226.4	165.5	73.1	81.5	55.4	67.9	20.0	12.6	63.0	8.0	3.1	39.0				14.2	8.2	57.4	13.5	8.3	61.3	25.8	23.2	90.0				56.8	39.5	69.5	43.7	30.7	70.4	9.9	8.8	88.1	3.2	0.0	0.0	88.1	70.7	80.2	19.6	16.0
1091	05.02.2020 22:04	Rearing and fattening	4000	Lower Saxony	Initial use zur Risikobewertung	253.2	65.3	25.8	90.1	37.1	41.1	21.9	12.6	57.5	8.0	2.5	31.6				14.2	7.8	55.1	17.6	7.1	40.1	28.4	7.1	24.9				63.0	9.6	15.2	43.7	6.8	15.6	12.3	1.2	9.7	7.1	1.6	22.6	100.1	18.6	18.6	19.6	5.9
1092	06.02.2020 10:29	Rearing and fattening	7000	Saxony-Anhalt	Initial use zur Risikobewertung	234.0	192.9	82.5	84.1	70.3	83.6	20.0	16.4	82.2	8.0	5.5	68.4				14.2	13.3	93.4	13.5	13.5	100.0	28.4	21.6	76.1				60.7	55.2	90.9	43.7	39.1	89.6	9.9	9.9	100.0	7.1	6.1	86.7	89.2	67.4	75.6	19.6	13.9
1093	06.02.2020 10:46	Rearing and fattening	3000	Lower Saxony	Initial use zur Risikobewertung	228.2	176.2	77.2	80.5	56.7	70.4	20.0	12.5	62.8	8.0	3.1	39.0				11.6	8.2	70.7	15.2	9.9	65.5	25.8	22.9	88.8				57.6	42.9	74.5	43.7	30.8	70.5	8.7	8.7	100.0	5.2	3.4	65.1	90.1	76.6	85.1	19.6	13.1
1094	06.02.2020 10:47	Rearing and fattening	1000	Baden-W�rttemberg	Initial use zur Risikobewertung	219.3	126.3	57.6	76.8	46.2	60.2	20.0	10.7	53.3	8.0	3.1	39.0				11.6	6.3	54.3	15.9	9.6	60.0	21.3	16.6	77.9				56.8	39.9	70.3	43.7	31.2	71.4	9.9	8.8	88.1	3.2	0.0	0.0	85.8	40.3	46.9	19.6	11.5
1095	06.02.2020 12:25	Rearing and fattening	2000	North Rhine-Westphalia	Initial use zur Risikobewertung	229.5	168.9	73.6	83.9	67.9	80.9	20.0	16.8	83.9	8.0	5.5	68.4				14.2	12.9	90.6	15.9	12.9	81.2	25.8	19.8	76.9				61.0	40.6	66.5	43.7	31.2	71.5	12.3	7.6	61.5	5.1	1.8	35.8	84.6	60.4	71.4	19.6	14.7
1096	06.02.2020 14:16	Rearing and fattening	8000	Saxony	Initial use zur Risikobewertung	234.5	197.4	84.2	86.3	71.8	83.1	24.8	18.2	73.5	8.0	5.5	68.4				14.2	14.2	100.0	13.5	13.5	100.0	25.8	20.3	78.8				60.7	54.7	90.1	43.7	37.7	86.3	9.9	9.9	100.0	7.1	7.1	100.0	87.5	71.0	81.1	19.6	14.8
1097	06.02.2020 15:07	Mixed production	1000	North Rhine-Westphalia	Initial use zur Risikobewertung	237.7	149.9	63.1	82.6	51.5	62.3	20.0	10.7	53.3	8.0	3.1	39.0				11.6	5.2	45.2	13.5	8.3	61.3	29.6	24.2	81.9				59.3	44.1	74.4	40.0	30.4	76.1	14.3	11.9	83.5	5.1	1.8	35.8	95.8	54.3	56.7	19.6	8.6
1098	07.02.2020 19:09	Rearing and fattening	900	Baden-W�rttemberg	Initial use zur Risikobewertung	246.5	185.6	75.3	88.7	67.4	75.9	24.8	16.7	67.4	8.0	3.1	39.0				14.2	14.2	100.0	15.9	14.8	92.8	25.8	18.6	72.0				60.7	51.1	84.2	43.7	34.1	78.0	9.9	9.9	100.0	7.1	7.1	100.0	97.1	67.1	69.1	19.6	14.7
1099	08.02.2020 10:34	Rearing and fattening	100	Bavaria	Initial use zur Risikobewertung	207.3	112.0	54.0	77.1	47.1	61.1	15.8	11.2	70.8	8.0	3.1	39.0				11.6	6.3	54.3	15.9	9.6	60.0	25.8	17.0	65.8				46.8	15.3	32.6	33.7	9.8	29.2	9.9	5.4	54.7	3.2	0.0	0.0	83.4	49.6	59.5	19.6	16.1
1100	08.02.2020 11:19	Rearing and fattening	1000	Lower Saxony	Initial use zur Risikobewertung	225.1	145.9	64.8	83.2	58.3	70.1	20.0	12.6	63.0	8.0	1.6	19.5				14.2	11.6	81.4	15.2	14.0	92.4	25.8	18.5	71.9				56.8	28.6	50.4	43.7	18.7	42.8	9.9	9.9	100.0	3.2	0.0	0.0	85.1	58.9	69.3	19.6	12.6
1101	08.02.2020 14:28	Rearing and fattening	3000	Bavaria	Initial use zur Risikobewertung	241.8	175.8	72.7	86.1	61.6	71.5	21.9	11.2	51.1	8.0	5.5	68.4				14.2	12.9	90.6	13.5	13.5	100.0	28.4	18.5	65.1				63.0	48.4	76.8	43.7	31.0	71.1	12.3	12.3	100.0	7.1	5.1	71.7	92.7	65.8	71.0	19.6	14.8
1102	08.02.2020 16:43	Rearing and fattening	800	Lower Saxony	Initial use zur Risikobewertung	220.4	162.0	73.5	78.9	55.3	70.2	20.0	11.6	58.0	8.0	5.5	68.4				11.6	5.2	45.2	13.5	10.1	75.0	25.8	22.9	88.8				61.0	44.6	73.2	43.7	31.9	73.1	12.3	9.9	80.8	5.1	2.8	54.9	80.5	62.0	77.0	19.6	17.1
1103	08.02.2020 18:21	Rearing and fattening	900	North Rhine-Westphalia	Initial use zur Risikobewertung	226.3	145.0	64.1	79.7	55.0	69.0	15.8	14.8	94.0	8.0	3.1	39.0				14.2	8.9	62.7	15.9	6.6	41.1	25.8	21.6	83.8				55.6	30.4	54.6	43.7	24.0	54.9	8.7	6.4	73.0	3.2	0.0	0.0	91.0	59.6	65.5	19.6	12.6
1104	09.02.2020 10:25	Rearing and fattening	2000	Lower Saxony	Initial use zur Risikobewertung	246.8	168.2	68.1	88.3	61.5	69.7	26.7	19.8	74.0	8.0	3.1	39.0				14.2	13.3	93.4	13.5	7.1	52.8	25.8	18.2	70.6				61.0	42.9	70.4	43.7	30.7	70.4	12.3	9.9	80.8	5.1	2.3	45.1	97.5	63.7	65.3	19.6	10.4
1105	09.02.2020 16:26	Mixed production	1000	North Rhine-Westphalia	Initial use zur Risikobewertung	238.9	174.4	73.0	76.5	48.4	63.2	15.8	11.6	73.6	8.0	5.6	70.6				14.2	7.4	52.3	13.5	7.1	52.8	25.0	16.6	66.2				61.9	49.6	80.1	40.5	33.1	81.8	14.3	11.2	78.6	7.1	5.2	73.5	100.4	76.5	76.1	19.6	14.8
1106	09.02.2020 20:31	Rearing and fattening	300	Lower Saxony	Initial use zur Risikobewertung	214.8	127.8	59.5	70.1	46.7	66.6	15.8	11.0	70.1	8.0	3.1	39.0				11.6	6.7	57.9	13.5	7.1	52.8	21.3	18.7	87.8				63.0	25.6	40.7	43.7	18.1	41.5	12.3	5.9	48.3	7.1	1.6	22.6	81.7	55.5	67.9	19.6	9.3
1107	10.02.2020 10:38	Rearing and fattening	800	Lower Saxony	Initial use zur Risikobewertung	239.5	151.9	63.4	81.5	56.9	69.7	15.8	15.8	100.0	8.0	3.1	39.0				14.2	9.3	65.4	15.2	9.9	65.5	28.4	18.7	66.0				59.1	35.3	59.7	43.7	25.4	58.1	12.3	9.9	80.8	3.2	0.0	0.0	98.8	59.7	60.4	19.6	11.4
1108	10.02.2020 10:59	Mixed production	2000	Lower Saxony	Initial use zur Risikobewertung	255.8	157.6	61.6	85.3	54.7	64.2	20.0	13.6	68.0	8.0	3.1	39.0				14.2	11.9	84.0	13.5	9.4	69.3	29.6	16.7	56.4				65.0	38.9	59.8	43.7	32.4	74.2	14.3	2.1	14.9	7.1	4.4	61.9	105.5	64.0	60.6	19.6	10.5
1109	10.02.2020 11:01	Piglet production	100	Bavaria	Initial use zur Risikobewertung	242.4	123.6	51.0	86.7	51.3	59.2	20.0	10.7	53.6	8.0	0.0	0.0				11.6	8.2	70.7	17.6	10.1	57.2	29.6	22.4	75.7				53.2	27.2	51.1	43.7	20.2	46.3	6.4	5.2	81.4	3.2	1.8	56.9	102.5	45.1	44.0	19.6	8.1
1110	10.02.2020 11:30	Piglet production	700	Lower Saxony	Initial use zur Risikobewertung	242.7	182.5	75.2	80.4	61.5	76.5	17.7	14.8	83.7	8.0	5.6	70.6				14.2	12.3	86.7	13.5	11.3	83.5	27.0	17.4	64.6				63.0	58.7	93.1	43.7	39.3	90.0	12.3	12.3	100.0	7.1	7.1	100.0	99.2	62.3	62.8	19.6	14.9
1111	10.02.2020 15:44	Piglet production	600	Bavaria	Initial use zur Risikobewertung	218.0	139.3	63.9	78.2	50.3	64.3	20.0	11.2	55.8	8.0	3.1	39.0				14.2	7.9	55.5	13.5	8.3	61.3	22.4	19.8	88.5				61.0	35.2	57.7	43.7	25.2	57.8	12.3	9.9	80.8	5.1	0.0	0.0	78.8	53.8	68.3	19.6	14.9
1112	10.02.2020 19:09	Piglet production	2000	Baden-W�rttemberg	Initial use zur Risikobewertung	224.4	185.1	82.5	82.7	71.8	86.9	20.0	18.5	92.8	8.0	8.0	100.0				14.2	11.4	80.5	13.5	13.5	100.0	27.0	20.3	75.3				59.5	51.0	85.8	43.7	35.2	80.6	8.7	8.7	100.0	7.1	7.1	100.0	82.2	62.3	75.8	19.6	11.6
1113	10.02.2020 19:09	Rearing and fattening	600	Bavaria	Initial use zur Risikobewertung	241.4	156.8	65.0	86.1	53.7	62.4	21.9	17.3	79.0	8.0	3.1	39.0				14.2	7.4	52.3	13.5	10.1	75.0	28.4	15.7	55.2				61.0	34.8	57.0	43.7	24.9	57.0	12.3	9.9	80.8	5.1	0.0	0.0	94.4	68.3	72.4	19.6	14.9
1114	10.02.2020 20:43	Rearing and fattening	2000	Bavaria	Initial use zur Risikobewertung	243.6	91.4	37.5	81.3	45.0	55.4	20.0	11.3	56.4	8.0	1.6	19.5				11.6	3.9	33.4	15.9	4.1	26.0	25.8	24.2	93.9				63.0	9.8	15.6	43.7	7.1	16.2	12.3	1.2	9.7	7.1	1.6	22.6	99.3	36.5	36.7	19.6	8.1
1115	10.02.2020 22:17	Rearing and fattening	1000	Lower Saxony	Initial use zur Risikobewertung	222.6	164.1	73.7	83.5	67.7	81.1	21.9	16.8	76.4	8.0	5.5	68.4				14.2	10.2	72.1	13.5	9.4	69.3	25.8	25.8	100.0				58.7	38.6	65.8	43.7	26.9	61.5	9.9	9.9	100.0	5.1	1.8	35.8	80.4	57.8	71.9	19.6	12.8
1116	11.02.2020 09:00	Rearing and fattening	400	Bavaria	Initial use zur Risikobewertung	227.8	144.5	63.4	86.5	63.8	73.7	20.0	14.4	71.9	8.0	3.1	39.0				14.2	14.2	100.0	15.9	10.7	67.2	28.4	21.3	75.2				52.1	20.1	38.6	37.1	10.2	27.5	9.9	9.9	100.0	5.1	0.0	0.0	89.1	60.6	68.0	19.6	9.3
1117	11.02.2020 10:23	Rearing and fattening	900	Lower Saxony	Secondary use	218.7	103.2	47.2	83.2	47.2	56.8	20.0	14.9	74.7	8.0	0.0	0.0				14.2	7.6	53.5	15.2	4.6	30.6	25.8	20.0	77.7				55.1	16.0	29.0	43.7	13.9	31.8	6.4	2.1	33.3	5.1	0.0	0.0	80.4	40.0	49.7	19.6	9.1
1118	11.02.2020 13:03	Rearing and fattening	4000	Schleswig Holstein	Initial use zur Risikobewertung	242.2	172.2	71.1	88.3	60.0	68.0	26.7	12.1	45.3	8.0	3.1	39.0				14.2	11.2	78.7	13.5	9.4	69.3	25.8	24.2	93.9				63.0	52.4	83.2	43.7	34.7	79.5	12.3	12.3	100.0	7.1	5.4	77.0	90.9	59.8	65.7	19.6	11.6
1119	11.02.2020 15:37	Rearing and fattening	400	Hesse	Initial use zur Risikobewertung	213.3	108.2	50.7	74.3	45.4	61.1	20.0	10.7	53.6	8.0	3.1	39.0				11.6	5.7	49.8	13.5	7.1	52.8	21.3	18.7	87.8				52.1	13.3	25.6	37.1	7.9	21.3	9.9	5.4	54.7	5.1	0.0	0.0	86.8	49.5	57.0	19.6	9.5
1120	12.02.2020 09:10	Rearing and fattening	1000	Bavaria	Initial use zur Risikobewertung	243.6	198.7	81.6	83.9	69.3	82.7	20.0	16.7	83.3	8.0	8.0	100.0				11.6	8.2	70.7	15.9	10.7	67.2	28.4	25.8	90.9				60.7	52.2	86.1	43.7	35.2	80.7	9.9	9.9	100.0	7.1	7.1	100.0	99.1	77.1	77.8	19.6	11.6
1121	12.02.2020 20:04	Mixed production	2000	Lower Saxony	Initial use zur Risikobewertung	233.5	127.1	54.4	85.3	52.3	61.3	20.0	15.0	75.3	8.0	0.0	0.0				14.2	10.1	70.7	13.5	7.1	52.8	29.6	20.0	67.8				63.0	33.0	52.4	43.7	19.9	45.7	14.3	13.1	91.7	5.1	0.0	0.0	85.2	41.8	49.1	19.6	12.5
1122	13.02.2020 13:55	Mixed production	300	Lower Saxony	Initial use zur Risikobewertung	243.5	180.2	74.0	85.1	63.2	74.3	20.0	14.1	70.5	8.0	3.1	39.0				14.2	11.0	77.3	15.9	11.8	74.0	27.0	23.2	86.0				62.7	45.5	72.7	43.7	31.5	72.1	11.9	9.9	83.2	7.1	4.1	58.4	95.7	71.4	74.6	19.6	14.7
1123	14.02.2020 09:27	Mixed production	400	Lower Saxony	Initial use zur Risikobewertung	258.1	201.8	78.2	87.7	68.5	78.0	20.0	15.0	75.3	8.0	3.1	39.0				14.2	11.0	77.3	15.9	14.8	92.8	29.6	24.5	82.9				65.0	58.0	89.3	43.7	38.7	88.6	14.3	12.3	86.0	7.1	7.1	100.0	105.3	75.3	71.5	19.6	16.0
1124	14.02.2020 10:17	Mixed production	5000	Lower Saxony	Secondary use	245.2	172.1	70.2	82.7	54.4	65.8	20.0	8.4	42.2	8.0	3.1	39.0				14.2	12.9	90.6	13.5	13.5	100.0	27.0	16.4	61.0				65.0	49.7	76.5	43.7	32.4	74.1	14.3	12.3	86.0	7.1	5.1	71.7	97.5	68.0	69.7	19.6	12.6
1125	14.02.2020 14:36	Piglet production	400	Lower Saxony	Initial use zur Risikobewertung	239.4	192.6	80.5	83.5	65.8	78.8	15.8	12.0	76.0	8.0	3.9	48.9				14.2	11.2	78.7	15.9	10.7	67.2	29.6	28.0	94.6				63.0	54.2	86.0	43.7	38.7	88.6	12.3	12.3	100.0	7.1	3.2	45.1	92.9	72.7	78.3	19.6	13.6
1126	14.02.2020 21:24	Rearing and fattening	600	Baden-W�rttemberg	Initial use zur Risikobewertung	247.5	131.6	53.2	93.0	55.4	59.6	24.8	6.7	26.9	8.0	5.6	70.6				14.2	8.4	58.8	17.6	11.8	67.1	28.4	22.9	80.7				58.7	30.6	52.2	43.7	21.9	50.1	9.9	7.8	78.6	5.1	0.9	17.9	95.9	45.6	47.6	19.6	15.1
1127	17.02.2020 12:16	Piglet production	100	Bavaria	Initial use zur Risikobewertung	228.6	158.7	69.4	81.7	53.4	65.4	20.0	10.8	53.9	8.0	3.1	39.0				11.6	8.2	70.7	15.2	11.0	72.7	27.0	20.3	75.3				61.0	51.1	83.8	43.7	36.1	82.7	12.3	12.3	100.0	5.1	2.8	54.3	85.9	54.1	63.1	19.6	9.9
1128	18.02.2020 17:36	Piglet production	10000	Lower Saxony	Initial use zur Risikobewertung	242.3	181.8	75.0	84.7	68.9	81.4	21.9	18.7	85.3	5.5	5.5	100.0				14.2	12.9	90.6	13.5	12.4	91.5	29.6	19.5	65.9				63.0	44.1	70.0	43.7	30.4	69.6	12.3	7.6	61.5	7.1	6.1	86.7	94.6	68.8	72.7	19.6	14.7
1129	18.02.2020 20:48	Mixed production	5000	Lower Saxony	Initial use zur Risikobewertung	241.3	208.3	86.3	85.3	76.1	89.2	20.0	15.5	77.5	8.0	8.0	100.0				14.2	14.2	100.0	13.5	11.3	83.5	29.6	27.1	91.6				62.7	56.2	89.7	43.7	41.1	94.1	11.9	9.9	83.2	7.1	5.2	73.5	93.3	76.0	81.5	19.6	17.1
1130	18.02.2020 20:51	Mixed production	200	Lower Saxony	Initial use zur Risikobewertung	238.8	164.7	69.0	86.9	60.5	69.6	20.0	11.2	55.8	8.0	5.5	68.4				14.2	12.9	90.6	15.2	12.2	80.2	29.6	18.8	63.8				63.0	40.0	63.5	43.7	30.8	70.5	14.3	7.4	51.9	5.1	1.8	35.8	88.8	64.1	72.2	19.6	13.6
1131	18.02.2020 21:10	Piglet production	2000	Lower Saxony	Initial use zur Risikobewertung	240.4	175.4	73.0	78.2	61.1	78.2	20.0	15.5	77.5	8.0	5.5	68.4				14.2	8.4	58.8	13.5	10.5	77.8	22.4	21.3	94.8				61.0	47.6	78.0	43.7	34.7	79.4	12.3	11.1	90.3	5.1	1.8	35.8	101.2	66.8	66.0	19.6	14.9
1132	18.02.2020 21:43	Piglet production	1000	Lower Saxony	Initial use zur Risikobewertung	254.2	222.5	87.5	85.3	74.1	86.8	20.0	20.0	100.0	8.0	5.5	68.4				14.2	14.2	100.0	13.5	13.5	100.0	29.6	20.8	70.5				63.0	58.6	93.0	43.7	39.2	89.8	12.3	12.3	100.0	7.1	7.1	100.0	105.9	89.8	84.8	19.6	15.9
1133	18.02.2020 21:50	Rearing and fattening	700	Lower Saxony	Initial use zur Risikobewertung	238.6	157.5	66.0	85.6	60.7	70.9	20.0	16.8	83.9	8.0	3.1	39.0				14.2	10.2	72.1	17.6	11.2	63.7	25.8	19.3	74.9				63.0	37.0	58.7	43.7	28.1	64.4	12.3	6.9	55.9	7.1	2.0	28.3	90.0	59.9	66.5	19.6	13.8
1134	19.02.2020 10:27	Mixed production	800	Lower Saxony	Initial use zur Risikobewertung	228.4	180.3	78.9	78.2	60.9	77.9	15.8	12.5	79.2	8.0	5.5	68.4				11.6	8.2	70.7	15.9	10.7	67.2	27.0	24.1	89.3				65.0	53.2	81.8	43.7	35.5	81.3	14.3	14.3	100.0	7.1	3.4	47.8	85.1	66.2	77.7	19.6	14.7
1135	19.02.2020 13:13	Rearing and fattening	1000	Lower Saxony	Initial use zur Risikobewertung	234.6	174.7	74.5	88.5	65.6	74.1	21.9	17.3	78.7	8.0	5.5	68.4				14.2	7.2	50.8	15.9	15.9	100.0	28.4	19.7	69.3				58.7	45.1	76.8	43.7	35.1	80.5	9.9	9.9	100.0	5.1	0.0	0.0	87.5	64.1	73.3	19.6	14.8
1136	19.02.2020 20:58	Piglet production	2000	North Rhine-Westphalia	Initial use zur Risikobewertung	241.6	155.8	64.5	85.3	55.9	65.5	20.0	15.0	75.3	8.0	3.1	39.0				14.2	8.8	61.7	13.5	10.5	77.8	29.6	18.4	62.2				63.0	47.4	75.2	43.7	32.0	73.3	12.3	9.9	80.8	7.1	5.5	77.4	93.3	52.6	56.3	19.6	8.1
1137	20.02.2020 11:45	Piglet production	2000	Lower Saxony	Initial use zur Risikobewertung	239.2	202.3	84.6	82.7	65.9	79.7	20.0	18.2	91.1	8.0	3.1	39.0				14.2	14.2	100.0	13.5	10.5	77.8	27.0	19.8	73.6				60.7	60.7	100.0	43.7	43.7	100.0	9.9	9.9	100.0	7.1	7.1	100.0	95.8	75.7	79.0	19.6	17.1
1138	21.02.2020 07:27	Piglet production	1000	Baden-W�rttemberg	Initial use zur Risikobewertung	247.5	127.4	51.5	84.7	42.8	50.6	21.9	8.4	38.5	5.5	1.6	28.5				14.2	11.0	77.3	13.5	9.4	69.3	29.6	12.5	42.2				63.0	32.1	50.9	43.7	28.1	64.4	12.3	2.4	19.3	7.1	1.6	22.6	99.8	52.5	52.6	19.6	7.1
1139	21.02.2020 21:10	Rearing and fattening	900	Bavaria	Initial use zur Risikobewertung	233.2	183.9	78.9	83.1	64.5	77.6	20.0	14.1	70.5	8.0	5.6	70.6				11.6	10.6	91.8	15.2	9.9	65.5	28.4	24.2	85.3				63.0	45.0	71.4	43.7	30.0	68.7	12.3	12.3	100.0	7.1	2.7	38.1	87.0	74.5	85.6	19.6	17.1
1140	23.02.2020 16:23	Rearing and fattening	800	North Rhine-Westphalia	Initial use zur Risikobewertung	241.8	195.3	80.8	86.1	73.2	85.0	21.9	20.2	91.9	8.0	5.5	68.4				14.2	12.9	90.6	13.5	13.5	100.0	28.4	21.1	74.5				63.0	49.6	78.6	43.7	33.1	75.9	12.3	12.3	100.0	7.1	4.1	58.4	92.7	72.5	78.2	19.6	13.7
1141	24.02.2020 13:13	Mixed production	10000	Saxony-Anhalt	Secondary use	258.2	197.3	76.4	89.7	68.6	76.6	21.9	12.2	55.4	8.0	8.0	100.0				14.2	11.6	81.4	15.9	15.9	100.0	29.6	21.0	70.9				62.7	59.2	94.5	43.7	40.2	92.1	11.9	11.9	100.0	7.1	7.1	100.0	105.9	69.5	65.6	19.6	12.8
1142	25.02.2020 09:26	Rearing and fattening	500	Lower Saxony	Initial use zur Risikobewertung	243.1	184.8	76.0	83.9	62.3	74.2	20.0	15.2	76.0	8.0	3.9	48.9				14.2	10.2	72.1	15.9	12.9	81.2	25.8	20.0	77.6				58.7	43.3	73.8	43.7	33.3	76.4	9.9	9.9	100.0	5.1	0.0	0.0	100.5	79.2	78.9	19.6	14.9
1143	25.02.2020 11:24	Piglet production	3000	Lower Saxony	Initial use zur Risikobewertung	253.6	188.3	74.3	89.4	61.6	68.9	26.7	16.0	60.1	8.0	5.5	68.4				11.6	9.9	85.3	13.5	8.3	61.3	29.6	21.9	74.1				63.0	49.6	78.8	43.7	31.2	71.5	12.3	12.3	100.0	7.1	6.1	86.7	101.2	77.1	76.2	19.6	17.1
1144	25.02.2020 12:04	Piglet production	500	Lower Saxony	Initial use zur Risikobewertung	238.9	169.2	70.8	87.0	73.6	84.6	24.8	22.0	89.0	8.0	5.5	68.4				14.2	11.3	79.3	17.6	16.4	93.5	22.4	18.4	81.9				61.0	41.8	68.4	43.7	26.7	61.2	12.3	12.3	100.0	5.1	2.8	54.3	90.9	53.9	59.3	19.6	12.6
1145	25.02.2020 13:01	Mixed production	10000	Saxony-Anhalt	Secondary use	250.9	203.6	81.1	89.7	73.2	81.7	21.9	12.2	55.4	8.0	8.0	100.0				14.2	13.3	93.4	15.9	15.9	100.0	29.6	23.8	80.7				62.7	59.2	94.5	43.7	40.2	92.1	11.9	11.9	100.0	7.1	7.1	100.0	98.6	71.2	72.2	19.6	14.9
1146	25.02.2020 21:49	Piglet production	2000	North Rhine-Westphalia	Initial use zur Risikobewertung	242.2	158.1	65.3	80.8	57.6	71.4	20.0	11.6	58.1	8.0	3.1	39.0				14.2	11.0	77.3	13.5	13.5	100.0	25.0	18.4	73.4				61.0	32.6	53.4	43.7	23.0	52.6	12.3	7.8	63.5	5.1	1.8	36.4	100.4	67.9	67.6	19.6	13.8
1147	26.02.2020 19:04	Rearing and fattening	100	Lower Saxony	Initial use zur Risikobewertung	237.4	143.5	60.4	84.3	54.2	64.3	17.7	8.9	50.5	8.0	3.1	39.0				14.2	8.8	61.9	15.9	10.7	67.2	28.4	22.6	79.7				54.4	25.0	46.0	37.4	11.5	30.7	9.9	7.8	78.6	7.1	5.7	80.5	98.8	64.3	65.1	19.6	14.8
1148	26.02.2020 20:59	Piglet production	1000	Lower Saxony	Initial use zur Risikobewertung	254.9	182.1	71.4	87.7	68.9	78.6	20.0	16.3	81.7	8.0	3.9	48.9				14.2	11.4	80.3	15.9	11.8	74.0	29.6	25.5	86.2				63.0	49.9	79.1	43.7	32.5	74.5	12.3	12.3	100.0	7.1	5.1	71.7	104.2	63.3	60.7	19.6	12.7
1149	26.02.2020 21:04	Rearing and fattening	1000	Lower Saxony	Initial use zur Risikobewertung	244.1	163.5	67.0	83.9	60.6	72.2	20.0	14.4	72.2	8.0	3.1	39.0				14.2	8.3	58.0	15.9	14.8	92.8	25.8	20.0	77.6				61.0	36.2	59.4	43.7	26.3	60.2	12.3	9.9	80.8	5.1	0.0	0.0	99.1	66.7	67.3	19.6	12.5
1150	28.02.2020 11:18	Rearing and fattening	100	Saxony-Anhalt	Initial use zur Risikobewertung	237.8	51.5	21.7	87.5	32.7	37.4	21.9	12.7	58.0	8.0	0.0	0.0				11.6	5.3	46.2	17.6	3.0	17.1	28.4	11.7	41.2				50.3	1.2	2.4	36.5	0.0	0.0	8.7	1.2	13.6	5.1	0.0	0.0	100.1	17.6	17.6	19.6	4.7
1151	28.02.2020 11:31	Piglet production	10000	Saxony-Anhalt	Initial use zur Risikobewertung	243.3	156.4	64.3	82.8	46.6	56.3	20.0	15.9	79.4	5.5	3.1	57.0				14.2	11.0	77.3	13.5	10.5	77.8	29.6	6.1	20.7				63.0	47.2	75.0	43.7	30.2	69.3	12.3	9.9	80.8	7.1	7.1	100.0	97.5	62.5	64.1	19.6	8.8
1152	28.02.2020 17:47	Rearing and fattening	800	Lower Saxony	Initial use zur Risikobewertung	229.3	189.5	82.6	81.5	69.2	84.9	20.0	20.0	100.0	8.0	3.1	39.0				14.2	10.6	74.8	13.5	11.3	83.5	25.8	24.2	93.8				58.7	45.2	77.0	43.7	31.6	72.3	9.9	9.9	100.0	5.1	3.7	72.8	89.1	75.0	84.2	19.6	16.0
1153	28.02.2020 19:05	Piglet production	800	Schleswig Holstein	Secondary use	227.4	172.5	75.8	78.5	62.4	79.4	15.8	15.8	100.0	5.5	3.1	57.0				14.2	8.8	61.7	13.5	11.3	83.5	29.6	23.4	79.3				63.0	46.6	74.0	43.7	31.0	71.0	12.3	10.2	82.7	7.1	5.5	77.4	85.9	63.4	73.9	19.6	14.9
1154	28.02.2020 19:22	Piglet production	800	Schleswig Holstein	Secondary use	229.8	164.3	71.5	81.0	57.2	70.7	15.8	15.8	100.0	5.5	3.1	57.0				14.2	10.2	72.1	15.9	12.6	78.8	29.6	15.5	52.4				63.0	47.6	75.5	43.7	32.9	75.3	12.3	10.2	82.7	7.1	4.5	64.2	85.9	59.5	69.3	19.6	12.6
1155	28.02.2020 20:07	Rearing and fattening	1000	Lower Saxony	Initial use zur Risikobewertung	246.9	78.5	31.8	88.5	41.7	47.1	21.9	9.9	45.1	8.0	0.0	0.0				14.2	4.8	33.8	15.9	9.6	60.0	28.4	17.4	61.4				61.0	13.9	22.7	43.7	11.7	26.9	12.3	2.1	17.3	5.1	0.0	0.0	97.4	23.0	23.6	19.6	4.7
1156	01.03.2020 10:33	Mixed production	2000	Bavaria	Initial use zur Risikobewertung	236.6	176.7	74.7	82.3	67.4	81.9	24.8	23.0	92.8	5.5	5.5	100.0				11.6	6.3	54.3	13.5	12.4	91.5	27.0	20.3	75.3				63.0	39.3	62.4	43.7	26.0	59.6	14.3	12.4	86.9	5.1	0.9	17.9	91.3	69.9	76.6	19.6	14.7
1157	01.03.2020 12:54	Rearing and fattening	5000	Lower Saxony	Initial use zur Risikobewertung	234.0	179.1	76.5	81.8	61.8	75.5	17.7	8.4	47.6	8.0	5.5	68.4				14.2	14.2	100.0	13.5	12.4	91.5	28.4	21.3	75.1				63.0	54.0	85.8	43.7	38.4	87.9	12.3	12.3	100.0	7.1	3.4	47.8	89.1	63.3	71.0	19.6	10.5
1158	01.03.2020 12:55	Mixed production	3000	Lower Saxony	Initial use zur Risikobewertung	253.0	203.8	80.6	89.4	75.9	84.9	26.7	21.7	81.3	8.0	5.6	70.6				14.2	13.3	93.4	13.5	12.4	91.5	27.0	22.9	84.9				65.0	55.7	85.6	43.7	37.2	85.3	14.3	12.3	86.0	7.1	6.1	86.7	98.6	72.2	73.3	19.6	17.1
1159	01.03.2020 17:52	Rearing and fattening	1000	North Rhine-Westphalia	Initial use zur Risikobewertung	233.4	172.2	73.7	81.5	64.6	79.2	20.0	12.5	62.8	8.0	5.6	70.6				14.2	9.7	68.0	13.5	13.5	100.0	25.8	23.2	90.0				61.0	42.4	69.4	43.7	32.0	73.4	12.3	7.6	61.5	5.1	2.8	54.3	90.9	65.2	71.8	19.6	17.2
1160	02.03.2020 11:56	Mixed production	10000	Mecklenburg Western Pomerania	Secondary use	235.3	196.7	83.6	84.7	68.5	80.9	21.9	16.9	77.2	8.0	5.5	68.4				14.2	14.2	100.0	13.5	10.5	77.8	27.0	21.3	79.0				62.7	59.1	94.4	43.7	40.1	91.9	11.9	11.9	100.0	7.1	7.1	100.0	88.0	69.1	78.6	19.6	17.1
1161	03.03.2020 09:14	Rearing and fattening	300	Baden-W�rttemberg	Initial use zur Risikobewertung	212.0	134.2	63.3	78.9	56.3	71.4	20.0	15.0	75.3	8.0	1.6	19.5				11.6	7.2	62.5	13.5	8.3	61.3	25.8	24.2	93.9				48.7	26.1	53.7	33.7	19.3	57.3	9.9	6.9	69.2	5.1	0.0	0.0	84.5	51.7	61.2	19.6	12.2
1162	04.03.2020 12:06	Mixed production	2000	Lower Saxony	Initial use zur Risikobewertung	246.7	178.0	72.2	90.1	68.4	75.9	24.8	21.7	87.8	8.0	3.1	39.0				14.2	10.2	72.1	13.5	9.4	69.3	29.6	23.9	80.9				65.0	49.4	75.9	43.7	29.6	67.9	14.3	14.3	100.0	7.1	5.4	77.0	91.6	60.2	65.8	19.6	11.4
1163	04.03.2020 16:04	Rearing and fattening	600	Schleswig Holstein	Initial use zur Risikobewertung	234.4	120.4	51.4	78.9	38.0	48.1	20.0	11.2	55.8	8.0	3.1	39.0				11.6	2.4	20.7	13.5	4.1	30.7	25.8	17.1	66.5				53.8	18.5	34.4	36.5	11.4	31.3	12.3	7.1	57.8	5.1	0.0	0.0	101.7	63.9	62.9	19.6	11.8
1164	05.03.2020 12:35	Mixed production	100	Bavaria	Initial use zur Risikobewertung	241.3	137.0	56.8	78.2	39.8	50.9	20.0	12.7	63.7	8.0	1.6	19.5				14.2	5.4	38.1	13.5	6.4	47.2	22.4	13.7	60.9				63.0	42.0	66.7	43.7	32.4	74.3	14.3	7.8	54.7	5.1	1.8	35.8	100.1	55.2	55.1	19.6	11.5
1165	05.03.2020 14:17	Rearing and fattening	2000	North Rhine-Westphalia	Initial use zur Risikobewertung	233.1	167.9	72.1	79.9	66.5	83.2	15.8	14.8	94.0	8.0	3.1	39.0				14.2	11.9	84.0	13.5	12.4	91.5	28.4	24.2	85.3				61.0	39.1	64.2	43.7	27.4	62.7	12.3	9.9	80.8	5.1	1.8	35.8	92.1	62.3	67.6	19.6	13.7
1166	05.03.2020 16:44	Piglet production	2000	Schleswig Holstein	Initial use zur Risikobewertung	243.7	200.3	82.2	82.8	72.5	87.5	20.0	18.2	91.1	5.5	3.1	57.0				14.2	13.3	93.4	13.5	8.3	61.3	29.6	29.6	100.0				58.7	46.8	79.7	43.7	35.0	80.1	9.9	9.9	100.0	5.1	1.9	37.0	102.2	81.1	79.3	19.6	17.1
1167	05.03.2020 20:08	Mixed production	4000	Schleswig Holstein	Initial use zur Risikobewertung	267.3	185.8	69.5	94.1	66.5	70.7	24.8	16.4	66.1	8.0	3.1	39.0				14.2	10.5	73.6	17.6	12.4	70.2	29.6	24.2	81.9				63.0	45.7	72.5	43.7	31.4	72.0	14.3	14.3	100.0	5.1	0.0	0.0	110.2	73.5	66.7	19.6	13.7
1168	05.03.2020 20:36	Rearing and fattening	1000	Baden-W�rttemberg	Initial use zur Risikobewertung	225.5	173.9	77.1	74.6	54.2	72.6	15.8	12.5	79.6	8.0	3.1	39.0				11.6	8.2	70.7	13.5	7.1	52.8	25.8	23.2	90.0				58.7	46.1	78.6	43.7	33.4	76.6	9.9	9.9	100.0	5.1	2.8	54.3	92.2	73.6	79.8	19.6	17.2
1169	05.03.2020 20:42	Rearing and fattening	2000	Lower Saxony	Initial use zur Risikobewertung	232.3	143.3	61.7	83.5	56.4	67.5	21.9	19.2	87.6	8.0	3.1	39.0				14.2	11.0	77.3	13.5	10.5	77.8	25.8	12.5	48.4				55.0	31.9	58.1	40.0	23.5	58.7	9.9	6.6	66.7	5.1	1.8	36.4	93.9	55.0	58.6	19.6	8.1
1170	05.03.2020 20:56	Rearing and fattening	1000	Schleswig Holstein	Initial use zur Risikobewertung	249.7	184.9	74.1	86.5	71.6	82.7	20.0	18.2	91.1	8.0	3.1	39.0				14.2	11.9	84.0	15.9	15.9	100.0	28.4	22.4	78.9				61.0	38.5	63.1	43.7	26.0	59.7	12.3	8.8	71.2	5.1	3.7	72.8	102.1	74.8	73.3	19.6	11.6
1171	06.03.2020 06:18	Rearing and fattening	1000	North Rhine-Westphalia	Initial use zur Risikobewertung	228.2	173.9	76.2	75.2	56.9	75.6	15.8	13.4	84.9	8.0	3.1	39.0				14.2	9.7	68.4	15.9	12.6	78.8	21.3	18.1	85.1				63.0	44.3	70.3	43.7	31.0	71.1	12.3	8.8	71.2	7.1	4.5	63.7	90.0	72.7	80.8	19.6	15.9
1172	06.03.2020 16:29	Mixed production	100	Thuringia	Initial use zur Risikobewertung	263.8	137.4	52.1	91.6	56.1	61.3	24.8	15.4	62.0	5.5	2.4	43.0				14.2	5.9	41.8	17.6	16.4	93.5	29.6	16.0	54.2				65.0	46.4	71.4	43.7	33.3	76.3	14.3	8.6	60.2	7.1	4.5	64.2	107.2	34.8	32.5	19.6	8.2
1173	06.03.2020 17:52	Rearing and fattening	700	Schleswig Holstein	Initial use zur Risikobewertung	239.4	219.8	91.8	88.9	79.7	89.6	24.8	15.5	62.8	8.0	8.0	100.0				14.2	14.2	100.0	13.5	13.5	100.0	28.4	28.4	100.0				63.0	61.2	97.1	43.7	41.8	95.8	12.3	12.3	100.0	7.1	7.1	100.0	87.5	78.9	90.2	19.6	16.0
1174	06.03.2020 20:13	Rearing and fattening	2000	Bavaria	Initial use zur Risikobewertung	226.5	161.0	71.1	75.2	60.6	80.5	15.8	12.9	82.0	8.0	3.1	39.0				14.2	12.5	88.1	15.9	10.7	67.2	21.3	21.3	100.0				57.5	41.8	72.7	43.7	29.3	67.2	8.7	8.7	100.0	5.1	3.7	72.8	93.9	58.7	62.6	19.6	12.8
1175	06.03.2020 20:31	Rearing and fattening	2000	Bavaria	Initial use zur Risikobewertung	222.1	157.2	70.8	72.5	55.0	75.9	15.8	12.9	82.0	8.0	3.1	39.0				11.6	8.2	70.7	15.9	9.6	60.0	21.3	21.3	100.0				57.5	43.1	74.9	43.7	30.6	70.2	8.7	8.7	100.0	5.1	3.7	72.8	92.1	59.1	64.2	19.6	14.9
1176	07.03.2020 10:25	Rearing and fattening	1000	Schleswig Holstein	Initial use zur Risikobewertung	229.7	135.0	58.8	83.2	52.6	63.2	21.9	15.0	68.3	8.0	1.6	19.5				11.6	6.3	54.3	15.9	6.6	41.1	25.8	23.2	90.0				63.0	29.5	46.8	43.7	15.8	36.1	12.3	7.6	61.5	7.1	6.1	86.7	83.4	52.9	63.4	19.6	12.7
1177	09.03.2020 09:17	Rearing and fattening	800	Baden-W�rttemberg	Initial use zur Risikobewertung	248.9	172.7	69.4	86.1	60.7	70.5	21.9	17.8	81.3	8.0	3.1	39.0				14.2	11.9	84.0	13.5	9.4	69.3	28.4	18.4	64.8				61.0	45.4	74.5	43.7	33.5	76.6	12.3	10.2	82.7	5.1	1.8	35.8	101.8	66.6	65.5	19.6	12.7
1178	11.03.2020 16:09	Piglet production	500	Bavaria	Secondary use	269.2	135.3	50.3	96.1	81.8	85.1	26.7	25.8	96.5	8.0	4.1	51.1				14.2	12.8	89.8	17.6	9.6	54.3	29.6	29.6	100.0				63.0	12.5	19.9	43.7	8.8	20.2	12.3	1.2	9.7	7.1	2.5	35.8	110.2	41.0	37.2	19.6	8.0
1179	12.03.2020 09:39	Mixed production	2000	Mecklenburg Western Pomerania	Initial use zur Risikobewertung	251.9	179.7	71.3	87.7	72.1	82.2	20.0	14.4	71.8	8.0	5.6	70.6				14.2	12.3	86.7	15.9	14.8	92.8	29.6	25.0	84.5				65.0	42.2	64.9	43.7	25.2	57.8	14.3	9.9	69.5	7.1	7.1	100.0	99.2	65.4	65.9	19.6	13.9
1180	12.03.2020 10:00	Piglet production	5000	Saxony	Initial use zur Risikobewertung	235.3	199.6	84.8	78.2	60.7	77.7	20.0	14.1	70.5	8.0	5.5	68.4				14.2	13.3	93.4	13.5	12.4	91.5	22.4	15.5	69.1				60.7	60.7	100.0	43.7	43.7	100.0	9.9	9.9	100.0	7.1	7.1	100.0	96.4	78.2	81.1	19.6	14.8
1181	16.03.2020 07:27	Rearing and fattening	1000	Schleswig Holstein	Initial use zur Risikobewertung	221.7	199.1	89.8	74.6	74.6	100.0	15.8	15.8	100.0	8.0	8.0	100.0				11.6	11.6	100.0	13.5	13.5	100.0	25.8	25.8	100.0				60.7	55.6	91.7	43.7	39.6	90.6	9.9	9.9	100.0	7.1	6.1	86.7	86.4	68.8	79.7	19.6	13.7
1182	17.03.2020 15:31	Piglet production	1000	Saxony-Anhalt	Initial use zur Risikobewertung	241.4	192.2	79.6	82.7	66.7	80.7	20.0	19.0	95.3	8.0	3.1	39.0				14.2	11.9	84.0	13.5	10.5	77.8	27.0	22.1	81.9				63.0	58.6	93.0	43.7	42.8	98.0	12.3	8.8	71.2	7.1	7.1	100.0	95.6	66.9	70.0	19.6	14.8
1183	19.03.2020 19:35	Piglet production	1000	Saxony-Anhalt	Initial use zur Risikobewertung	238.9	194.4	81.4	78.5	73.4	93.6	15.8	15.8	100.0	8.0	5.5	68.4				14.2	13.3	93.4	13.5	13.5	100.0	27.0	25.4	94.1				60.7	57.5	94.9	43.7	40.5	92.9	9.9	9.9	100.0	7.1	7.1	100.0	99.8	63.4	63.5	19.6	11.4
1184	20.03.2020 18:07	Rearing and fattening	2000	Lower Saxony	Initial use zur Risikobewertung	234.8	121.8	51.9	79.9	49.8	62.3	15.8	13.4	85.2	8.0	3.1	39.0				14.2	9.9	69.3	13.5	7.1	52.8	28.4	16.2	57.2				61.0	15.9	26.1	43.7	7.2	16.5	12.3	8.7	71.0	5.1	0.0	0.0	93.9	56.1	59.8	19.6	14.0
1185	22.03.2020 17:18	Rearing and fattening	2000	Lower Saxony	Initial use zur Risikobewertung	235.7	179.7	76.2	84.3	62.9	74.6	17.7	15.3	86.5	8.0	3.1	39.0				14.2	12.9	90.6	15.9	9.9	62.4	28.4	21.6	76.1				61.0	49.2	80.7	43.7	34.2	78.2	12.3	12.3	100.0	5.1	2.8	54.9	90.4	67.6	74.7	19.6	12.6
1186	22.03.2020 19:42	Rearing and fattening	1000	Baden-W�rttemberg	Initial use zur Risikobewertung	248.0	177.5	71.6	85.8	71.3	83.2	20.0	12.0	59.8	8.0	8.0	100.0				14.2	10.2	72.1	15.2	14.0	92.4	28.4	27.1	95.4				63.0	40.3	64.0	43.7	26.4	60.5	12.3	12.3	100.0	7.1	1.6	22.6	99.2	65.9	66.4	19.6	14.8
1187	23.03.2020 20:37	Rearing and fattening	2000	Bavaria	Initial use zur Risikobewertung	243.3	79.8	32.8	83.5	34.9	41.9	21.9	9.4	43.0	8.0	2.5	31.6				14.2	3.4	23.6	13.5	3.0	22.2	25.8	16.6	64.4				55.1	7.4	13.4	43.7	5.3	12.1	6.4	1.2	18.6	5.1	0.9	17.9	104.7	37.5	35.8	19.6	3.6
1188	24.03.2020 08:45	Rearing and fattening	2000	Schleswig Holstein	Initial use zur Risikobewertung	233.6	167.6	71.7	84.1	53.0	63.0	20.0	12.7	63.3	8.0	3.1	39.0				14.2	11.6	81.4	13.5	9.4	69.3	28.4	16.2	57.2				57.3	41.3	72.1	40.0	30.7	76.9	12.3	9.9	80.8	5.1	0.7	13.6	92.1	73.3	79.5	19.6	13.9
1189	25.03.2020 10:08	Mixed production	100	Saxony	Initial use zur Risikobewertung	258.3	233.5	90.4	84.4	75.6	89.6	17.7	14.4	81.2	8.0	8.0	100.0				11.6	11.6	100.0	17.6	17.6	100.0	29.6	24.1	81.5				65.0	65.0	100.0	43.7	43.7	100.0	14.3	14.3	100.0	7.1	7.1	100.0	108.9	92.9	85.3	19.6	13.6
1190	26.03.2020 07:26	Rearing and fattening	1000	Bavaria	Secondary use	250.6	198.0	79.0	92.5	75.5	81.7	26.7	19.7	73.7	8.0	8.0	100.0				14.2	14.2	100.0	15.2	15.2	100.0	28.4	18.4	65.0				63.0	49.0	77.7	43.7	39.1	89.5	12.3	9.2	75.1	7.1	0.7	9.7	95.1	73.5	77.3	19.6	13.8
1191	26.03.2020 21:14	Mixed production	700	Bavaria	Initial use zur Risikobewertung	251.9	224.0	89.0	89.7	76.4	85.3	21.9	18.7	85.3	8.0	3.1	39.0				14.2	11.6	81.4	15.9	15.9	100.0	29.6	27.1	91.6				63.0	57.7	91.6	43.7	38.3	87.8	14.3	14.3	100.0	5.1	5.1	100.0	99.2	89.9	90.6	19.6	16.0
1192	26.03.2020 22:35	Mixed production	300	Lower Saxony	Initial use zur Risikobewertung	255.0	186.2	73.0	87.7	59.2	67.5	20.0	15.0	75.0	8.0	3.1	39.0				14.2	11.2	78.7	15.9	9.6	60.0	29.6	20.3	68.7				65.0	56.0	86.2	43.7	35.6	81.5	14.3	14.3	100.0	7.1	6.1	86.7	102.2	71.0	69.4	19.6	11.5
1193	28.03.2020 20:21	Piglet production	600	Bavaria	Initial use zur Risikobewertung	234.9	137.5	58.6	82.6	44.4	53.8	20.0	13.4	67.2	8.0	3.1	39.0				11.6	5.2	45.2	13.5	7.1	52.8	29.6	15.5	52.4				61.0	34.7	56.9	43.7	26.5	60.8	12.3	5.4	44.2	5.1	2.8	54.3	91.2	58.4	64.0	19.6	13.9
1194	29.03.2020 17:11	Mixed production	3000	Lower Saxony	Initial use zur Risikobewertung	247.6	164.8	66.5	85.0	52.3	61.5	20.0	11.6	58.0	8.0	3.1	39.0				11.6	6.7	57.9	15.9	10.7	67.2	29.6	20.2	68.3				65.0	40.1	61.6	43.7	24.6	56.3	14.3	12.3	86.0	7.1	3.2	45.1	97.6	72.4	74.2	19.6	15.9
1195	29.03.2020 23:40	Rearing and fattening	300	Bavaria	Initial use zur Risikobewertung	252.8	203.2	80.4	92.3	78.7	85.3	26.7	20.8	77.7	8.0	5.5	68.4				14.2	13.3	93.4	17.6	17.6	100.0	25.8	21.6	83.8				58.7	44.3	75.6	43.7	33.5	76.6	9.9	9.9	100.0	5.1	0.9	18.5	101.8	80.2	78.8	19.6	17.1
1196	03.04.2020 11:53	Piglet production	1000	Lower Saxony	Initial use zur Risikobewertung	260.0	166.8	64.2	91.7	63.5	69.2	24.8	18.8	76.0	8.0	3.1	39.0				14.2	11.0	77.3	15.2	8.8	57.9	29.6	21.7	73.5				61.0	39.0	63.9	43.7	31.5	72.0	12.3	6.6	53.9	5.1	0.9	17.9	107.2	64.3	60.0	19.6	10.3
1197	06.04.2020 11:57	Rearing and fattening	3000	Saxony	Initial use zur Risikobewertung	246.1	178.1	72.3	83.9	63.4	75.6	20.0	14.4	72.2	8.0	3.1	39.0				14.2	12.9	90.6	15.9	14.8	92.8	25.8	18.2	70.6				63.0	47.2	74.9	43.7	31.4	71.9	12.3	8.8	71.2	7.1	7.1	100.0	99.2	67.4	68.0	19.6	13.6
1198	06.04.2020 21:27	Mixed production	2000	Lower Saxony	Initial use zur Risikobewertung	250.6	198.8	79.3	87.2	63.9	73.2	21.9	16.0	73.2	8.0	5.5	68.4				14.2	11.9	84.0	13.5	9.4	69.3	29.6	21.0	71.1				65.0	54.9	84.4	43.7	37.4	85.7	14.3	14.3	100.0	7.1	3.2	45.1	98.3	80.0	81.4	19.6	17.1
1199	08.04.2020 15:12	Mixed production	8000	Saxony-Anhalt	Initial use zur Risikobewertung	241.1	181.2	75.1	82.8	73.3	88.6	20.0	18.2	91.1	5.5	5.5	100.0				14.2	12.3	86.7	13.5	10.5	77.8	29.6	26.8	90.6				65.0	41.5	63.8	43.7	28.2	64.7	14.3	7.8	54.7	7.1	5.4	77.0	93.4	66.3	71.1	19.6	13.7
1200	12.04.2020 23:45	Piglet production	600	Lower Saxony	Initial use zur Risikobewertung	263.5	197.8	75.1	96.1	73.2	76.2	26.7	17.9	67.1	8.0	5.6	70.6				14.2	14.2	100.0	17.6	15.4	87.3	29.6	20.0	67.7				63.0	48.8	77.4	43.7	30.3	69.5	12.3	12.3	100.0	7.1	6.1	86.7	104.4	75.9	72.7	19.6	17.1
1201	14.04.2020 07:54	Piglet production	700	North Rhine-Westphalia	Initial use zur Risikobewertung	258.5	193.2	74.8	85.3	64.5	75.6	20.0	12.5	62.8	8.0	5.5	68.4				14.2	13.3	93.4	13.5	12.4	91.5	29.6	20.8	70.3				63.0	50.6	80.3	43.7	32.4	74.3	12.3	11.1	90.3	7.1	7.1	100.0	110.2	78.2	71.0	19.6	15.9
1202	14.04.2020 11:54	Mixed production	400	Brandenburg	Initial use zur Risikobewertung	255.0	155.9	61.1	91.9	66.3	72.1	22.5	8.6	38.3	8.0	3.1	39.0				14.2	13.3	93.4	17.6	14.6	82.9	29.6	26.7	90.3				59.0	30.0	50.9	40.0	15.7	39.2	11.9	9.8	82.2	7.1	4.5	64.2	104.2	59.7	57.2	19.6	14.0
1203	16.04.2020 11:08	Piglet production	9000	Thuringia	Initial use zur Risikobewertung	251.4	211.7	84.2	85.3	65.6	76.9	20.0	16.4	82.2	8.0	5.5	68.4				14.2	12.3	86.7	13.5	12.4	91.5	29.6	19.0	64.2				60.7	57.6	94.9	43.7	41.5	95.0	9.9	9.9	100.0	7.1	6.2	87.2	105.5	88.6	84.0	19.6	16.0
1204	19.04.2020 18:39	Piglet production	3000	Brandenburg	Initial use zur Risikobewertung	244.6	174.8	71.4	84.7	71.7	84.7	21.9	18.8	85.6	8.0	3.1	39.0				14.2	14.2	100.0	13.5	12.4	91.5	27.0	23.2	86.0				60.7	41.0	67.6	43.7	29.0	66.5	9.9	8.8	88.1	7.1	3.2	45.1	99.3	62.1	62.5	19.6	12.5
1205	20.04.2020 08:30	Piglet production	300	Bavaria	Initial use zur Risikobewertung	265.1	218.5	82.4	93.7	76.0	81.1	26.7	23.2	86.8	8.0	5.5	68.4				14.2	11.0	77.3	15.2	15.2	100.0	29.6	21.1	71.5				63.0	55.0	87.2	43.7	38.0	86.9	12.3	9.9	80.8	7.1	7.1	100.0	108.5	87.6	80.8	19.6	16.0
1206	20.04.2020 22:00	Rearing and fattening	1000	North Rhine-Westphalia	Initial use zur Risikobewertung	225.6	140.2	62.1	79.4	55.0	69.2	20.0	18.2	91.1	8.0	0.0	0.0				14.2	12.9	90.6	15.9	9.9	62.4	21.3	13.9	65.4				61.0	31.3	51.3	43.7	18.9	43.2	12.3	9.9	80.8	5.1	2.5	49.4	85.2	53.9	63.3	19.6	9.2
1207	22.04.2020 07:12	Rearing and fattening	800	Lower Saxony	Secondary use	250.5	109.7	43.8	93.0	52.4	56.4	24.8	17.3	69.7	8.0	3.1	39.0				14.2	6.5	45.7	17.6	12.4	70.2	28.4	13.2	46.3				54.5	12.9	23.6	37.1	11.0	29.6	12.3	1.9	15.3	5.1	0.0	0.0	103.1	44.4	43.1	19.6	10.8
1208	22.04.2020 08:19	Rearing and fattening	10000	Thuringia	Secondary use	246.6	199.6	80.9	88.5	65.6	74.1	21.9	18.4	83.8	8.0	3.1	39.0				14.2	11.0	77.3	15.9	11.8	74.0	28.4	21.3	75.1				63.0	55.9	88.8	43.7	38.2	87.5	12.3	12.3	100.0	7.1	5.5	77.4	95.1	78.1	82.0	19.6	13.8
1209	22.04.2020 11:14	Piglet production	1000	Saxony-Anhalt	Initial use zur Risikobewertung	261.2	186.1	71.2	96.1	91.0	94.7	26.7	25.8	96.5	8.0	8.0	100.0				14.2	14.2	100.0	17.6	13.4	76.4	29.6	29.6	100.0				59.3	27.0	45.6	40.0	18.8	47.0	12.3	3.1	24.9	7.1	5.2	73.9	105.8	68.1	64.3	19.6	7.8
1210	24.04.2020 14:59	Rearing and fattening	3000	Schleswig Holstein	Initial use zur Risikobewertung	235.6	156.2	66.3	85.9	56.3	65.5	21.9	9.4	42.8	8.0	5.5	68.4				14.2	10.2	72.1	15.9	8.3	52.0	25.8	22.9	88.8				61.0	36.3	59.5	43.7	22.2	50.9	12.3	12.3	100.0	5.1	1.8	35.8	88.7	63.5	71.6	19.6	14.8
1211	24.04.2020 18:23	Piglet production	600	Lower Saxony	Initial use zur Risikobewertung	254.8	205.5	80.6	87.2	70.2	80.5	21.9	19.2	87.6	8.0	5.5	68.4				14.2	11.9	84.0	13.5	9.4	69.3	29.6	24.2	81.9				63.0	51.4	81.6	43.7	33.9	77.7	12.3	12.3	100.0	7.1	5.2	73.5	104.6	83.9	80.2	19.6	15.9
1212	28.04.2020 21:24	Mixed production	4000	North Rhine-Westphalia	Initial use zur Risikobewertung	255.5	172.1	67.3	85.3	60.2	70.6	20.0	15.4	76.9	8.0	1.6	19.5				14.2	11.9	84.0	13.5	7.1	52.8	29.6	24.2	81.9				63.0	38.0	60.3	43.7	21.9	50.2	14.3	14.3	100.0	5.1	1.8	35.8	107.2	73.8	68.9	19.6	13.7
1213	28.04.2020 21:57	Piglet production	2000	North Rhine-Westphalia	Initial use zur Risikobewertung	245.3	170.1	69.3	83.2	64.0	77.0	20.0	17.6	88.1	8.0	3.1	39.0				14.2	10.2	72.1	15.9	11.8	74.0	25.0	21.3	85.0				61.0	40.6	66.5	43.7	31.0	70.9	12.3	7.8	63.5	5.1	1.8	35.8	101.1	65.5	64.8	19.6	11.0
1214	29.04.2020 07:01	Rearing and fattening	5000	Mecklenburg Western Pomerania	Secondary use	225.6	191.9	85.0	81.5	74.3	91.2	20.0	18.2	91.1	8.0	5.5	68.4				14.2	14.2	100.0	13.5	13.5	100.0	25.8	22.9	88.8				60.7	56.9	93.8	43.7	41.1	94.1	9.9	8.8	88.1	7.1	7.1	100.0	83.4	60.6	72.7	19.6	16.0
1215	01.05.2020 13:37	Rearing and fattening	700	Bavaria	Initial use zur Risikobewertung	234.8	162.0	69.0	74.3	49.8	67.0	20.0	11.7	58.3	8.0	5.5	68.4				11.6	5.2	45.2	13.5	8.3	61.3	21.3	19.1	90.0				58.7	43.8	74.6	43.7	31.1	71.2	9.9	9.9	100.0	5.1	2.8	54.3	101.8	68.5	67.2	19.6	14.7
1216	04.05.2020 21:20	Piglet production	2000	Schleswig Holstein	Initial use zur Risikobewertung	247.7	212.6	85.8	83.5	70.5	84.5	15.8	14.3	90.8	8.0	5.6	70.6				14.2	14.2	100.0	15.9	13.7	86.0	29.6	22.6	76.5				63.0	58.1	92.2	43.7	38.7	88.7	12.3	12.3	100.0	7.1	7.1	100.0	101.2	84.0	83.0	19.6	17.1
1217	04.05.2020 22:24	Rearing and fattening	1000	North Rhine-Westphalia	Initial use zur Risikobewertung	234.1	165.9	70.9	81.5	51.6	63.2	20.0	11.3	56.4	8.0	3.1	39.0				14.2	9.5	66.8	13.5	10.5	77.8	25.8	17.1	66.5				58.7	45.3	77.3	43.7	31.9	73.1	9.9	9.9	100.0	5.1	3.5	68.5	93.9	69.0	73.5	19.6	11.5
1218	05.05.2020 12:44	Rearing and fattening	700	North Rhine-Westphalia	Initial use zur Risikobewertung	243.1	132.0	54.3	82.0	40.0	48.8	20.0	7.4	37.0	8.0	3.9	48.9				14.2	7.7	53.9	15.9	8.8	55.2	23.8	12.3	51.4				61.0	38.0	62.2	43.7	28.1	64.3	12.3	9.0	73.1	5.1	0.9	17.9	100.0	54.0	54.0	19.6	6.6
1219	06.05.2020 12:43	Rearing and fattening	6000	Thuringia	Initial use zur Risikobewertung	236.8	178.7	75.5	81.5	55.1	67.6	20.0	15.0	75.3	8.0	5.5	68.4				14.2	9.3	65.4	13.5	8.2	60.9	25.8	17.1	66.2				63.0	42.9	68.1	43.7	28.3	64.8	12.3	11.1	90.3	7.1	3.5	49.1	92.2	80.7	87.5	19.6	16.3
1220	06.05.2020 15:24	Rearing and fattening	6000	Thuringia	Initial use zur Risikobewertung	236.8	169.7	71.7	81.5	57.7	70.7	20.0	16.4	82.2	8.0	5.5	68.4				14.2	9.3	65.4	13.5	9.4	69.3	25.8	17.1	66.2				63.0	38.3	60.7	43.7	25.6	58.6	12.3	11.1	90.3	7.1	1.6	22.6	92.2	73.8	80.0	19.6	16.3
1221	07.05.2020 08:40	Rearing and fattening	2000	Hesse	Initial use zur Risikobewertung	228.6	145.2	63.5	84.1	60.9	72.4	20.0	13.0	65.3	8.0	5.5	68.4				14.2	8.2	57.4	13.5	7.1	52.8	28.4	27.1	95.4				61.0	35.1	57.5	43.7	25.2	57.8	12.3	9.0	73.1	5.1	0.9	17.9	83.4	49.2	59.0	19.6	11.6
1222	08.05.2020 10:34	Rearing and fattening	700	Lower Saxony	Initial use zur Risikobewertung	242.3	143.7	59.3	83.9	53.3	63.5	20.0	14.4	72.2	8.0	3.1	39.0				14.2	8.9	62.7	15.9	6.6	41.1	25.8	20.3	78.8				61.0	30.1	49.3	43.7	20.7	47.4	12.3	6.6	53.9	5.1	2.8	54.9	97.4	60.3	61.9	19.6	13.6
1223	12.05.2020 10:24	Rearing and fattening	600	Lower Saxony	Initial use zur Risikobewertung	219.7	150.0	68.3	70.1	49.9	71.2	15.8	15.8	100.0	8.0	1.6	19.5				11.6	5.7	49.8	13.5	7.1	52.8	21.3	19.7	92.6				55.1	32.4	58.8	43.7	26.0	59.6	6.4	6.4	100.0	5.1	0.0	0.0	94.5	67.7	71.6	19.6	15.1
1224	12.05.2020 15:12	Rearing and fattening	1000	Saxony-Anhalt	Initial use zur Risikobewertung	253.4	220.0	86.8	92.3	81.3	88.1	26.7	20.8	77.7	8.0	5.5	68.4				14.2	13.3	93.4	17.6	17.6	100.0	25.8	24.2	93.9				59.3	52.8	89.1	40.0	35.5	88.8	12.3	12.3	100.0	7.1	5.1	71.7	101.8	85.8	84.3	19.6	17.1
1225	13.05.2020 16:08	Piglet production	2000	Lower Saxony	Initial use zur Risikobewertung	251.1	207.3	82.6	85.3	71.7	84.1	20.0	16.8	83.9	8.0	5.5	68.4				14.2	12.9	90.6	13.5	12.4	91.5	29.6	24.2	81.9				63.0	54.4	86.4	43.7	38.1	87.3	12.3	10.2	82.7	7.1	6.1	86.7	102.8	81.2	79.0	19.6	12.5
1226	15.05.2020 14:19	Rearing and fattening	2000	Schleswig Holstein	Initial use zur Risikobewertung	213.3	143.3	67.2	74.6	55.7	74.6	15.8	11.5	72.9	8.0	5.5	68.4				11.6	7.2	62.5	13.5	8.3	61.3	25.8	23.2	90.0				55.2	33.1	60.0	40.2	23.2	57.6	9.9	9.9	100.0	5.1	0.0	0.0	83.4	54.6	65.4	19.6	14.9
1227	16.05.2020 19:29	Mixed production	3000	Brandenburg	Initial use zur Risikobewertung	236.3	178.3	75.4	84.7	68.9	81.4	21.9	17.3	79.0	8.0	3.1	39.0				14.2	12.9	90.6	13.5	12.4	91.5	27.0	23.2	86.0				62.7	52.1	83.2	43.7	35.3	80.8	11.9	10.8	90.1	7.1	6.1	86.7	89.0	57.2	64.3	19.6	14.8
1228	17.05.2020 12:57	Rearing and fattening	200	Bavaria	Initial use zur Risikobewertung	229.7	175.5	76.4	78.9	61.9	78.5	20.0	15.0	75.3	8.0	5.5	68.4				11.6	4.3	37.0	13.5	11.3	83.5	25.8	25.8	100.0				57.0	41.5	72.9	40.0	26.5	66.4	9.9	9.9	100.0	7.1	5.1	71.7	93.9	72.1	76.8	19.6	14.8
1229	18.05.2020 09:24	Rearing and fattening	200	Lower Saxony	Initial use zur Risikobewertung	254.1	124.3	48.9	90.0	49.1	54.6	26.7	17.8	66.5	5.5	3.9	71.5				14.2	6.9	48.6	15.2	8.3	54.7	28.4	12.2	43.1				63.0	28.3	44.9	43.7	15.4	35.3	12.3	8.7	71.0	7.1	4.2	58.8	101.1	46.9	46.4	19.6	9.2
1230	21.05.2020 12:57	Rearing and fattening	300	Baden-W�rttemberg	Initial use zur Risikobewertung	241.7	169.8	70.2	83.7	66.6	79.5	20.5	16.4	79.7	8.0	3.1	39.0				14.2	13.3	93.4	15.2	12.2	80.2	25.8	21.6	83.8				55.0	34.2	62.3	40.0	22.4	56.1	9.9	9.9	100.0	5.1	1.9	37.0	103.1	69.0	66.9	19.6	12.6
1231	24.05.2020 10:53	Rearing and fattening	100	Baden-W�rttemberg	Initial use zur Risikobewertung	216.3	106.7	49.3	81.3	45.1	55.5	20.0	10.8	54.2	8.0	0.0	0.0				11.6	2.4	20.7	15.9	7.7	48.3	25.8	24.2	93.9				48.6	15.5	31.9	37.1	11.5	30.9	6.4	4.0	62.7	5.1	0.0	0.0	86.4	46.1	53.3	19.6	15.2
1232	26.05.2020 10:44	Rearing and fattening	300	Brandenburg	Secondary use	252.6	191.0	75.6	86.5	68.3	78.9	20.0	16.8	84.2	8.0	3.1	39.0				14.2	8.4	58.8	15.9	14.8	92.8	28.4	25.2	88.8				63.0	44.6	70.7	43.7	27.6	63.1	12.3	9.9	80.8	7.1	7.1	100.0	103.1	78.1	75.8	19.6	15.9
1233	26.05.2020 15:14	Piglet production	2000	North Rhine-Westphalia	Initial use zur Risikobewertung	243.9	190.6	78.1	81.1	63.4	78.1	15.8	15.8	100.0	8.0	5.6	70.6				14.2	11.6	81.4	13.5	7.1	52.8	29.6	23.2	78.5				61.0	51.6	84.6	43.7	36.8	84.3	12.3	11.1	90.3	5.1	3.7	72.8	101.8	75.6	74.3	19.6	16.0
1234	27.05.2020 08:58	Mixed production	100	Baden-W�rttemberg	Initial use zur Risikobewertung	247.9	112.9	45.6	85.1	42.9	50.4	20.0	7.5	37.5	8.0	1.6	19.5				14.2	4.7	32.8	15.9	6.0	37.6	27.0	23.2	86.0				60.7	27.6	45.5	43.7	18.9	43.2	11.9	7.8	65.4	5.1	0.9	17.9	102.1	42.4	41.5	19.6	11.4
1235	27.05.2020 17:43	Rearing and fattening	200	Baden-W�rttemberg	Initial use zur Risikobewertung	258.0	128.9	50.0	92.2	66.6	72.2	26.7	22.6	84.6	8.0	3.1	39.0				11.6	8.9	77.2	17.6	9.4	53.2	28.4	22.6	79.7				61.0	7.4	12.1	43.7	4.3	9.9	12.3	3.1	24.9	5.1	0.0	0.0	104.7	54.9	52.4	19.6	5.9
1236	31.05.2020 22:53	Rearing and fattening	2000	Lower Saxony	Secondary use	235.2	191.7	81.5	83.5	65.7	78.8	21.9	17.3	78.7	8.0	5.5	68.4				14.2	14.2	100.0	13.5	10.5	77.8	25.8	18.3	70.8				58.7	51.7	88.2	43.7	41.8	95.8	9.9	9.9	100.0	5.1	0.0	0.0	93.0	74.2	79.8	19.6	14.8
1237	03.06.2020 19:25	Rearing and fattening	2000	Lower Saxony	Initial use zur Risikobewertung	224.2	169.7	75.7	79.7	53.5	67.1	15.8	11.0	70.1	8.0	3.1	39.0				14.2	9.9	69.3	15.9	10.7	67.2	25.8	18.7	72.6				61.0	52.5	86.1	43.7	37.5	85.9	12.3	12.3	100.0	5.1	2.8	54.3	83.4	63.7	76.3	19.6	10.3
1238	08.06.2020 15:23	Rearing and fattening	2000	Bavaria	Initial use zur Risikobewertung	223.8	166.1	74.2	79.4	65.3	82.2	20.0	14.0	70.0	8.0	5.5	68.4				14.2	14.2	100.0	15.9	12.9	81.2	21.3	18.7	87.8				55.1	42.4	77.0	43.7	34.2	78.4	6.4	6.4	100.0	5.1	1.8	35.8	89.2	58.4	65.4	19.6	12.7
1239	09.06.2020 15:00	Piglet production	3000	Saxony	Initial use zur Risikobewertung	256.2	176.1	68.7	87.7	65.4	74.6	20.0	15.0	75.3	8.0	3.1	39.0				14.2	11.9	84.0	15.9	12.9	81.2	29.6	22.4	75.7				63.0	39.9	63.2	43.7	23.5	53.9	12.3	11.1	90.3	7.1	5.2	73.9	105.5	70.8	67.1	19.6	10.4
1240	10.06.2020 13:23	Rearing and fattening	4000	North Rhine-Westphalia	Initial use zur Risikobewertung	233.5	166.7	71.4	86.1	64.2	74.6	21.9	13.5	61.8	8.0	3.1	39.0				14.2	11.9	84.0	13.5	12.4	91.5	28.4	23.2	81.8				61.0	41.7	68.3	43.7	28.8	65.9	12.3	11.1	90.3	5.1	1.8	35.8	86.4	60.8	70.4	19.6	15.9
1241	17.06.2020 21:10	Piglet production	300	Lower Saxony	Initial use zur Risikobewertung	240.6	221.2	92.0	83.5	76.9	92.1	15.8	14.3	90.8	8.0	5.5	68.4				14.2	14.2	100.0	15.9	15.9	100.0	29.6	27.0	91.2				60.7	59.7	98.5	43.7	43.7	100.0	9.9	9.9	100.0	7.1	6.1	86.7	96.4	84.6	87.7	19.6	17.1
1242	19.06.2020 10:04	Rearing and fattening	1000	Schleswig Holstein	Initial use zur Risikobewertung	245.5	187.4	76.3	86.5	70.5	81.5	20.0	11.3	56.4	8.0	8.0	100.0				14.2	13.3	93.4	15.9	9.6	60.0	28.4	28.4	100.0				58.7	50.5	86.1	43.7	40.6	92.9	9.9	9.9	100.0	5.1	0.0	0.0	100.3	66.4	66.2	19.6	11.5
1243	19.06.2020 15:45	Mixed production	100	Saxony-Anhalt	Initial use zur Risikobewertung	249.6	165.6	66.3	85.3	60.3	70.7	20.0	15.5	77.5	8.0	0.0	0.0				14.2	11.0	77.3	13.5	11.3	83.5	29.6	22.5	76.1				65.0	42.8	65.9	43.7	27.1	62.1	14.3	8.6	60.3	7.1	7.1	100.0	99.3	62.5	62.9	19.6	10.4
1244	23.06.2020 08:16	Rearing and fattening	400	Thuringia	Initial use zur Risikobewertung	242.4	167.8	69.2	81.5	62.7	76.9	20.0	15.0	75.3	8.0	3.1	39.0				14.2	7.3	51.4	13.5	13.5	100.0	25.8	23.7	91.8				57.8	43.8	75.8	40.8	27.8	68.0	9.9	9.9	100.0	7.1	6.1	86.7	103.1	61.3	59.5	19.6	10.3
1245	23.06.2020 09:55	Mixed production	500	Thuringia	Initial use zur Risikobewertung	249.3	161.6	64.8	94.1	68.1	72.4	24.8	21.2	85.6	8.0	3.1	39.0				14.2	9.4	66.0	17.6	14.6	82.9	29.6	19.8	67.0				52.7	29.3	55.7	33.7	15.9	47.3	11.9	9.9	83.2	7.1	3.5	49.1	102.5	64.1	62.6	19.6	7.0
1246	25.06.2020 08:33	Piglet production	9000	Saxony-Anhalt	Initial use zur Risikobewertung	238.1	202.9	85.2	85.3	77.2	90.5	20.0	18.2	91.1	8.0	5.5	68.4				14.2	12.9	90.6	13.5	12.4	91.5	29.6	28.3	95.6				60.7	53.7	88.6	43.7	36.7	84.2	9.9	9.9	100.0	7.1	7.1	100.0	92.2	71.9	78.0	19.6	14.7
1247	25.06.2020 09:51	Piglet production	10000	Thuringia	Initial use zur Risikobewertung	248.9	215.0	86.4	82.7	67.9	82.1	20.0	16.4	82.2	8.0	8.0	100.0				14.2	13.3	93.4	13.5	12.4	91.5	27.0	17.8	66.2				63.0	63.0	100.0	43.7	43.7	100.0	12.3	12.3	100.0	7.1	7.1	100.0	103.2	84.1	81.5	19.6	15.9
1248	25.06.2020 15:23	Piglet production	800	Thuringia	Initial use zur Risikobewertung	260.2	178.8	68.7	90.0	57.3	63.7	24.8	12.9	52.1	5.5	1.6	28.5				14.2	9.4	66.0	15.9	15.9	100.0	29.6	17.5	59.2				63.0	48.8	77.4	43.7	36.2	82.8	12.3	7.6	61.5	7.1	5.1	71.7	107.2	72.7	67.8	19.6	12.4
1249	03.07.2020 11:24	Mixed production	10000	Thuringia	Initial use zur Risikobewertung	240.6	164.9	68.5	84.7	65.4	77.3	21.9	17.3	79.0	8.0	3.1	39.0				14.2	11.9	84.0	13.5	13.5	100.0	27.0	19.5	72.3				65.0	41.2	63.3	43.7	29.5	67.5	14.3	7.6	52.9	7.1	4.2	58.8	91.0	58.3	64.1	19.6	13.6
1250	03.07.2020 16:00	Piglet production	100	Rhineland Palatinate	Initial use zur Risikobewertung	238.0	158.8	66.7	80.1	50.2	62.7	21.9	14.0	63.7	8.0	3.1	39.0				14.2	8.4	58.8	13.5	8.2	60.9	22.4	16.6	73.8				57.5	39.1	67.9	40.2	29.7	73.9	12.3	7.6	61.5	5.1	1.8	35.8	100.3	69.5	69.3	19.6	12.5
1251	04.07.2020 08:01	Rearing and fattening	200	Lower Saxony	Initial use zur Risikobewertung	226.4	183.9	81.2	72.5	55.3	76.3	18.1	12.1	66.9	8.0	5.5	68.4				11.6	8.2	70.7	13.5	8.3	61.3	21.3	21.3	100.0				55.8	51.2	91.7	38.8	36.0	92.9	9.9	9.9	100.0	7.1	5.2	73.5	98.2	77.4	78.8	19.6	14.8
1252	07.07.2020 10:25	Piglet production	400	Thuringia	Initial use zur Risikobewertung	254.4	193.7	76.1	85.9	65.7	76.5	20.5	16.7	81.2	8.0	3.1	39.0				14.2	13.3	93.4	13.5	10.5	77.8	29.6	22.0	74.6				63.0	54.4	86.4	43.7	37.4	85.7	12.3	9.9	80.8	7.1	7.1	100.0	105.5	73.6	69.7	19.6	12.6
1253	07.07.2020 13:45	Mixed production	200	Thuringia	Initial use zur Risikobewertung	246.8	206.7	83.8	90.1	78.6	87.3	24.8	23.0	92.8	8.0	5.5	68.4				14.2	13.3	93.4	13.5	13.5	100.0	29.6	23.4	79.1				65.0	57.8	89.0	43.7	37.4	85.7	14.3	14.3	100.0	7.1	6.1	86.7	91.7	70.2	76.6	19.6	13.7
1254	07.07.2020 13:59	Rearing and fattening	10000	Thuringia	Initial use zur Risikobewertung	237.5	192.1	80.9	86.1	76.1	88.4	21.9	18.7	85.3	8.0	5.5	68.4				14.2	12.9	90.6	13.5	13.5	100.0	28.4	25.5	89.8				61.0	49.9	81.8	43.7	37.0	84.8	12.3	8.8	71.2	5.1	4.1	81.5	90.5	66.1	73.1	19.6	11.3
1255	08.07.2020 12:36	Mixed production	9000	Thuringia	Initial use zur Risikobewertung	238.3	201.0	84.3	82.7	70.6	85.3	20.0	18.2	91.1	8.0	3.1	39.0				14.2	13.3	93.4	13.5	13.5	100.0	27.0	22.4	83.2				62.7	60.1	95.9	43.7	41.1	94.1	11.9	11.9	100.0	7.1	7.1	100.0	93.0	70.4	75.7	19.6	14.8
1256	20.07.2020 09:57	Mixed production	5000	Saxony-Anhalt	Initial use zur Risikobewertung	240.9	195.5	81.2	83.0	68.6	82.6	17.7	14.9	84.0	8.0	5.5	68.4				14.2	11.9	84.0	13.5	13.5	100.0	29.6	22.8	77.1				65.0	59.4	91.4	43.7	40.2	92.1	14.3	12.2	85.1	7.1	7.1	100.0	92.9	67.5	72.7	19.6	16.0
1257	20.07.2020 18:38	Mixed production	700	Bavaria	Initial use zur Risikobewertung	245.9	140.0	57.0	82.5	45.0	54.6	20.0	8.9	44.7	8.0	3.1	39.0				11.6	3.3	28.8	15.9	9.6	60.0	27.0	20.0	74.3				59.5	31.1	52.2	40.2	23.5	58.5	14.3	7.6	52.9	5.1	0.0	0.0	103.9	64.0	61.6	19.6	11.5
1258	30.07.2020 15:48	Piglet production	7000	Thuringia	Initial use zur Risikobewertung	246.6	217.7	88.3	90.1	81.9	90.9	24.8	19.8	79.8	8.0	8.0	100.0				14.2	11.0	77.3	13.5	13.5	100.0	29.6	29.6	100.0				60.7	59.4	97.9	43.7	42.4	97.0	9.9	9.9	100.0	7.1	7.1	100.0	95.9	76.5	79.8	19.6	12.6
1259	04.08.2020 11:52	Rearing and fattening	800	Hesse	Initial use zur Risikobewertung	235.2	195.2	83.0	86.1	67.7	78.6	21.9	17.8	81.0	8.0	5.5	68.4				14.2	10.6	74.8	13.5	8.3	61.3	28.4	25.5	89.8				61.0	56.9	93.3	43.7	39.5	90.6	12.3	12.3	100.0	5.1	5.1	100.0	88.1	70.7	80.2	19.6	15.9
1260	04.08.2020 14:59	Piglet production	10000	Thuringia	Initial use zur Risikobewertung	254.1	204.0	80.3	82.7	62.1	75.1	20.0	16.4	82.2	8.0	5.5	68.4				14.2	12.3	86.7	13.5	12.4	91.5	27.0	15.5	57.3				63.0	57.5	91.2	43.7	42.8	98.0	12.3	10.2	82.7	7.1	4.5	64.2	108.4	84.5	77.9	19.6	16.0
1261	05.08.2020 11:03	Rearing and fattening	10000	Thuringia	Initial use zur Risikobewertung	244.0	185.5	76.1	84.1	57.7	68.6	20.0	14.6	72.8	8.0	3.1	39.0				14.2	12.3	86.7	13.5	10.5	77.8	28.4	17.2	60.5				63.0	53.7	85.2	43.7	36.9	84.5	12.3	12.3	100.0	7.1	4.5	64.2	96.8	74.1	76.6	19.6	15.3
1262	05.08.2020 13:11	Rearing and fattening	6000	Thuringia	Initial use zur Risikobewertung	227.8	98.8	43.4	84.1	33.8	40.2	20.0	8.9	44.7	8.0	1.6	19.5				14.2	7.0	49.4	13.5	8.3	61.3	28.4	8.0	28.1				60.2	24.1	40.0	40.8	13.4	32.9	12.3	5.4	44.2	7.1	5.2	73.5	83.4	41.0	49.1	19.6	10.4
1263	06.08.2020 16:18	Rearing and fattening	5000	Thuringia	Initial use zur Risikobewertung	244.2	157.1	64.4	86.1	52.8	61.4	21.9	16.0	72.9	8.0	5.5	68.4				14.2	11.0	77.3	13.5	6.4	47.2	28.4	14.0	49.3				63.0	32.0	50.8	43.7	20.0	45.8	12.3	10.4	84.7	7.1	1.6	22.6	95.1	72.3	76.0	19.6	11.9
1264	12.08.2020 07:56	Rearing and fattening	400	Bavaria	Initial use zur Risikobewertung	259.7	215.8	83.1	94.9	94.9	100.0	26.7	26.7	100.0	8.0	8.0	100.0				14.2	14.2	100.0	17.6	17.6	100.0	28.4	28.4	100.0				63.0	63.0	100.0	43.7	43.7	100.0	12.3	12.3	100.0	7.1	7.1	100.0	101.8	57.9	56.9	19.6	14.7
1265	12.08.2020 09:34	Rearing and fattening	6000	Thuringia	Secondary use	236.7	194.6	82.2	81.5	71.4	87.6	20.0	16.4	82.2	8.0	5.5	68.4				14.2	12.9	90.6	13.5	12.4	91.5	25.8	24.2	93.9				63.0	52.6	83.4	43.7	36.4	83.4	12.3	11.1	90.3	7.1	5.1	71.7	92.1	70.6	76.7	19.6	14.8
1266	12.08.2020 18:17	Rearing and fattening	200	North Rhine-Westphalia	Initial use zur Risikobewertung	236.8	178.0	75.2	80.8	66.7	82.5	21.9	15.9	72.7	8.0	5.5	68.4				11.6	8.2	70.7	13.5	11.3	83.5	25.8	25.8	100.0				58.7	41.0	69.8	43.7	30.4	69.6	9.9	8.8	88.1	5.1	1.8	35.8	97.4	70.4	72.3	19.6	15.9
1267	12.08.2020 19:37	Rearing and fattening	600	Bavaria	Initial use zur Risikobewertung	226.4	168.5	74.4	76.8	59.9	78.0	20.0	15.8	78.9	8.0	5.5	68.4				11.6	6.7	57.9	15.9	10.7	67.2	21.3	21.3	100.0				57.5	37.4	65.1	43.7	29.2	66.9	8.7	6.4	73.0	5.1	1.8	35.8	92.2	71.3	77.3	19.6	16.0
1268	12.08.2020 19:55	Rearing and fattening	600	Lower Saxony	Initial use zur Risikobewertung	215.4	131.0	60.8	74.6	46.3	62.1	15.8	11.0	70.1	8.0	1.6	19.5				11.6	5.2	45.2	13.5	5.3	39.1	25.8	23.2	90.0				48.7	23.5	48.3	33.7	12.2	36.4	9.9	7.6	76.1	5.1	3.7	72.8	92.1	61.2	66.4	19.6	10.2
1269	12.08.2020 20:34	Rearing and fattening	500	Bavaria	Initial use zur Risikobewertung	239.9	160.5	66.9	81.5	57.8	70.9	20.0	12.5	62.8	8.0	5.6	70.6				14.2	8.2	57.4	13.5	11.3	83.5	25.8	20.1	78.1				61.0	42.9	70.2	43.7	32.9	75.4	12.3	9.9	80.8	5.1	0.0	0.0	97.4	59.8	61.5	19.6	8.8
1270	12.08.2020 20:58	Piglet production	200	Lower Saxony	Initial use zur Risikobewertung	256.8	225.3	87.7	85.3	72.9	85.5	20.0	15.0	75.0	8.0	8.0	100.0				14.2	14.2	100.0	13.5	13.5	100.0	29.6	22.2	75.1				63.0	61.0	96.8	43.7	43.7	100.0	12.3	12.3	100.0	7.1	5.1	71.7	108.5	91.3	84.2	19.6	17.1
1271	12.08.2020 22:25	Piglet production	3000	Saxony-Anhalt	Initial use zur Risikobewertung	240.0	185.9	77.4	84.7	63.6	75.1	21.9	16.9	77.2	5.5	5.5	100.0				14.2	12.9	90.6	13.5	12.4	91.5	29.6	16.0	54.0				63.0	58.6	93.0	43.7	39.2	89.9	12.3	12.3	100.0	7.1	7.1	100.0	92.3	63.6	68.9	19.6	8.9
1272	13.08.2020 10:56	Rearing and fattening	5000	Schleswig Holstein	Initial use zur Risikobewertung	238.4	171.2	71.8	83.5	56.7	68.0	21.9	8.8	40.0	8.0	5.6	70.6				14.2	11.2	78.7	13.5	10.1	75.0	25.8	21.0	81.3				61.0	46.3	75.9	43.7	32.5	74.3	12.3	11.1	90.3	5.1	2.8	54.3	93.9	68.2	72.6	19.6	11.4
1273	13.08.2020 12:48	Mixed production	8000	Bavaria	Initial use zur Risikobewertung	249.1	182.0	73.1	87.8	54.8	62.4	22.5	15.0	66.7	8.0	1.6	19.5				14.2	8.9	62.7	13.5	9.4	69.3	29.6	20.0	67.6				65.0	50.3	77.3	43.7	34.6	79.2	14.3	8.6	60.3	7.1	7.1	100.0	96.2	76.9	79.9	19.6	13.6
1274	13.08.2020 13:28	Mixed production	100	North Rhine-Westphalia	Initial use zur Risikobewertung	260.0	180.4	69.4	96.1	73.3	76.3	26.7	15.5	58.0	8.0	5.5	68.4				14.2	12.3	86.7	17.6	17.6	100.0	29.6	22.4	75.7				62.7	41.0	65.5	43.7	25.0	57.2	11.9	9.9	83.2	7.1	6.1	86.7	101.3	66.1	65.3	19.6	11.5
1275	13.08.2020 13:50	Rearing and fattening	2000	North Rhine-Westphalia	Initial use zur Risikobewertung	235.7	196.2	83.2	80.8	69.2	85.6	21.9	15.9	72.7	8.0	8.0	100.0				11.6	8.2	70.7	13.5	11.3	83.5	25.8	25.8	100.0				61.0	53.6	87.8	43.7	39.5	90.4	12.3	12.3	100.0	5.1	1.8	35.8	93.9	73.4	78.2	19.6	13.7
1276	13.08.2020 15:15	Rearing and fattening	4000	Thuringia	Initial use zur Risikobewertung	241.0	212.5	88.2	81.5	76.8	94.2	20.0	16.4	82.2	8.0	8.0	100.0				14.2	14.2	100.0	13.5	12.4	91.5	25.8	25.8	100.0				63.0	57.4	91.0	43.7	40.0	91.6	12.3	12.3	100.0	7.1	5.1	71.7	96.5	78.3	81.2	19.6	15.9
1277	13.08.2020 16:15	Mixed production	100	Bavaria	Initial use zur Risikobewertung	259.2	183.6	70.8	87.1	56.7	65.1	21.9	15.7	71.8	8.0	3.1	39.0				14.2	6.9	48.6	15.9	7.7	48.3	27.0	23.2	86.0				65.0	54.1	83.2	43.7	34.6	79.3	14.3	14.3	100.0	7.1	5.2	73.5	107.1	72.8	68.0	19.6	12.6
1278	13.08.2020 19:38	Rearing and fattening	400	Lower Saxony	Initial use zur Risikobewertung	228.0	143.7	63.0	78.9	50.6	64.1	20.0	11.7	58.3	8.0	3.1	39.0				11.6	8.2	70.7	13.5	6.0	44.3	25.8	21.6	83.8				58.7	30.8	52.4	43.7	20.5	46.8	9.9	7.6	76.1	5.1	2.8	54.3	90.4	62.4	69.0	19.6	16.2
1279	13.08.2020 23:06	Rearing and fattening	1000	North Rhine-Westphalia	Initial use zur Risikobewertung	243.1	186.5	76.7	88.6	72.2	81.4	24.8	17.3	69.9	8.0	8.0	100.0				11.6	11.6	100.0	15.9	13.7	86.0	28.4	21.6	76.1				61.0	44.4	72.8	43.7	32.1	73.5	12.3	12.3	100.0	5.1	0.0	0.0	93.4	69.9	74.9	19.6	13.8
1280	14.08.2020 07:33	Rearing and fattening	2000	North Rhine-Westphalia	Initial use zur Risikobewertung	233.9	157.9	67.5	79.0	57.1	72.3	20.0	15.8	79.2	5.5	3.1	57.0				14.2	11.9	84.0	13.5	7.5	55.7	25.8	18.7	72.6				61.0	39.9	65.5	43.7	30.0	68.7	12.3	9.9	80.8	5.1	0.0	0.0	93.9	60.8	64.7	19.6	12.5
1281	15.08.2020 14:52	Rearing and fattening	500	Bavaria	Initial use zur Risikobewertung	232.3	170.0	73.2	79.7	68.0	85.3	15.8	13.4	84.9	8.0	5.5	68.4				14.2	11.2	78.7	15.9	14.8	92.8	25.8	23.2	90.0				57.5	37.9	66.0	43.7	27.9	63.8	8.7	6.4	73.0	5.1	3.7	72.8	95.1	64.0	67.3	19.6	17.2
1282	17.08.2020 11:15	Rearing and fattening	700	Hesse	Initial use zur Risikobewertung	235.7	200.9	85.3	83.4	68.3	81.9	21.9	18.4	83.8	8.0	5.5	68.4				11.6	7.2	62.5	13.5	10.1	75.0	28.4	27.1	95.4				63.0	59.3	94.1	43.7	39.9	91.4	12.3	12.3	100.0	7.1	7.1	100.0	89.2	73.4	82.2	19.6	17.1
1283	17.08.2020 12:05	Mixed production	2000	Lower Saxony	Initial use zur Risikobewertung	236.3	132.6	56.1	82.7	50.6	61.2	20.0	14.4	72.2	8.0	3.1	39.0				14.2	10.2	72.1	13.5	6.4	47.2	27.0	16.4	61.0				56.7	20.0	35.3	37.4	13.4	35.9	14.3	6.6	46.3	5.1	0.0	0.0	96.9	61.9	63.9	19.6	12.7
1284	18.08.2020 12:47	Mixed production	8000	Thuringia	Initial use zur Risikobewertung	241.2	214.1	88.8	84.7	77.7	91.8	21.9	18.7	85.3	8.0	5.5	68.4				14.2	14.2	100.0	13.5	13.5	100.0	27.0	25.8	95.6				62.7	59.7	95.3	43.7	43.7	100.0	11.9	9.9	83.2	7.1	6.1	86.7	93.9	76.7	81.7	19.6	15.9
1285	21.08.2020 09:36	Rearing and fattening	2000	Schleswig Holstein	Initial use zur Risikobewertung	230.5	183.2	79.5	77.2	69.8	90.3	15.8	15.8	100.0	8.0	5.6	70.6				11.6	11.6	100.0	13.5	11.3	83.5	28.4	25.5	89.8				61.0	47.0	77.0	43.7	34.7	79.5	12.3	12.3	100.0	5.1	0.0	0.0	92.2	66.4	72.1	19.6	14.8
1286	24.08.2020 16:49	Rearing and fattening	3000	Lower Saxony	Initial use zur Risikobewertung	230.2	165.8	72.0	79.9	59.7	74.7	15.8	12.0	76.0	8.0	3.1	39.0				14.2	11.9	84.0	13.5	11.3	83.5	28.4	21.3	75.1				61.0	42.3	69.4	43.7	30.0	68.8	12.3	12.3	100.0	5.1	0.0	0.0	89.2	63.8	71.5	19.6	15.9
1287	25.08.2020 23:27	Mixed production	700	North Rhine-Westphalia	Initial use zur Risikobewertung	248.9	158.2	63.5	78.2	53.3	68.2	20.0	15.8	79.2	8.0	3.1	39.0				14.2	10.2	72.1	13.5	7.5	55.7	22.4	16.6	74.0				63.0	36.1	57.2	43.7	22.3	51.1	14.3	11.9	83.5	5.1	1.8	35.8	107.8	68.8	63.8	19.6	8.2
1288	28.08.2020 11:23	Rearing and fattening	2000	Mecklenburg Western Pomerania	Secondary use	225.6	185.4	82.1	81.5	70.8	86.8	20.0	18.2	91.1	8.0	5.5	68.4				14.2	14.2	100.0	13.5	12.4	91.5	25.8	20.5	79.5				60.7	50.6	83.4	43.7	37.5	85.9	9.9	9.9	100.0	7.1	3.2	45.1	83.4	64.0	76.6	19.6	13.6
1289	29.08.2020 17:25	Piglet production	400	Lower Saxony	Initial use zur Risikobewertung	253.0	172.1	68.0	81.1	56.5	69.7	15.8	10.8	68.6	8.0	3.1	39.0				14.2	12.9	90.6	13.5	9.4	69.3	29.6	20.3	68.7				63.0	41.0	65.1	43.7	26.0	59.7	12.3	12.3	100.0	7.1	2.7	38.1	108.9	74.5	68.4	19.6	12.6
1290	31.08.2020 08:27	Rearing and fattening	2000	Bavaria	Initial use zur Risikobewertung	226.6	183.6	81.0	88.3	77.4	87.7	26.7	23.5	87.9	8.0	5.5	68.4				14.2	12.9	90.6	13.5	12.4	91.5	25.8	23.2	90.0				55.0	48.9	89.1	40.0	37.2	93.1	9.9	9.9	100.0	5.1	1.8	35.8	83.4	57.2	68.5	19.6	13.7
1291	02.09.2020 16:36	Mixed production	1000	Bavaria	Initial use zur Risikobewertung	253.4	180.6	71.3	82.7	71.2	86.1	20.0	15.0	75.0	8.0	8.0	100.0				14.2	10.1	70.9	13.5	12.4	91.5	27.0	25.8	95.6				65.0	40.1	61.6	43.7	29.7	68.1	14.3	8.8	61.2	7.1	1.6	22.6	105.7	69.3	65.5	19.6	12.5
1292	02.09.2020 16:54	Mixed production	3000	Hesse	Initial use zur Risikobewertung	257.5	163.0	63.3	85.3	55.4	65.0	20.0	14.6	72.8	8.0	5.5	68.4				14.2	11.0	77.3	13.5	13.5	100.0	29.6	10.8	36.7				65.0	36.8	56.6	43.7	28.6	65.4	14.3	6.6	46.3	7.1	1.6	22.6	107.2	70.8	66.0	19.6	14.8
1293	03.09.2020 07:23	Piglet production	100	Baden-W�rttemberg	Initial use zur Risikobewertung	251.1	170.3	67.8	84.7	57.5	68.0	21.9	13.1	59.7	8.0	3.1	39.0				14.2	11.9	84.0	13.5	8.3	61.3	27.0	21.1	78.2				61.0	42.3	69.4	43.7	30.6	70.1	12.3	9.9	80.8	5.1	1.8	35.8	105.5	70.4	66.7	19.6	14.7
1294	03.09.2020 15:37	Piglet production	1000	Rhineland Palatinate	Initial use zur Risikobewertung	229.3	135.1	58.9	85.3	56.2	65.9	20.0	13.2	65.8	8.0	5.5	68.4				14.2	9.7	68.0	13.5	9.4	69.3	29.6	18.5	62.8				61.0	29.4	48.2	43.7	20.7	47.3	12.3	8.8	71.2	5.1	0.0	0.0	83.0	49.4	59.6	19.6	12.8
1295	08.09.2020 15:11	Piglet production	1000	Bavaria	Initial use zur Risikobewertung	237.3	169.3	71.4	82.7	57.3	69.3	20.0	11.2	55.8	8.0	5.5	68.4				14.2	11.2	78.7	13.5	8.3	61.3	27.0	21.2	78.6				58.7	44.0	75.0	43.7	31.3	71.7	9.9	9.9	100.0	5.1	2.8	54.3	95.9	68.0	70.9	19.6	14.7
1296	08.09.2020 16:20	Mixed production	2000	North Rhine-Westphalia	Initial use zur Risikobewertung	244.2	166.3	68.1	85.3	51.0	59.8	20.0	13.0	65.3	8.0	5.5	68.4				14.2	10.2	72.1	13.5	6.0	44.3	29.6	16.3	55.0				63.0	41.3	65.6	43.7	30.8	70.5	14.3	7.8	54.7	5.1	2.8	54.3	95.9	73.9	77.1	19.6	16.2
1297	09.09.2020 10:51	Mixed production	10000	Thuringia	Initial use zur Risikobewertung	243.0	209.5	86.2	84.7	68.1	80.5	21.9	18.7	85.3	8.0	5.5	68.4				14.2	12.3	86.7	13.5	13.5	100.0	27.0	18.1	67.1				65.0	65.0	100.0	43.7	43.7	100.0	14.3	14.3	100.0	7.1	7.1	100.0	93.4	76.3	81.7	19.6	13.6
1298	10.09.2020 05:10	Rearing and fattening	1000	Lower Saxony	Initial use zur Risikobewertung	238.0	173.3	72.8	86.5	63.0	72.8	20.0	13.5	67.5	8.0	3.1	39.0				14.2	8.9	62.7	15.9	12.9	81.2	28.4	24.5	86.3				61.0	37.0	60.6	43.7	26.7	61.1	12.3	7.6	61.5	5.1	2.8	54.3	90.5	73.3	81.1	19.6	13.6
1299	10.09.2020 10:11	Piglet production	3000	Lower Saxony	Initial use zur Risikobewertung	229.4	169.4	73.9	80.0	50.6	63.2	20.0	8.8	43.9	8.0	5.5	68.4				11.6	8.2	70.7	13.5	8.3	61.3	27.0	19.8	73.6				63.0	54.0	85.8	43.7	39.2	89.9	12.3	12.3	100.0	7.1	2.5	35.4	86.3	64.8	75.1	19.6	14.9
1300	10.09.2020 10:21	Piglet production	10000	Brandenburg	Secondary use	234.8	212.9	90.7	85.3	81.0	95.0	20.0	18.2	91.1	8.0	5.5	68.4				14.2	14.2	100.0	13.5	13.5	100.0	29.6	29.6	100.0				63.0	60.8	96.5	43.7	42.4	97.0	12.3	12.3	100.0	7.1	6.1	86.7	86.5	71.2	82.3	19.6	17.1
1301	10.09.2020 10:45	Piglet production	10000	Lower Saxony	Initial use zur Risikobewertung	238.1	214.0	89.9	85.3	76.9	90.2	20.0	16.8	83.9	8.0	8.0	100.0				14.2	11.9	84.0	13.5	13.5	100.0	29.6	26.7	90.2				60.7	58.4	96.3	43.7	42.4	97.0	9.9	9.9	100.0	7.1	6.1	86.7	92.2	78.7	85.4	19.6	14.4
1302	10.09.2020 10:46	Rearing and fattening	2000	Lower Saxony	Initial use zur Risikobewertung	228.2	160.8	70.5	77.3	52.7	68.2	15.8	10.2	64.8	8.0	3.1	39.0				14.2	12.9	90.6	13.5	9.4	69.3	25.8	17.1	66.4				61.0	43.7	71.7	43.7	30.1	68.9	12.3	9.9	80.8	5.1	3.7	72.8	89.8	64.3	71.6	19.6	10.3
1303	10.09.2020 10:47	Rearing and fattening	200	Saxony	Initial use zur Risikobewertung	216.6	158.1	73.0	81.5	70.0	85.8	20.0	18.2	91.1	8.0	3.1	39.0				14.2	12.3	86.7	13.5	10.5	77.8	25.8	25.8	100.0				48.7	31.0	63.8	33.7	19.7	58.6	9.9	9.9	100.0	5.1	1.4	27.2	86.4	57.1	66.1	19.6	10.1
1304	10.09.2020 11:29	Rearing and fattening	1000	Baden-W�rttemberg	Initial use zur Risikobewertung	248.9	124.4	50.0	88.9	49.2	55.3	24.8	17.3	70.0	8.0	3.1	39.0				14.2	8.4	59.2	13.5	7.1	52.8	28.4	13.2	46.4				58.2	11.6	19.9	40.8	6.8	16.7	12.3	4.8	38.6	5.1	0.0	0.0	101.8	63.6	62.5	19.6	14.0
1305	10.09.2020 12:05	Rearing and fattening	2000	North Rhine-Westphalia	Initial use zur Risikobewertung	232.2	178.1	76.7	83.9	66.7	79.4	20.0	15.8	79.2	8.0	5.6	70.6				14.2	12.9	90.6	15.9	12.9	81.2	25.8	19.4	75.1				63.0	50.7	80.4	43.7	37.7	86.3	12.3	6.9	55.9	7.1	6.1	86.7	85.2	60.7	71.2	19.6	13.6
1306	10.09.2020 12:24	Mixed production	2000	Lower Saxony	Initial use zur Risikobewertung	239.0	165.5	69.2	75.5	51.1	67.7	20.0	16.8	83.9	8.0	3.1	39.0				11.6	8.2	70.7	13.5	6.0	44.3	22.4	17.1	76.2				63.0	40.8	64.8	43.7	29.9	68.4	14.3	11.0	76.8	5.1	0.0	0.0	100.5	73.5	73.1	19.6	11.3
1307	10.09.2020 12:35	Rearing and fattening	900	North Rhine-Westphalia	Initial use zur Risikobewertung	235.0	132.9	56.6	85.9	53.7	62.5	21.9	15.9	72.7	8.0	3.1	39.0				14.2	10.1	70.7	15.9	7.6	48.0	25.8	17.0	65.8				61.0	24.8	40.7	43.7	17.3	39.6	12.3	7.6	61.5	5.1	0.0	0.0	88.1	54.3	61.7	19.6	9.2
1308	10.09.2020 12:38	Rearing and fattening	3000	North Rhine-Westphalia	Initial use zur Risikobewertung	248.3	193.1	77.8	83.5	65.3	78.2	21.9	13.2	60.0	8.0	5.5	68.4				14.2	12.9	90.6	13.5	10.5	77.8	25.8	23.2	90.0				63.0	50.1	79.5	43.7	30.7	70.4	12.3	12.3	100.0	7.1	7.1	100.0	101.8	77.7	76.4	19.6	14.7
1309	10.09.2020 12:56	Rearing and fattening	2000	North Rhine-Westphalia	Initial use zur Risikobewertung	245.4	137.8	56.2	88.5	51.6	58.4	21.9	19.2	87.6	8.0	3.9	48.9				14.2	8.2	57.6	15.9	7.7	48.3	28.4	12.6	44.4				63.0	33.0	52.4	43.7	23.6	54.1	12.3	7.8	63.5	7.1	1.6	22.6	93.9	53.2	56.6	19.6	11.3
1310	10.09.2020 12:56	Rearing and fattening	2000	Schleswig Holstein	Initial use zur Risikobewertung	228.0	189.0	82.9	81.5	69.6	85.4	20.0	15.5	77.5	8.0	5.5	68.4				14.2	11.6	81.4	13.5	11.3	83.5	25.8	25.8	100.0				63.0	56.5	89.7	43.7	40.5	92.7	12.3	9.9	80.8	7.1	6.1	86.7	83.4	62.8	75.2	19.6	12.7
1311	10.09.2020 13:04	Piglet production	300	North Rhine-Westphalia	Initial use zur Risikobewertung	257.3	164.3	63.9	92.0	59.8	65.0	26.7	16.0	59.9	8.0	3.1	39.0				14.2	9.9	69.3	13.5	9.4	69.3	29.6	21.4	72.5				63.0	37.4	59.4	43.7	23.7	54.2	12.3	9.9	80.8	7.1	3.8	54.0	102.2	67.1	65.6	19.6	11.5
1312	10.09.2020 13:05	Rearing and fattening	2000	Baden-W�rttemberg	Initial use zur Risikobewertung	239.1	164.5	68.8	90.8	71.4	78.6	26.7	14.5	54.3	8.0	5.5	68.4				14.2	12.9	90.6	13.5	10.1	75.0	28.4	28.4	100.0				60.7	38.2	63.0	43.7	29.3	67.2	9.9	6.4	64.2	7.1	2.5	35.8	87.6	54.9	62.7	19.6	13.8
1313	10.09.2020 14:00	Mixed production	100	Schleswig Holstein	Secondary use	242.8	172.3	71.0	94.1	72.9	77.4	24.8	17.0	68.8	8.0	8.0	100.0				14.2	10.3	72.7	17.6	14.6	82.9	29.6	22.9	77.5				54.1	34.6	63.9	37.1	21.6	58.2	11.9	7.9	66.5	5.1	5.1	100.0	94.6	64.8	68.6	19.6	16.0
1314	10.09.2020 14:05	Rearing and fattening	3000	Schleswig Holstein	Initial use zur Risikobewertung	244.1	174.6	71.5	86.3	56.2	65.1	24.8	14.0	56.5	8.0	5.5	68.4				14.2	9.5	67.0	13.5	13.5	100.0	25.8	13.7	53.0				57.5	42.1	73.3	43.7	29.7	68.0	8.7	8.7	100.0	5.1	3.7	72.8	100.3	76.3	76.1	19.6	15.9
1315	10.09.2020 14:34	Rearing and fattening	1000	Baden-W�rttemberg	Initial use zur Risikobewertung	218.0	111.6	51.2	77.0	51.7	67.1	20.0	16.8	84.2	8.0	3.1	39.0				14.2	13.3	93.4	13.5	6.4	47.2	21.3	12.1	56.8				57.5	15.4	26.7	40.2	7.8	19.5	12.3	7.6	61.5	5.1	0.0	0.0	83.4	44.5	53.3	19.6	14.0
1316	10.09.2020 14:51	Mixed production	10000	Saxony	Initial use zur Risikobewertung	245.9	203.9	82.9	87.2	65.4	74.9	21.9	16.9	77.2	8.0	5.5	68.4				14.2	14.2	100.0	13.5	13.5	100.0	29.6	15.2	51.4				65.0	59.7	91.9	43.7	40.4	92.5	14.3	14.3	100.0	7.1	5.1	71.7	93.7	78.8	84.1	19.6	15.9
1317	10.09.2020 15:02	Rearing and fattening	1000	Lower Saxony	Initial use zur Risikobewertung	231.4	181.4	78.4	90.0	67.6	75.1	26.7	16.1	60.4	5.5	5.5	100.0				14.2	11.0	77.3	15.2	15.2	100.0	28.4	19.8	69.8				53.7	53.7	100.0	43.7	43.7	100.0	6.9	6.9	100.0	3.2	3.2	100.0	87.7	60.1	68.5	15.1	11.5
1318	10.09.2020 15:05	Rearing and fattening	200	Saxony-Anhalt	Initial use zur Risikobewertung	239.8	174.7	72.9	81.0	74.0	91.4	21.9	20.2	91.9	5.5	5.5	100.0				14.2	12.3	86.7	13.5	12.4	91.5	25.8	23.7	91.8				57.1	44.5	78.0	43.7	38.7	88.6	6.4	2.4	37.3	7.1	3.5	49.1	101.8	56.2	55.2	19.6	10.1
1319	10.09.2020 15:05	Mixed production	500	Saxony-Anhalt	Initial use zur Risikobewertung	238.3	150.5	63.2	85.1	60.4	70.9	20.0	16.4	82.2	8.0	3.1	39.0				14.2	8.4	58.8	15.9	12.9	81.2	27.0	19.5	72.3				65.0	41.5	63.8	43.7	34.0	78.0	14.3	4.3	29.7	7.1	3.2	45.1	88.2	48.7	55.2	19.6	11.5
1320	10.09.2020 15:23	Rearing and fattening	400	Lower Saxony	Initial use zur Risikobewertung	228.2	155.9	68.3	81.5	52.6	64.5	20.0	11.2	55.8	8.0	3.1	39.0				11.6	6.7	57.9	13.5	10.1	75.0	28.4	21.4	75.5				57.3	43.3	75.6	40.0	33.4	83.5	12.3	9.9	80.8	5.1	0.0	0.0	89.5	60.0	67.1	19.6	14.7
1321	10.09.2020 15:27	Mixed production	200	Schleswig Holstein	Initial use zur Risikobewertung	254.6	138.6	54.4	87.2	57.9	66.4	20.5	15.0	73.0	8.0	3.1	39.0				11.6	8.0	69.0	17.6	7.6	43.5	29.6	24.2	81.9				60.7	21.1	34.7	43.7	17.5	40.1	11.9	3.6	29.8	5.1	0.0	0.0	106.7	59.6	55.9	19.6	9.2
1322	10.09.2020 15:36	Rearing and fattening	1000	Baden-W�rttemberg	Initial use zur Risikobewertung	237.8	166.4	70.0	91.3	66.5	72.8	24.8	15.5	62.8	8.0	3.1	39.0				14.2	14.2	100.0	15.9	10.7	67.2	28.4	22.9	80.7				63.0	45.8	72.7	43.7	26.4	60.5	12.3	12.3	100.0	7.1	7.1	100.0	83.4	54.1	64.8	19.6	9.1
1323	10.09.2020 15:46	Rearing and fattening	1000	Lower Saxony	Initial use zur Risikobewertung	241.1	154.8	64.2	90.6	65.9	72.8	26.7	20.6	77.1	8.0	3.1	39.0				11.6	8.2	70.7	15.9	9.6	60.0	28.4	24.5	86.3				58.7	26.5	45.2	43.7	18.7	42.8	9.9	7.8	78.6	5.1	0.0	0.0	91.8	62.4	67.9	19.6	10.3
1324	10.09.2020 15:48	Rearing and fattening	1000	Bavaria	Initial use zur Risikobewertung	238.7	177.2	74.2	85.6	66.2	77.3	26.7	19.3	72.1	8.0	5.5	68.4				11.6	8.2	70.7	13.5	13.5	100.0	25.8	19.7	76.5				61.0	40.7	66.7	43.7	30.8	70.5	12.3	9.9	80.8	5.1	0.0	0.0	92.1	70.3	76.3	19.6	14.9
1325	10.09.2020 15:56	Rearing and fattening	3000	Saxony-Anhalt	Secondary use	252.4	157.5	62.4	85.9	58.4	67.9	21.9	15.8	72.1	8.0	3.1	39.0				14.2	11.0	77.3	15.9	11.8	74.0	25.8	16.6	64.4				63.0	37.7	59.8	43.7	22.3	51.2	12.3	9.9	80.8	7.1	5.4	77.0	103.5	61.4	59.3	19.6	12.5
1326	10.09.2020 16:06	Mixed production	200	Lower Saxony	Initial use zur Risikobewertung	238.7	127.1	53.3	85.3	41.2	48.3	20.0	6.6	32.8	8.0	3.1	39.0				14.2	8.4	59.0	13.5	6.0	44.3	29.6	17.1	58.0				55.8	30.9	55.3	36.5	14.8	40.5	14.3	12.4	86.9	5.1	3.7	72.8	97.6	55.1	56.4	19.6	8.4
1327	10.09.2020 16:07	Rearing and fattening	100	Baden-W�rttemberg	Secondary use	238.1	92.8	39.0	89.9	45.8	50.9	26.7	11.5	43.0	8.0	3.1	39.0				14.2	3.3	23.4	15.2	9.9	65.5	25.8	17.9	69.5				45.1	7.4	16.5	33.7	3.4	10.2	6.4	4.0	62.7	5.1	0.0	0.0	103.1	39.6	38.4	19.6	12.9
1328	10.09.2020 16:18	Piglet production	200	Rhineland Palatinate	Initial use zur Risikobewertung	257.4	198.2	77.0	89.1	71.3	80.0	24.8	14.7	59.2	8.0	5.6	70.6				14.2	12.9	90.6	15.2	14.0	92.4	27.0	24.1	89.3				61.0	45.4	74.4	43.7	32.5	74.4	12.3	11.1	90.3	5.1	1.8	36.4	107.2	81.5	76.0	19.6	17.2
1329	10.09.2020 16:38	Rearing and fattening	4000	Lower Saxony	Initial use zur Risikobewertung	228.9	178.7	78.1	81.5	68.2	83.7	20.0	14.9	74.4	8.0	5.5	68.4				14.2	11.6	81.2	13.5	10.5	77.8	25.8	25.8	100.0				61.0	51.2	83.9	43.7	36.0	82.3	12.3	10.2	82.7	5.1	5.1	100.0	86.4	59.3	68.7	19.6	12.4
1330	10.09.2020 16:40	Rearing and fattening	1000	North Rhine-Westphalia	Initial use zur Risikobewertung	250.2	172.0	68.7	88.5	62.8	70.9	21.9	14.6	66.6	8.0	3.1	39.0				14.2	11.4	80.3	15.9	10.7	67.2	28.4	22.9	80.7				63.0	43.2	68.5	43.7	26.2	60.0	12.3	9.9	80.8	7.1	7.1	100.0	98.7	66.0	66.9	19.6	9.8
1331	10.09.2020 16:42	Rearing and fattening	900	Lower Saxony	Secondary use	229.4	172.2	75.1	81.5	67.3	82.5	20.0	12.2	61.1	8.0	3.1	39.0				14.2	14.2	100.0	13.5	13.5	100.0	25.8	24.2	93.8				58.7	45.6	77.7	43.7	32.9	75.3	9.9	9.9	100.0	5.1	2.8	54.3	89.2	59.4	66.5	19.6	13.8
1332	10.09.2020 17:11	Piglet production	2000	North Rhine-Westphalia	Initial use zur Risikobewertung	239.9	167.8	70.0	85.3	63.8	74.8	20.0	13.6	68.0	8.0	3.1	39.0				14.2	11.9	84.0	13.5	9.4	69.3	29.6	25.8	87.3				61.0	40.6	66.6	43.7	30.3	69.4	12.3	7.6	61.5	5.1	2.8	54.3	93.5	63.4	67.8	19.6	12.4
1333	10.09.2020 17:20	Rearing and fattening	3000	Lower Saxony	Initial use zur Risikobewertung	228.7	155.1	67.8	79.6	52.3	65.8	20.0	12.5	62.8	8.0	3.1	39.0				14.2	9.5	67.0	13.5	13.5	100.0	23.8	13.6	57.1				61.0	39.0	63.9	43.7	29.1	66.6	12.3	9.9	80.8	5.1	0.0	0.0	88.1	63.8	72.4	19.6	15.9
1334	10.09.2020 17:31	Piglet production	600	Lower Saxony	Initial use zur Risikobewertung	239.2	179.1	74.9	82.7	59.5	71.9	20.0	9.7	48.6	8.0	3.1	39.0				14.2	12.5	88.1	13.5	7.1	52.8	27.0	27.0	100.0				60.7	53.1	87.5	43.7	36.7	84.2	9.9	9.9	100.0	7.1	6.4	90.3	95.8	66.5	69.4	19.6	14.8
1335	10.09.2020 17:31	Mixed production	2000	North Rhine-Westphalia	Initial use zur Risikobewertung	250.7	157.3	62.7	83.5	54.6	65.4	15.8	12.4	78.9	8.0	3.1	39.0				14.2	10.6	74.6	15.9	10.7	67.2	29.6	17.7	60.0				65.0	41.5	63.9	43.7	22.7	52.0	14.3	14.3	100.0	7.1	4.5	63.7	102.2	61.1	59.8	19.6	15.9
1336	10.09.2020 17:45	Rearing and fattening	900	Lower Saxony	Initial use zur Risikobewertung	247.8	169.0	68.2	85.3	56.2	65.9	24.8	13.1	52.9	8.0	3.1	39.0				11.6	8.0	69.0	15.2	8.8	57.9	25.8	23.2	90.0				60.7	36.0	59.4	43.7	28.2	64.6	9.9	3.3	33.3	7.1	4.5	64.2	101.8	76.8	75.4	19.6	17.3
1337	10.09.2020 18:06	Rearing and fattening	1000	Lower Saxony	Initial use zur Risikobewertung	226.5	164.9	72.8	81.5	62.2	76.3	20.0	13.6	68.0	8.0	3.1	39.0				14.2	11.9	84.0	13.5	13.5	100.0	25.8	20.0	77.6				57.5	39.6	68.9	43.7	33.8	77.4	8.7	4.0	45.8	5.1	1.8	35.8	87.5	63.1	72.1	19.6	11.5
1338	10.09.2020 18:10	Rearing and fattening	2000	Lower Saxony	Initial use zur Risikobewertung	220.5	132.4	60.0	79.4	59.2	74.6	20.0	15.7	78.6	8.0	3.1	39.0				14.2	11.9	84.0	15.9	12.9	81.2	21.3	15.5	72.9				57.5	30.2	52.6	43.7	23.8	54.6	8.7	5.4	62.1	5.1	0.9	18.5	83.6	43.0	51.4	19.6	10.3
1339	10.09.2020 18:49	Mixed production	1000	Bavaria	Initial use zur Risikobewertung	233.5	162.9	69.7	79.9	55.7	69.7	20.0	10.2	51.1	5.5	3.1	57.0				11.6	8.9	77.2	15.9	7.7	48.3	27.0	25.8	95.6				63.0	44.2	70.1	43.7	34.1	78.0	14.3	7.6	52.9	5.1	2.5	50.0	90.6	63.0	69.5	19.6	17.1
1340	10.09.2020 19:08	Piglet production	200	North Rhine-Westphalia	Initial use zur Risikobewertung	232.7	168.1	72.2	85.3	67.5	79.2	20.0	18.2	91.1	8.0	3.1	39.0				14.2	11.0	77.3	13.5	11.3	83.5	29.6	23.9	80.9				61.0	45.4	74.5	43.7	34.6	79.2	12.3	9.9	80.8	5.1	0.9	17.9	86.4	55.1	63.8	19.6	13.7
1341	10.09.2020 19:17	Rearing and fattening	500	Rhineland Palatinate	Initial use zur Risikobewertung	236.8	164.9	69.6	81.5	68.2	83.7	20.0	15.0	75.3	8.0	3.1	39.0				14.2	12.3	86.7	13.5	13.5	100.0	25.8	24.2	93.9				63.0	28.5	45.3	43.7	17.4	39.8	12.3	6.6	53.9	7.1	4.5	64.2	92.2	68.1	73.9	19.6	15.9
1342	10.09.2020 19:48	Rearing and fattening	1000	Lower Saxony	Initial use zur Risikobewertung	238.7	134.1	56.2	86.5	56.9	65.7	20.0	14.4	72.2	8.0	1.6	19.5				14.2	10.6	74.8	15.9	11.8	74.0	28.4	18.4	65.0				59.3	30.1	50.8	40.0	20.7	51.9	12.3	7.8	63.5	7.1	1.6	22.6	92.8	47.1	50.8	19.6	7.0
1343	10.09.2020 19:49	Mixed production	4000	Lower Saxony	Initial use zur Risikobewertung	239.4	191.9	80.2	78.2	62.9	80.5	20.0	16.8	83.9	8.0	8.0	100.0				14.2	11.2	78.7	13.5	8.3	61.3	22.4	18.7	83.2				63.0	50.8	80.5	43.7	37.8	86.7	14.3	11.1	77.7	5.1	1.8	35.8	98.2	78.2	79.7	19.6	16.0
1344	10.09.2020 19:53	Rearing and fattening	500	Hesse	Initial use zur Risikobewertung	247.1	160.2	64.8	85.5	60.7	70.9	20.0	15.0	75.0	8.0	2.4	29.4				11.6	6.3	54.3	17.6	9.9	56.5	28.4	27.1	95.4				61.0	52.5	86.1	43.7	37.5	85.9	12.3	12.3	100.0	5.1	2.8	54.3	100.5	47.0	46.7	19.6	11.5
1345	10.09.2020 20:05	Rearing and fattening	100	Hesse	Initial use zur Risikobewertung	253.0	160.5	63.4	91.3	64.7	70.9	24.8	16.5	66.6	8.0	3.1	39.0				14.2	8.6	60.7	15.9	10.7	67.2	28.4	25.8	90.9				58.7	38.8	66.2	43.7	30.1	68.9	9.9	8.8	88.1	5.1	0.0	0.0	103.1	56.9	55.2	19.6	9.3
1346	10.09.2020 20:07	Rearing and fattening	1000	Lower Saxony	Initial use zur Risikobewertung	232.3	183.9	79.2	81.4	74.2	91.1	20.0	16.4	82.2	5.5	5.5	100.0				14.2	13.3	93.4	15.9	14.8	92.8	25.8	24.2	93.9				55.0	43.7	79.6	40.0	34.1	85.3	9.9	7.8	78.6	5.1	1.8	36.4	95.9	66.0	68.8	19.6	11.6
1347	10.09.2020 20:07	Piglet production	4000	North Rhine-Westphalia	Initial use zur Risikobewertung	250.6	191.5	76.4	85.3	65.3	76.6	20.0	14.0	70.0	8.0	5.5	68.4				14.2	14.2	100.0	13.5	7.1	52.8	29.6	24.5	82.9				63.0	51.9	82.3	43.7	34.2	78.2	12.3	12.3	100.0	7.1	5.4	77.0	102.2	74.3	72.6	19.6	15.9
1348	10.09.2020 20:19	Mixed production	300	Schleswig Holstein	Initial use zur Risikobewertung	240.7	155.9	64.8	89.7	68.3	76.2	21.9	18.5	84.2	8.0	3.1	39.0				14.2	10.2	72.1	15.9	10.7	67.2	29.6	25.8	87.3				50.7	19.1	37.8	33.7	11.6	34.4	11.9	7.6	63.4	5.1	0.0	0.0	100.4	68.5	68.2	19.6	12.4
1349	10.09.2020 20:21	Rearing and fattening	1000	Hesse	Initial use zur Risikobewertung	234.7	165.5	70.5	83.9	60.7	72.3	20.0	13.6	68.0	8.0	3.1	39.0				14.2	11.2	78.7	15.9	9.6	60.0	25.8	23.2	90.0				58.7	37.1	63.3	43.7	31.2	71.5	9.9	5.9	59.7	5.1	0.0	0.0	92.1	67.7	73.5	19.6	14.9
1350	10.09.2020 20:23	Rearing and fattening	300	Baden-W�rttemberg	Initial use zur Risikobewertung	232.6	75.5	32.5	85.8	35.4	41.3	21.9	5.3	24.0	8.0	3.1	39.0				11.6	3.4	29.1	15.9	5.4	33.9	28.4	18.3	64.4				45.1	4.4	9.8	33.7	4.4	13.1	6.4	0.0	0.0	5.1	0.0	0.0	101.7	35.6	35.1	19.6	8.1
1351	10.09.2020 20:38	Rearing and fattening	200	Lower Saxony	Initial use zur Risikobewertung	211.3	130.7	61.8	74.6	51.7	69.2	15.8	11.2	70.8	8.0	3.1	39.0				11.6	7.2	62.5	13.5	10.1	75.0	25.8	20.0	77.7				51.5	21.7	42.2	36.5	9.9	27.2	9.9	9.9	100.0	5.1	1.9	37.0	85.2	57.3	67.2	19.6	12.0
1352	10.09.2020 20:45	Piglet production	700	North Rhine-Westphalia	Initial use zur Risikobewertung	247.6	179.3	72.4	82.8	68.6	82.9	20.5	15.0	73.0	8.0	5.5	68.4				14.2	12.3	86.7	17.6	14.6	82.9	22.4	21.3	94.8				57.5	36.1	62.8	40.2	26.7	66.4	12.3	8.8	71.2	5.1	0.7	13.6	107.2	74.6	69.6	19.6	16.0
1353	10.09.2020 20:56	Piglet production	700	Lower Saxony	Initial use zur Risikobewertung	253.3	200.0	79.0	87.7	70.6	80.5	20.0	18.5	92.8	8.0	5.5	68.4				14.2	13.3	93.4	15.9	12.9	81.2	29.6	20.4	68.9				61.0	50.9	83.4	43.7	34.9	79.9	12.3	12.3	100.0	5.1	3.7	72.8	104.6	78.5	75.1	19.6	12.4
1354	10.09.2020 21:01	Piglet production	2000	Lower Saxony	Initial use zur Risikobewertung	244.3	184.4	75.5	81.1	65.4	80.7	15.8	14.4	91.2	8.0	3.1	39.0				14.2	12.9	90.6	13.5	10.5	77.8	29.6	24.5	82.9				61.0	41.2	67.5	43.7	28.2	64.5	12.3	12.3	100.0	5.1	0.7	13.6	102.2	77.9	76.1	19.6	15.9
1355	10.09.2020 21:04	Rearing and fattening	700	Lower Saxony	Initial use zur Risikobewertung	227.6	159.1	69.9	79.9	64.1	80.2	15.8	15.8	100.0	8.0	3.9	48.9				14.2	10.6	74.8	13.5	8.3	61.3	28.4	25.5	89.8				57.3	28.0	48.8	40.0	19.2	48.1	12.3	8.8	71.2	5.1	0.0	0.0	90.4	67.0	74.1	19.6	17.2
1356	10.09.2020 21:06	Rearing and fattening	1000	Bavaria	Initial use zur Risikobewertung	240.2	174.3	72.6	78.9	48.3	61.3	20.0	7.7	38.7	8.0	5.5	68.4				11.6	5.7	49.8	13.5	8.3	61.3	25.8	21.1	81.8				61.0	51.4	84.2	43.7	39.1	89.5	12.3	12.3	100.0	5.1	0.0	0.0	100.3	74.6	74.4	19.6	13.9
1357	10.09.2020 21:19	Rearing and fattening	2000	Lower Saxony	Initial use zur Risikobewertung	240.7	154.4	64.2	85.8	56.8	66.2	20.0	10.2	51.1	8.0	3.1	39.0				14.2	11.9	84.0	15.2	7.6	50.4	28.4	23.8	84.0				61.0	32.9	53.9	43.7	23.0	52.6	12.3	9.9	80.8	5.1	0.0	0.0	93.9	64.8	69.0	19.6	16.0
1358	10.09.2020 21:28	Rearing and fattening	100	Baden-W�rttemberg	Initial use zur Risikobewertung	229.2	163.5	71.3	77.8	53.2	68.4	15.8	11.6	73.6	8.0	3.1	39.0				14.2	10.2	72.1	15.9	9.6	60.0	23.8	18.7	78.3				58.7	41.7	71.1	43.7	30.8	70.6	9.9	9.9	100.0	5.1	0.9	17.9	92.7	68.6	74.0	19.6	12.8
1359	10.09.2020 21:53	Rearing and fattening	1000	Lower Saxony	Initial use zur Risikobewertung	236.4	192.6	81.5	81.5	66.8	82.0	20.0	18.2	91.1	8.0	5.5	68.4				14.2	11.9	84.0	13.5	8.3	61.3	25.8	22.9	88.8				61.0	49.3	80.8	43.7	34.5	79.0	12.3	12.3	100.0	5.1	2.5	50.0	93.9	76.5	81.5	19.6	14.8
1360	10.09.2020 22:09	Rearing and fattening	300	Baden-W�rttemberg	Initial use zur Risikobewertung	238.8	105.8	44.3	87.5	47.5	54.3	21.9	13.0	59.4	8.0	1.6	19.5				14.2	7.5	52.5	17.6	5.4	30.8	25.8	20.0	77.7				53.7	8.6	15.9	40.0	5.5	13.8	8.7	3.1	35.1	5.1	0.0	0.0	97.5	49.7	51.0	19.6	11.5
1361	10.09.2020 22:09	Mixed production	200	Lower Saxony	Initial use zur Risikobewertung	243.2	147.6	60.7	84.6	59.6	70.5	24.8	17.7	71.6	8.0	0.0	0.0				14.2	11.4	80.1	15.2	15.2	100.0	22.4	15.3	68.2				59.5	26.7	44.9	40.2	12.9	32.2	14.3	13.1	91.7	5.1	0.7	13.6	99.1	61.3	61.9	19.6	12.7
1362	10.09.2020 22:22	Rearing and fattening	300	North Rhine-Westphalia	Initial use zur Risikobewertung	255.9	190.4	74.4	90.1	62.2	69.1	21.9	12.4	56.6	8.0	5.5	68.4				14.2	7.6	53.5	17.6	16.4	93.5	28.4	20.3	71.6				61.0	54.1	88.7	43.7	40.0	91.5	12.3	12.3	100.0	5.1	1.8	36.4	104.7	74.0	70.7	19.6	13.7
1363	10.09.2020 22:26	Rearing and fattening	1000	Lower Saxony	Initial use zur Risikobewertung	216.6	148.8	68.7	72.8	49.9	68.6	15.8	14.8	94.0	8.0	1.6	19.5				14.2	11.2	78.7	13.5	8.3	61.3	21.3	14.0	66.0				58.7	39.2	66.8	43.7	28.8	66.0	9.9	8.8	88.1	5.1	1.6	32.1	85.2	59.7	70.0	19.6	16.1
1364	10.09.2020 22:27	Rearing and fattening	1000	Schleswig Holstein	Initial use zur Risikobewertung	240.7	145.5	60.4	85.8	63.2	73.6	21.9	19.1	87.1	8.0	3.1	39.0				11.6	8.0	69.0	15.9	8.8	55.2	28.4	24.2	85.3				61.0	27.5	45.1	43.7	23.5	53.9	12.3	4.0	32.5	5.1	0.0	0.0	93.9	54.8	58.3	19.6	10.6
1365	10.09.2020 22:31	Mixed production	4000	North Rhine-Westphalia	Initial use zur Risikobewertung	235.1	190.2	80.9	82.7	72.1	87.2	20.0	14.4	72.2	8.0	5.5	68.4				14.2	12.9	90.6	13.5	13.5	100.0	27.0	25.8	95.6				63.0	54.8	86.9	43.7	37.7	86.4	14.3	14.3	100.0	5.1	2.8	54.3	89.4	63.3	70.8	19.6	14.8
1366	10.09.2020 22:38	Piglet production	100	Lower Saxony	Initial use zur Risikobewertung	233.4	145.7	62.4	82.2	56.6	68.8	20.5	13.2	64.3	8.0	1.6	19.5				11.6	7.2	62.5	15.2	11.8	77.7	27.0	22.8	84.5				48.7	22.9	47.2	33.7	13.0	38.7	9.9	9.9	100.0	5.1	0.0	0.0	102.5	66.2	64.6	19.6	11.3
1367	10.09.2020 22:44	Rearing and fattening	4000	North Rhine-Westphalia	Initial use zur Risikobewertung	231.0	183.0	79.2	86.5	72.9	84.2	20.0	18.2	91.1	8.0	5.6	70.6				14.2	12.9	90.6	15.9	15.9	100.0	28.4	20.2	71.2				61.0	42.3	69.3	43.7	28.2	64.6	12.3	12.3	100.0	5.1	1.8	35.8	83.4	67.8	81.2	19.6	15.9
1368	10.09.2020 22:46	Mixed production	3000	Lower Saxony	Initial use zur Risikobewertung	262.2	145.6	55.5	94.4	49.9	52.8	26.7	15.9	59.7	8.0	3.9	48.9				14.2	10.5	73.6	15.9	10.6	66.8	29.6	8.9	30.2				65.0	38.3	59.0	43.7	20.9	47.9	14.3	11.9	83.5	7.1	5.5	77.4	102.8	57.4	55.8	19.6	13.7
1369	10.09.2020 22:59	Rearing and fattening	2000	North Rhine-Westphalia	Initial use zur Risikobewertung	223.3	136.1	61.0	77.1	47.8	62.0	20.0	14.0	70.3	5.5	1.6	28.5				14.2	11.2	78.7	13.5	10.1	75.0	23.8	10.9	45.5				61.0	33.2	54.4	43.7	21.7	49.8	12.3	8.8	71.2	5.1	2.8	54.3	85.2	55.1	64.7	19.6	15.1
1370	11.09.2020 00:20	Rearing and fattening	1000	North Rhine-Westphalia	Initial use zur Risikobewertung	256.7	182.9	71.3	94.9	72.2	76.1	26.7	18.3	68.6	8.0	5.5	68.4				14.2	12.9	90.6	17.6	14.6	82.9	28.4	21.0	73.9				63.0	41.2	65.4	43.7	25.4	58.2	12.3	8.8	71.2	7.1	7.1	100.0	98.7	69.5	70.3	19.6	12.6
1371	11.09.2020 00:55	Mixed production	10000	Lower Saxony	Initial use zur Risikobewertung	255.2	203.4	79.7	89.7	61.9	69.0	21.9	17.8	81.0	8.0	3.1	39.0				14.2	10.5	73.6	15.9	11.8	74.0	29.6	18.7	63.4				65.0	61.8	95.1	43.7	41.4	94.9	14.3	14.3	100.0	7.1	6.1	86.7	100.5	79.6	79.3	19.6	17.1
1372	11.09.2020 05:39	Rearing and fattening	2000	Lower Saxony	Initial use zur Risikobewertung	242.1	138.7	57.3	85.8	58.8	68.6	20.0	16.8	84.2	8.0	3.1	39.0				14.2	10.1	70.7	15.2	8.0	52.9	28.4	20.8	73.3				61.0	23.9	39.2	43.7	18.5	42.4	12.3	5.4	44.2	5.1	0.0	0.0	95.3	55.9	58.7	19.6	10.3
1373	11.09.2020 07:01	Rearing and fattening	100	Baden-W�rttemberg	Initial use zur Risikobewertung	237.7	125.0	52.6	83.2	47.7	57.3	24.8	10.0	40.3	8.0	2.4	29.4				11.6	4.3	37.0	17.6	12.4	70.2	21.3	18.7	87.8				51.5	22.4	43.5	36.5	11.5	31.6	9.9	9.9	100.0	5.1	0.9	18.5	103.1	55.0	53.4	19.6	7.0
1374	11.09.2020 07:12	Rearing and fattening	1000	North Rhine-Westphalia	Initial use zur Risikobewertung	231.9	165.6	71.4	77.0	61.3	79.6	20.0	17.3	86.4	8.0	3.1	39.0				14.2	11.0	77.3	13.5	11.2	83.0	21.3	18.7	87.8				61.0	41.6	68.2	43.7	29.6	67.8	12.3	10.2	82.7	5.1	1.8	35.8	93.9	62.8	66.8	19.6	12.7
1375	11.09.2020 07:21	Rearing and fattening	2000	Lower Saxony	Initial use zur Risikobewertung	234.8	185.6	79.1	79.9	69.3	86.7	15.8	14.4	91.2	8.0	3.1	39.0				14.2	11.2	78.7	13.5	13.5	100.0	28.4	27.1	95.4				61.0	42.9	70.4	43.7	33.6	76.9	12.3	7.6	61.5	5.1	1.8	35.8	93.9	73.4	78.2	19.6	14.8
1376	11.09.2020 07:43	Rearing and fattening	6000	North Rhine-Westphalia	Initial use zur Risikobewertung	246.3	163.4	66.3	86.1	61.4	71.4	21.9	15.4	70.1	8.0	3.1	39.0				14.2	11.9	84.0	13.5	9.4	69.3	28.4	21.6	76.2				61.0	38.1	62.4	43.7	25.6	58.7	12.3	8.8	71.2	5.1	3.7	72.8	99.2	63.9	64.4	19.6	12.4
1377	11.09.2020 08:04	Piglet production	9000	Saxony	Initial use zur Risikobewertung	237.7	196.3	82.6	87.1	70.0	80.4	21.9	16.9	77.2	8.0	5.5	68.4				14.2	13.3	93.4	15.9	15.9	100.0	27.0	18.4	68.1				63.0	61.4	97.5	43.7	43.7	100.0	12.3	12.3	100.0	7.1	5.5	77.4	87.6	64.9	74.1	19.6	13.6
1378	11.09.2020 08:13	Mixed production	100	Brandenburg	Initial use zur Risikobewertung	248.6	157.0	63.2	93.5	74.6	79.8	26.7	23.5	88.1	8.0	3.1	39.0				14.2	10.9	76.6	17.6	15.9	90.6	27.0	21.1	78.2				50.7	20.9	41.3	33.7	11.5	34.2	11.9	7.6	63.4	5.1	1.8	35.8	104.5	61.5	58.9	19.6	15.1
1379	11.09.2020 08:18	Rearing and fattening	4000	Saxony	Initial use zur Risikobewertung	227.4	192.2	84.5	81.5	69.3	85.0	20.0	16.4	82.2	8.0	5.5	68.4				14.2	13.3	93.4	13.5	11.2	83.0	25.8	22.9	88.8				60.7	57.1	94.2	43.7	41.1	94.1	9.9	9.9	100.0	7.1	6.1	86.7	85.2	65.8	77.2	19.6	15.9
1380	11.09.2020 08:58	Piglet production	3000	Saxony	Initial use zur Risikobewertung	242.9	224.3	92.4	87.7	81.5	92.9	20.0	18.2	91.1	8.0	8.0	100.0				14.2	14.2	100.0	15.9	15.9	100.0	29.6	25.1	84.9				63.0	63.0	100.0	43.7	43.7	100.0	12.3	12.3	100.0	7.1	7.1	100.0	92.2	79.8	86.6	19.6	17.1
[truncated: 910 more rows]
[truncated: 19 more columns]
