# Supplementary material for: Biosecurity Versus African Swine Fever—Making, Acceptance, and Results of a German Online Assessment Tool
Source: Pathogens. 2025 May 23;14(6):524. doi: 10.3390/pathogens14060524 (PMC12195703; doi:10.3390/pathogens14060524)
Supplement: Supplementary file 1 [file pathogens-14-00524-s001.zip › pathogens-3564037-supplementary/Table S3 glossary.csv]

file	column heading	description
02_questionnaire	ID	Identification number of question
02_questionnaire	Main_Category	Name of the main category the question was allocated to
02_questionnaire	Sub_Category	Name of the subcategory the question was allocated to
02_questionnaire	Production_Type	Production_Type the question was allocated to
02_questionnaire	Question	Question posed in the online questionnaire
02_questionnaire	Answer_Score_1	Answer option to which a value of 1 is assigned
02_questionnaire	Answer_Score_0.5	Answer option to which a value of 0.5 is assigned, if missing, there is no intermediate option
02_questionnaire	Answer_Score_0	Answer option to which a value of 0 is assigned
03_farm_survey_data	Farm-ID	ID internally allocated to participating farm
03_farm_survey_data	Date	Date the farm carried out the assessment
03_farm_survey_data	Federal state	Federal state of Germany in which the participating farm is located
03_farm_survey_data	Production type	Production type the participating farm has indicated when starting the assessment
03_farm_survey_data	Farm size (heads of pigs)	Number of pigs on the farm in distinct categories
03_farm_survey_data	Type of use	Use for test purposes only or for real farm, first time or repeated
03_farm_survey_data	Total result - max. achievable points	Maximum of achievable points (score) across all categories, the sum of all answer values - Product of best anwer option (1) times the allocated weight
03_farm_survey_data	Total result - achieved points	Points (score) actually achieved by farm across all categories
03_farm_survey_data	Total result - percent of max achieved	Percentage of maximum points achieved by farm across all categories
03_farm_survey_data	Main_1_farm_features - max. achievable points	Maximum of achievable points (score), the sum of all answer values - Product of best anwer option (1) times the allocated weight - with respect to the first main category "Farm features"
03_farm_survey_data	Main_1_farm_features - achieved points	Points (score) actually achieved by farm with respect to the first main category "Farm features"
03_farm_survey_data	Main_1_farm_features - percent of max achieved	Percentage of maximum points achieved by farm with respect to the first main category "Farm features"
03_farm_survey_data	Sub_location - max. achievable points	Maximum of achievable points (score), the sum of all answer values - Product of best anwer option (1) times the allocated weight - with respect to the sub-category "Location" of the first main category "Farm features"
03_farm_survey_data	Sub_location - achieved points	Points (score) actually achieved by farm with respect to the sub-category "Location" of the first main category "Farm features"
03_farm_survey_data	Sub_location - percent of max achieved	Percentage of maximum points achieved by farm with respect to the sub-category "Location" of the first main category "Farm features"
03_farm_survey_data	Sub_black_white_compound - max. achievable points	Maximum of achievable points (score), the sum of all answer values - Product of best anwer option (1) times the allocated weight - with respect to the sub-category "Dirty (black)/clean (white) interface on compound" of the first main category "Farm features"
03_farm_survey_data	Sub_black_white_compound - achieved points	Points (score) actually achieved by farm with respect to the sub-category "Dirty (black)/clean (white) interface on compound" of the first main category "Farm features"
03_farm_survey_data	Sub_black_white_compound - percent of max achieved	Percentage of maximum points achieved by farm with respect to the sub-category "Dirty (black)/clean (white) interface on compound" of the first main category "farm features"
03_farm_survey_data	Sub_phys_structure - max. achievable points	Maximum of achievable points (score), the sum of all answer values - Product of best anwer option (1) times the allocated weight - with respect to the sub-category "Physical structure" of the first main category "Farm features"
03_farm_survey_data	Sub_phys_structure - achieved points	Points (score) actually achieved by farm with respect to the sub-category "Physical structure" of the first main category "Farm Features"
03_farm_survey_data	Sub_phys_structure - percent of max achieved	Percentage of maximum points achieved by farm with respect to the sub-category "Physical structure" of the first main category "Farm features"
03_farm_survey_data	Sub_acc_premises - max. achievable points	Maximum of achievable points (score), the sum of all answer values - Product of best anwer option (1) times the allocated weight - with respect to the sub-category "Access to premises" of the first main category "Farm features"
03_farm_survey_data	Sub_acc_premises - achieved points	Points (score) actually achieved by farm with respect to the sub-category "Access to premises" of the first main category "Farm features"
03_farm_survey_data	Sub_acc_premises - percent of max achieved	Percentage of maximum points achieved by farm with respect to the sub-category "Access to premises" of the first main category "farm features"
03_farm_survey_data	Sub_personnel - max. achievable points	Maximum of achievable points (score), the sum of all answer values - Product of best anwer option (1) times the allocated weight - with respect to the sub-category "Personnel" of the first main category "Farm features"
03_farm_survey_data	Sub_personnel - achieved points	Points (score) actually achieved by farm with respect to the sub-category "Personnel" of the first main category "Farm features"
03_farm_survey_data	Sub_personnel - percent of max achieved	Percentage of maximum points achieved by farm with respect to the sub-category "Personnel" of the first main category "farm features"
03_farm_survey_data	Main_2_interface - max. achievable points	Maximum of achievable points (score), the sum of all answer values - Product of best anwer option (1) times the allocated weight - with respect to the second main category "Compound/stable interface"
03_farm_survey_data	Main_2_interface - achieved points	Points (score) actually achieved by farm with respect to the second main category "Compound/stable interface"
03_farm_survey_data	Main_2_interface - percent of max achieved	Percentage of maximum points achieved by farm with respect to the second main category "Compound/stable interface"
03_farm_survey_data	Sub_hygiene_lock - max. achievable points	Maximum of achievable points (score), the sum of all answer values - Product of best anwer option (1) times the allocated weight - with respect to the sub-category "Hygiene Lock" of the second main category "Compound/stable interface"
03_farm_survey_data	Sub_hygiene_lock - achieved points	Points (score) actually achieved by farm with respect to the sub-category "Hygiene Lock" of the second main category "Compound/stable interface"
03_farm_survey_data	Sub_hygiene_lock - percent of max achieved	Percentage of maximum points achieved by farm with respect to the sub-category "Hygiene Lock" of the second main category "Compound/stable interface"
03_farm_survey_data	Sub_clothing - max. achievable points	Maximum of achievable points (score), the sum of all answer values - Product of best anwer option (1) times the allocated weight - with respect to the sub-category "Protective clothing" of the second main category "Compound/stable interface"
03_farm_survey_data	Sub_clothing - achieved points	Points (score) actually achieved by farm with respect to the sub-category "Protective clothing" of the second main category "Compound/stable interface"
03_farm_survey_data	Sub_clothing - percent of max achieved	Percentage of maximum points achieved by farm with respect to the sub-category "Protective clothing" of the second main category "Compound/stable interface"
03_farm_survey_data	Sub_room - max. achievable points	Maximum of achievable points (score), the sum of all answer values - Product of best anwer option (1) times the allocated weight - with respect to the sub-category "Break room" of the second main category "Compound/stable interface"
03_farm_survey_data	Sub_room - achieved points	Points (score) actually achieved by farm with respect to the sub-category "Break room" of the second main category "Compound/stable interface"
03_farm_survey_data	Sub_room - percent of max achieved	Percentage of maximum points achieved by farm with respect to the sub-category "Break room" of the second main category "Compound/stable interface"
03_farm_survey_data	Main_3_interface - max. achievable points	Maximum of achievable points (score), the sum of all answer values - Product of best anwer option (1) times the allocated weight - with respect to the third main category "Management"
03_farm_survey_data	Main_3_interface - achieved points	Points (score) actually achieved by farm with respect to the third main category "Management"
03_farm_survey_data	Main_3_interface - percent of max achieved	Percentage of maximum points achieved by farm with respect to the third main category "Management"
03_farm_survey_data	Sub_traffic_compound - max. achievable points	Maximum of achievable points (score), the sum of all answer values - Product of best anwer option (1) times the allocated weight - with respect to the sub-category "Traffic on compound" of the third main category "Management"
03_farm_survey_data	Sub_traffic_compound - achieved points	Points (score) actually achieved by farm with respect to the sub-category "Traffic on compound" of the second main category "Management"
03_farm_survey_data	Sub_traffic_compound - percent of max achieved	Percentage of maximum points achieved by farm with respect to the sub-category "Traffic on compound" of the second main category "Management"
03_farm_survey_data	Sub_livestock_move - max. achievable points	Maximum of achievable points (score), the sum of all answer values - Product of best anwer option (1) times the allocated weight - with respect to the sub-category "Livestock movement" of the third main category "Management"
03_farm_survey_data	Sub_livestock_move - achieved points	Points (score) actually achieved by farm with respect to the sub-category "Livestock movement" of the second main category "Management"
03_farm_survey_data	Sub_livestock_move - percent of max achieved	Percentage of maximum points achieved by farm with respect to the sub-category "Livestock movement" of the second main category "Management"
03_farm_survey_data	Sub_cadaver - max. achievable points	Maximum of achievable points (score), the sum of all answer values - Product of best anwer option (1) times the allocated weight - with respect to the sub-category "Cadaver management" of the third main category "Management"
03_farm_survey_data	Sub_cadaver - achieved points	Points (score) actually achieved by farm with respect to the sub-category "Cadaver management" of the second main category "Management"
03_farm_survey_data	Sub_cadaver - percent of max achieved	Percentage of maximum points achieved by farm with respect to the sub-category "Cadaver management" of the second main category "Management"
03_farm_survey_data	Sub_manure - max. achievable points	Maximum of achievable points (score), the sum of all answer values - Product of best anwer option (1) times the allocated weight - with respect to the sub-category "Manure/slurry management" of the third main category "Management"
03_farm_survey_data	Sub_manure - achieved points	Points (score) actually achieved by farm with respect to the sub-category "Manure/slurry management" of the second main category "Management"
03_farm_survey_data	Sub_manure - percent of max achieved	Percentage of maximum points achieved by farm with respect to the sub-category "Manure/slurry management" of the second main category "Management"
03_farm_survey_data	Sub_feedstuff - max. achievable points	Maximum of achievable points (score), the sum of all answer values - Product of best anwer option (1) times the allocated weight - with respect to the sub-category "Feedstuff management" of the third main category "Management"
03_farm_survey_data	Sub_feedstuff - achieved points	Points (score) actually achieved by farm with respect to the sub-category "Feedstuff management" of the second main category "Management"
03_farm_survey_data	Sub_feedstuff - percent of max achieved	Percentage of maximum points achieved by farm with respect to the sub-category "Feedstuff management" of the second main category "Management"
03_farm_survey_data	Sub_prod._specific - max. achievable points	Maximum of achievable points (score), the sum of all answer values - Product of best anwer option (1) times the allocated weight - with respect to the sub-category "Production specific aspects" of the third main category "Management"
03_farm_survey_data	Sub_prod._specific - achieved points	Points (score) actually achieved by farm with respect to the sub-category "Production specific aspects" of the second main category "Management"
03_farm_survey_data	Sub_prod._specific - percent of max achieved	Percentage of maximum points achieved by farm with respect to the sub-category "Production specific aspects" of the second main category "Management"
03_farm_survey_data	Sub_cleaning_disinf - max. achievable points	Maximum of achievable points (score), the sum of all answer values - Product of best anwer option (1) times the allocated weight - with respect to the sub-category "Cleaning/disinfection/pest control" of the third main category "Management"
03_farm_survey_data	Sub_cleaning_disinf - achieved points	Points (score) actually achieved by farm with respect to the sub-category "Cleaning/disinfection/pest control" of the second main category "Management"
03_farm_survey_data	Sub_cleaning_disinf - percent of max achieved	Percentage of maximum points achieved by farm with respect to the sub-category "Cleaning/disinfection/pest control" of the second main category "Management"
