# Supplementary material for: Biosecurity Versus African Swine Fever—Making, Acceptance, and Results of a German Online Assessment Tool
Source: Pathogens. 2025 May 23;14(6):524. doi: 10.3390/pathogens14060524 (PMC12195703; doi:10.3390/pathogens14060524)
Supplement: Supplementary file 1 [file pathogens-14-00524-s001.zip › pathogens-3564037-supplementary/Table S4 overview.csv]

number	file_name	brief_description	detailed_description	file_format	software_used
0	00_overview	table of content	table of content of the publication dataset	csv	Excel
1	01_glossary	glossary for files 2 and 3	glossary of the captions used for comumns in files 2 and 3	csv	Excel
2	02_questionnaire	questionnaire the risk traffic ligt is based on	questionnaire the risk traffic ligt is based on with categories and possible answers with scoring	csv	Excel
3	03_farm_survey_data	list of farms	list of participating farms with characteristics and self-assesment results in categories	csv	Excel
